# Supplementary material for: Correlating structure and photophysical properties in thiazolo[5,4-d]thiazole crystal derivatives for use in solid-state photonic and fluorescence-based optical devices
Source: Mater Adv. 2023 Oct 20;4(23):6321–32. doi: 10.1039/d3ma00686g (PMC10680346; doi:10.1039/d3ma00686g)
Supplement: MA-004-D3MA00686G-s002 [file MA-004-D3MA00686G-s002.cif]

# Electronic Supplementary Material (ESI) for Materials Advances.
# This journal is © The Royal Society of Chemistry 2023

####################################################################### 
# 
# This file contains crystal structure data downloaded from the 
# Cambridge Structural Database (CSD) hosted by the Cambridge 
# Crystallographic Data Centre (CCDC).
# 
# Full information about CCDC data access policies and citation 
# guidelines are available at http://www.ccdc.cam.ac.uk/access/V1 
# 
# Audit and citation data items may have been added by the CCDC. 
# Please retain this information to preserve the provenance of 
# this file and to allow appropriate attribution of the data. 
# 
#######################################################################

data_TS_AS-MW_C30H40O2N2S2_Cu_100K_X1
_database_code_depnum_ccdc_archive 'CCDC 2257067'
loop_
_audit_author_name
_audit_author_address
'Thomas Schmedake'
;University of North Carolina at Charlotte
United States of America
;
_audit_update_record             
;
2023-04-18 deposited with the CCDC.	2023-10-16 downloaded from the CCDC.
;
_audit_creation_date             2023-04-17
_audit_creation_method           
;
Olex2 1.5
(compiled 2023.02.24 svn.rf166f9f3 for OlexSys, GUI svn.r6725)
;
loop_
_audit_author_email
ashibu@uncc.edu
Tom.Schmedake@uncc.edu
Michael.Walter@uncc.edu
_chemical_name_systematic        
2,5-Bis(4-heptyloxyphenyl)thiazolo[5,4-d]thiazole
_chemical_formula_moiety         'C30 H38 N2 O2 S2'
_chemical_formula_sum            'C30 H38 N2 O2 S2'
_chemical_formula_weight         522.781
_chemical_oxdiff_formula         'C30 H40 O2 N2 S2'
loop_
_atom_type_symbol
_atom_type_scat_dispersion_real
_atom_type_scat_dispersion_imag
_atom_type_scat_Cromer_Mann_a1
_atom_type_scat_Cromer_Mann_a2
_atom_type_scat_Cromer_Mann_a3
_atom_type_scat_Cromer_Mann_a4
_atom_type_scat_Cromer_Mann_b1
_atom_type_scat_Cromer_Mann_b2
_atom_type_scat_Cromer_Mann_b3
_atom_type_scat_Cromer_Mann_b4
_atom_type_scat_Cromer_Mann_c
_atom_type_scat_source
_atom_type_scat_dispersion_source
C 0.01920 0.00962 2.31000 1.02000 1.58860 0.86500 20.84390 10.20750 0.56870
51.65120 0.21560 'International Tables Volume C Table 6.1.1.4 (pp. 500-502)'
'Henke, Gullikson and Davis, At. Data and Nucl. Data Tables, 1993, 54, 2'
H 0.00000 0.00000 0.49300 0.32291 0.14019 0.04081 10.51090 26.12570 3.14236
57.79970 0.00304 'International Tables Volume C Table 6.1.1.4 (pp. 500-502)'
'Henke, Gullikson and Davis, At. Data and Nucl. Data Tables, 1993, 54, 2'
N 0.03256 0.01839 12.21260 3.13220 2.01250 1.16630 0.00570 9.89330 28.99750
0.58260 -11.52900 'International Tables Volume C Table 6.1.1.4 (pp. 500-502)'
'Henke, Gullikson and Davis, At. Data and Nucl. Data Tables, 1993, 54, 2'
O 0.05239 0.03377 3.04850 2.28680 1.54630 0.86700 13.27710 5.70110 0.32390
32.90890 0.25080 'International Tables Volume C Table 6.1.1.4 (pp. 500-502)'
'Henke, Gullikson and Davis, At. Data and Nucl. Data Tables, 1993, 54, 2'
S 0.33537 0.55136 6.90530 5.20340 1.43790 1.58630 1.46790 22.21510 0.25360
56.17200 0.86690 'International Tables Volume C Table 6.1.1.4 (pp. 500-502)'
'Henke, Gullikson and Davis, At. Data and Nucl. Data Tables, 1993, 54, 2'

_space_group_crystal_system      monoclinic
_space_group_IT_number           14
_space_group_name_H-M_alt        'P 1 21/c 1'
_space_group_name_Hall           '-P 2ybc'
loop_
_space_group_symop_id
_space_group_symop_operation_xyz
1 x,y,z
2 -x,y+1/2,-z+1/2
3 -x,-y,-z
4 x,-y-1/2,z-1/2

_symmetry_Int_Tables_number      14
_cell_length_a                   31.0223(11)
_cell_length_b                   7.1900(3)
_cell_length_c                   6.0107(2)
_cell_angle_alpha                90
_cell_angle_beta                 91.400(3)
_cell_angle_gamma                90
_cell_volume                     1340.29(9)
_cell_formula_units_Z            2
_cell_measurement_reflns_used    2462
_cell_measurement_temperature    100.00(10)
_cell_measurement_theta_max      66.3780
_cell_measurement_theta_min      4.2690
_exptl_absorpt_coefficient_mu    2.032
_exptl_absorpt_correction_T_max  1.00000
_exptl_absorpt_correction_T_min  0.88495
_exptl_absorpt_correction_type   multi-scan
_exptl_absorpt_process_details   
;
CrysAlisPro 1.171.39.46 (Rigaku Oxford Diffraction, 2018)
Empirical absorption correction using spherical harmonics,
 implemented in SCALE3 ABSPACK scaling algorithm.
;
_exptl_crystal_colour            'clear light yellow'
_exptl_crystal_colour_lustre     clear
_exptl_crystal_colour_modifier   light
_exptl_crystal_colour_primary    yellow
_exptl_crystal_density_diffrn    1.295
_exptl_crystal_description       irregular
_exptl_crystal_F_000             562.870
_exptl_crystal_preparation       'described in paper'
_exptl_crystal_recrystallization_method 
'Diffusion of hexane into chloroform solution'
_exptl_crystal_size_max          0.165
_exptl_crystal_size_mid          0.141
_exptl_crystal_size_min          0.035
_diffrn_reflns_av_R_equivalents  0.0772
_diffrn_reflns_av_unetI/netI     0.0466
_diffrn_reflns_Laue_measured_fraction_full 0.9929
_diffrn_reflns_Laue_measured_fraction_max 0.9929
_diffrn_reflns_limit_h_max       36
_diffrn_reflns_limit_h_min       -36
_diffrn_reflns_limit_k_max       7
_diffrn_reflns_limit_k_min       -8
_diffrn_reflns_limit_l_max       7
_diffrn_reflns_limit_l_min       -6
_diffrn_reflns_number            12196
_diffrn_reflns_point_group_measured_fraction_full 0.9929
_diffrn_reflns_point_group_measured_fraction_max 0.9929
_diffrn_reflns_theta_full        66.9182
_diffrn_reflns_theta_max         66.92
_diffrn_reflns_theta_min         4.28
_diffrn_ambient_environment      N~2~
_diffrn_ambient_temperature      100.00(10)
_diffrn_detector                 'CCD plate'
_diffrn_detector_area_resol_mean 10.4419
_diffrn_detector_type            Atlas
_diffrn_measured_fraction_theta_full 0.9929
_diffrn_measured_fraction_theta_max 0.9929
_diffrn_measurement_details      
;
List of Runs (angles in degrees, time in seconds):

  # Type    Start    End  Width  t~exp~   \w     \q     \k     \f   Frames
#--------------------------------------------------------------------------
  1  \w    -98.00 -18.00   1.00    1.52    --  -41.49 125.00 -90.00   80
  2  \w     17.00 116.00   1.00    1.52    --   41.49  38.00 120.00   99
  3  \w    -31.00  70.00   1.00    1.52    --   41.49 -57.00 -30.00  101
  4  \w     67.00 166.00   1.00    6.08    --   92.50  45.00  90.00   99
  5  \w     60.00 169.00   1.00    6.08    --   92.50  77.00 -30.00  109
  6  \w     60.00 169.00   1.00    6.08    --   92.50  77.00  30.00  109
  7  \w     13.00 127.00   1.00    6.08    --   92.50 -83.00 132.15  114
  8  \w      9.00 129.00   1.00    6.08    --   92.50 -88.00-164.34  120
  9  \w     20.00 122.00   1.00    6.08    --   92.50 -61.00  60.00  102
 10  \w      9.00 129.00   1.00    6.08    --   92.50 -89.00 -81.05  120
 11  \w     11.00 128.00   1.00    6.08    --   92.50 -86.00  44.77  117
 12  \w     10.00  85.00   1.00    6.08    --   92.50 -95.00-120.00   75
 13  \w     11.00  84.00   1.00    6.08    --   92.50 -97.00 -81.00   73
 14  \w     70.00 149.00   1.00    6.08    --   92.50  30.00 -30.00   79
 15  \w     71.00  97.00   1.00    6.08    --   92.50 -80.00 -36.29   26
 16  \w     34.00  79.00   1.00    6.08    --   92.50 -95.00   0.00   45
;
_diffrn_measurement_device       'four-circle diffractometer'
_diffrn_measurement_device_type  'Xcalibur, Atlas, Gemini ultra'
_diffrn_measurement_method       '\w scans'
_diffrn_orient_matrix_type       
'CrysAlisPro convention (1999,Acta A55,543-557)'
_diffrn_orient_matrix_UB_11      -0.0232171000
_diffrn_orient_matrix_UB_12      0.1782583000
_diffrn_orient_matrix_UB_13      -0.0801708000
_diffrn_orient_matrix_UB_21      -0.0110626000
_diffrn_orient_matrix_UB_22      -0.0944766000
_diffrn_orient_matrix_UB_23      -0.2241778000
_diffrn_orient_matrix_UB_31      -0.0424776000
_diffrn_orient_matrix_UB_32      -0.0725577000
_diffrn_orient_matrix_UB_33      0.0949372000
_diffrn_radiation_monochromator  mirror
_diffrn_radiation_probe          x-ray
_diffrn_radiation_type           'Cu K\a'
_diffrn_radiation_wavelength     1.54184
_diffrn_source                   'fine-focus sealed X-ray tube'
_diffrn_source_type              'Enhance Ultra (Cu) X-ray Source'
_diffrn_special_details          'olex2.solve using Charge Flipping'
_reflns_Friedel_coverage         0.0
_reflns_limit_h_max              36
_reflns_limit_h_min              -36
_reflns_limit_k_max              8
_reflns_limit_k_min              0
_reflns_limit_l_max              7
_reflns_limit_l_min              0
_reflns_number_gt                1783
_reflns_number_total             2371
_reflns_threshold_expression     I>=2u(I)
_computing_cell_refinement       'CrysAlisPro 1.171.39.46 (Rigaku OD, 2018)'
_computing_data_collection       'CrysAlisPro 1.171.39.46 (Rigaku OD, 2018)'
_computing_data_reduction        'CrysAlisPro 1.171.39.46 (Rigaku OD, 2018)'
_computing_molecular_graphics    'Olex2 1.5 (Dolomanov et al., 2009)'
_computing_publication_material  'Olex2 1.5 (Dolomanov et al., 2009)'
_computing_structure_refinement  'olex2.refine 1.5 (Bourhis et al., 2015)'
_computing_structure_solution    'olex2.solve 1.5 (Bourhis et al., 2015)'
_refine_diff_density_max         0.8156
_refine_diff_density_min         -0.4350
_refine_diff_density_rms         0.1273
_refine_ls_d_res_high            0.8380
_refine_ls_d_res_low             10.3377
_refine_ls_goodness_of_fit_ref   1.1031
_refine_ls_hydrogen_treatment    constr
_refine_ls_matrix_type           full
_refine_ls_number_constraints    31
_refine_ls_number_parameters     176
_refine_ls_number_reflns         2371
_refine_ls_number_restraints     0
_refine_ls_R_factor_all          0.0971
_refine_ls_R_factor_gt           0.0744
_refine_ls_restrained_S_all      1.1031
_refine_ls_shift/su_max          0.0007
_refine_ls_shift/su_mean         0.0001
_refine_ls_structure_factor_coef Fsqd
_refine_ls_weighting_details     
'w=1/[\s^2^(Fo^2^)+(0.0935P)^2^+2.7180P] where P=(Fo^2^+2Fc^2^)/3'
_refine_ls_weighting_scheme      calc
_refine_ls_wR_factor_gt          0.2012
_refine_ls_wR_factor_ref         0.2214
_refine_special_details          'olex2.refine using Gauss-Newton'
_olex2_refinement_description    
;
1. Fixed Uiso
 At 1.2 times of:
  All C(H) groups, All C(H,H) groups
 At 1.5 times of:
  All C(H,H,H) groups
2. Uiso/Uaniso restraints and constraints
Uanis(N1B) = Uanis(N1A)
3. Others
 Fixed Sof: S1B(0.5) N1B(0.5) S1A(0.5) N1A(0.5)
4.a Secondary CH2 refined with riding coordinates:
 C12(H12a,H12b), C10(H10a,H10b), C11(H11a,H11b), C13(H13a,H13b), C14(H14a,
 H14b), C9(H9a,H9b)
4.b Aromatic/amide H refined with riding coordinates:
 C5(H5), C8(H8), C7(H7), C4(H4)
4.c Idealised Me refined as rotating group:
 C15(H15a,H15b,H15c)
;
_atom_sites_solution_primary     iterative
loop_
_atom_site_label
_atom_site_type_symbol
_atom_site_fract_x
_atom_site_fract_y
_atom_site_fract_z
_atom_site_U_iso_or_equiv
_atom_site_adp_type
_atom_site_occupancy
_atom_site_refinement_flags_posn
_atom_site_disorder_group
C3 C 0.61173(12) 0.9996(5) 0.3190(6) 0.0266(8) Uani 1.000000 . .
C5 C 0.66486(12) 0.9161(5) 0.0471(6) 0.0287(9) Uani 1.000000 . .
H5 H 0.67175(12) 0.8558(5) -0.0880(6) 0.0344(10) Uiso 1.000000 R .
C12 C 0.86215(12) 1.0384(6) -0.3709(7) 0.0320(9) Uani 1.000000 . .
H12a H 0.85996(12) 1.1750(6) -0.3883(7) 0.0384(11) Uiso 1.000000 R .
H12b H 0.87934(12) 1.0135(6) -0.2332(7) 0.0384(11) Uiso 1.000000 R .
C10 C 0.79580(13) 1.0348(6) -0.1353(6) 0.0306(9) Uani 1.000000 . .
H10a H 0.81464(13) 1.0070(6) -0.0042(6) 0.0368(11) Uiso 1.000000 R .
H10b H 0.79341(13) 1.1717(6) -0.1479(6) 0.0368(11) Uiso 1.000000 R .
C11 C 0.81709(12) 0.9599(5) -0.3431(6) 0.0292(9) Uani 1.000000 . .
H11a H 0.79902(12) 0.9920(5) -0.4756(6) 0.0350(11) Uiso 1.000000 R .
H11b H 0.81878(12) 0.8226(5) -0.3337(6) 0.0350(11) Uiso 1.000000 R .
C6 C 0.69708(12) 1.0051(5) 0.1734(6) 0.0247(8) Uani 1.000000 . .
C13 C 0.88620(12) 0.9599(6) -0.5680(6) 0.0312(9) Uani 1.000000 . .
H13a H 0.88844(12) 0.8232(6) -0.5514(6) 0.0375(11) Uiso 1.000000 R .
H13b H 0.86928(12) 0.9857(6) -0.7063(6) 0.0375(11) Uiso 1.000000 R .
C2 C 0.56712(12) 0.9974(5) 0.3915(6) 0.0245(8) Uani 1.000000 . .
C14 C 0.93107(13) 1.0401(6) -0.5902(7) 0.0374(10) Uani 1.000000 . .
H14a H 0.92874(13) 1.1762(6) -0.6121(7) 0.0448(12) Uiso 1.000000 R .
H14b H 0.94764(13) 1.0183(6) -0.4498(7) 0.0448(12) Uiso 1.000000 R .
C1 C 0.50615(15) 1.0367(5) 0.5986(7) 0.0342(10) Uani 1.000000 . .
C8 C 0.64436(13) 1.0865(5) 0.4460(6) 0.0271(8) Uani 1.000000 . .
H8 H 0.63754(13) 1.1445(5) 0.5828(6) 0.0325(10) Uiso 1.000000 R .
C9 C 0.75172(12) 0.9555(6) -0.0967(6) 0.0291(9) Uani 1.000000 . .
H9a H 0.73102(12) 0.9982(6) -0.2138(6) 0.0350(11) Uiso 1.000000 R .
H9b H 0.75266(12) 0.8179(6) -0.0987(6) 0.0350(11) Uiso 1.000000 R .
C7 C 0.68600(12) 1.0890(5) 0.3752(6) 0.0274(8) Uani 1.000000 . .
H7 H 0.70771(12) 1.1484(5) 0.4639(6) 0.0329(10) Uiso 1.000000 R .
O1 O 0.73905(8) 1.0215(4) 0.1180(4) 0.0294(7) Uani 1.000000 . .
C15 C 0.95586(14) 0.9569(7) -0.7827(8) 0.0445(12) Uani 1.000000 . .
H15a H 0.9594(10) 0.8229(11) -0.759(3) 0.0667(17) Uiso 1.000000 GR .
H15b H 0.9398(6) 0.979(4) -0.9227(10) 0.0667(17) Uiso 1.000000 GR .
H15c H 0.9843(5) 1.016(3) -0.790(4) 0.0667(17) Uiso 1.000000 GR .
C4 C 0.62301(12) 0.9159(5) 0.1190(6) 0.0278(8) Uani 1.000000 . .
H4 H 0.60124(12) 0.8572(5) 0.0300(6) 0.0334(10) Uiso 1.000000 R .
S1B S 0.55543(8) 1.0864(4) 0.6617(4) 0.0259(6) Uani 0.500000 . 1
N1B N 0.4639(3) 1.0581(14) 0.7169(18) 0.038(2) Uani 0.500000 . 1
S1A S 0.47461(9) 1.0805(4) 0.7947(4) 0.0292(6) Uani 0.500000 . 2
N1A N 0.4464(3) 0.9508(14) 0.4206(18) 0.038(2) Uani 0.500000 . 2

loop_
_atom_site_aniso_label
_atom_site_aniso_U_11
_atom_site_aniso_U_22
_atom_site_aniso_U_33
_atom_site_aniso_U_12
_atom_site_aniso_U_13
_atom_site_aniso_U_23
C3 0.036(2) 0.0148(17) 0.0289(19) 0.0014(15) -0.0032(15) 0.0019(15)
C5 0.039(2) 0.0208(19) 0.026(2) 0.0031(15) -0.0013(15) -0.0015(15)
C12 0.034(2) 0.030(2) 0.032(2) 0.0012(16) -0.0048(16) -0.0015(16)
C10 0.039(2) 0.027(2) 0.0255(19) 0.0013(16) -0.0028(16) -0.0015(16)
C11 0.036(2) 0.0240(19) 0.027(2) 0.0004(15) -0.0033(15) 0.0004(15)
C6 0.035(2) 0.0153(17) 0.0233(18) 0.0007(14) -0.0050(14) 0.0053(15)
C13 0.036(2) 0.031(2) 0.027(2) 0.0028(16) -0.0019(16) 0.0013(16)
C2 0.040(2) 0.0146(17) 0.0191(18) 0.0017(15) -0.0011(15) -0.0030(14)
C14 0.037(2) 0.037(2) 0.037(2) -0.0008(18) -0.0057(17) -0.0000(18)
C1 0.065(3) 0.0158(19) 0.0220(19) 0.0013(17) -0.0048(17) 0.0007(14)
C8 0.045(2) 0.0152(17) 0.0207(18) 0.0003(15) -0.0023(15) 0.0009(14)
C9 0.035(2) 0.029(2) 0.0231(19) 0.0044(16) -0.0031(15) -0.0009(15)
C7 0.039(2) 0.0168(18) 0.0261(19) -0.0003(15) -0.0064(15) 0.0007(15)
O1 0.0345(15) 0.0299(15) 0.0237(13) 0.0011(11) -0.0036(10) -0.0037(11)
C15 0.036(2) 0.053(3) 0.044(3) -0.002(2) 0.0019(19) -0.000(2)
C4 0.037(2) 0.0176(18) 0.0288(19) -0.0004(15) -0.0042(15) 0.0022(15)
S1B 0.0293(11) 0.0239(12) 0.0242(13) -0.0032(8) -0.0023(9) -0.0043(10)
N1B 0.046(4) 0.026(4) 0.040(5) -0.007(3) -0.015(4) -0.004(3)
S1A 0.0368(14) 0.0260(11) 0.0248(14) -0.0043(10) 0.0029(10) -0.0061(10)
N1A 0.046(4) 0.026(4) 0.040(5) -0.007(3) -0.015(4) -0.004(3)

loop_
_geom_bond_atom_site_label_1
_geom_bond_atom_site_label_2
_geom_bond_distance
_geom_bond_site_symmetry_2
_geom_bond_publ_flag
C3 C2 1.461(5) . ?
C3 C8 1.400(5) . ?
C3 C4 1.396(5) . ?
C5 H5 0.9500 . ?
C5 C6 1.396(5) . ?
C5 C4 1.378(5) . ?
C12 H12a 0.9900 . ?
C12 H12b 0.9900 . ?
C12 C11 1.521(6) . ?
C12 C13 1.523(5) . ?
C10 H10a 0.9900 . ?
C10 H10b 0.9900 . ?
C10 C11 1.525(5) . ?
C10 C9 1.505(5) . ?
C11 H11a 0.9900 . ?
C11 H11b 0.9900 . ?
C6 C7 1.405(5) . ?
C6 O1 1.357(5) . ?
C13 H13a 0.9900 . ?
C13 H13b 0.9900 . ?
C13 C14 1.516(6) . ?
C2 S1B 1.791(4) . ?
C2 N1B 1.217(10) 3_676 ?
C2 S1A 1.781(4) 3_676 ?
C2 N1A 1.270(12) 3_676 ?
C14 H14a 0.9900 . ?
C14 H14b 0.9900 . ?
C14 C15 1.527(6) . ?
C1 C1 1.344(8) 3_676 ?
C1 S1B 1.606(5) . ?
C1 N1B 1.514(12) . ?
C1 S1A 1.582(5) . ?
C1 N1A 1.481(12) 3_676 ?
C8 H8 0.9500 . ?
C8 C7 1.370(6) . ?
C9 H9a 0.9900 . ?
C9 H9b 0.9900 . ?
C9 O1 1.438(4) . ?
C7 H7 0.9500 . ?
C15 H15a 0.9800 . ?
C15 H15b 0.9800 . ?
C15 H15c 0.9800 . ?
C4 H4 0.9500 . ?

loop_
_geom_angle_atom_site_label_1
_geom_angle_atom_site_label_2
_geom_angle_atom_site_label_3
_geom_angle
_geom_angle_site_symmetry_1
_geom_angle_site_symmetry_3
_geom_angle_publ_flag
C8 C3 C2 121.3(3) . . ?
C4 C3 C2 120.8(3) . . ?
C4 C3 C8 117.9(4) . . ?
C6 C5 H5 120.1(2) . . ?
C4 C5 H5 120.1(2) . . ?
C4 C5 C6 119.8(4) . . ?
H12b C12 H12a 107.6 . . ?
C11 C12 H12a 108.6(2) . . ?
C11 C12 H12b 108.6(2) . . ?
C13 C12 H12a 108.6(2) . . ?
C13 C12 H12b 108.6(2) . . ?
C13 C12 C11 114.7(3) . . ?
H10b C10 H10a 107.7 . . ?
C11 C10 H10a 108.8(2) . . ?
C11 C10 H10b 108.8(2) . . ?
C9 C10 H10a 108.8(2) . . ?
C9 C10 H10b 108.8(2) . . ?
C9 C10 C11 114.0(3) . . ?
C10 C11 C12 112.1(3) . . ?
H11a C11 C12 109.2(2) . . ?
H11a C11 C10 109.2(2) . . ?
H11b C11 C12 109.2(2) . . ?
H11b C11 C10 109.2(2) . . ?
H11b C11 H11a 107.9 . . ?
C7 C6 C5 118.6(3) . . ?
O1 C6 C5 125.8(3) . . ?
O1 C6 C7 115.5(3) . . ?
H13a C13 C12 108.9(2) . . ?
H13b C13 C12 108.9(2) . . ?
H13b C13 H13a 107.7 . . ?
C14 C13 C12 113.3(3) . . ?
C14 C13 H13a 108.9(2) . . ?
C14 C13 H13b 108.9(2) . . ?
S1B C2 C3 118.8(3) . . ?
N1B C2 C3 125.9(6) 3_676 . ?
N1B C2 S1B 115.3(6) 3_676 . ?
S1A C2 C3 119.7(3) 3_676 . ?
S1A C2 S1B 121.5(2) 3_676 . ?
S1A C2 N1B 6.6(6) 3_676 3_676 ?
N1A C2 C3 126.8(5) 3_676 . ?
N1A C2 S1B 8.3(5) 3_676 . ?
N1A C2 N1B 107.3(7) 3_676 3_676 ?
N1A C2 S1A 113.6(5) 3_676 3_676 ?
H14a C14 C13 108.9(2) . . ?
H14b C14 C13 108.9(2) . . ?
H14b C14 H14a 107.7 . . ?
C15 C14 C13 113.5(4) . . ?
C15 C14 H14a 108.9(3) . . ?
C15 C14 H14b 108.9(2) . . ?
N1B C1 S1B 134.1(5) . . ?
S1A C1 S1B 112.5(3) . . ?
S1A C1 N1B 21.8(3) . . ?
N1A C1 S1B 20.5(4) 3_676 . ?
N1A C1 N1B 154.6(6) 3_676 . ?
N1A C1 S1A 132.8(5) 3_676 . ?
H8 C8 C3 119.6(2) . . ?
C7 C8 C3 120.7(3) . . ?
C7 C8 H8 119.6(2) . . ?
H9a C9 C10 110.4(2) . . ?
H9b C9 C10 110.4(2) . . ?
H9b C9 H9a 108.6 . . ?
O1 C9 C10 106.4(3) . . ?
O1 C9 H9a 110.44(18) . . ?
O1 C9 H9b 110.44(19) . . ?
C8 C7 C6 121.0(3) . . ?
H7 C7 C6 119.5(2) . . ?
H7 C7 C8 119.5(2) . . ?
C9 O1 C6 118.5(3) . . ?
H15a C15 C14 109.5 . . ?
H15b C15 C14 109.5 . . ?
H15b C15 H15a 109.5 . . ?
H15c C15 C14 109.5 . . ?
H15c C15 H15a 109.5 . . ?
H15c C15 H15b 109.5 . . ?
C5 C4 C3 121.8(4) . . ?
H4 C4 C3 119.1(2) . . ?
H4 C4 C5 119.1(2) . . ?
C1 S1B C2 85.3(2) . . ?
C1 N1B C2 113.4(8) . 3_676 ?
C1 S1A C2 85.6(2) . 3_676 ?
C1 N1A C2 113.7(7) 3_676 3_676 ?

loop_
_geom_torsion_atom_site_label_1
_geom_torsion_atom_site_label_2
_geom_torsion_atom_site_label_3
_geom_torsion_atom_site_label_4
_geom_torsion
_geom_torsion_site_symmetry_1
_geom_torsion_site_symmetry_2
_geom_torsion_site_symmetry_3
_geom_torsion_site_symmetry_4
_geom_torsion_publ_flag
C3 C2 N1B C1 -178.2(7) . . 3_676 3_676 ?
C3 C2 N1A C1 177.7(7) . . 3_676 . ?
C3 C8 C7 C6 0.2(4) . . . . ?
C3 C4 C5 C6 -1.4(4) . . . . ?
C5 C6 C7 C8 -1.0(4) . . . . ?
C5 C6 O1 C9 5.3(4) . . . . ?
C12 C11 C10 C9 -177.9(3) . . . . ?
C12 C13 C14 C15 178.0(4) . . . . ?
C10 C9 O1 C6 165.7(3) . . . . ?
C2 S1B C1 C1 -1.0(4) . . . 3_676 ?
C2 S1B C1 N1B -178.9(6) . . . . ?
C2 S1B C1 S1A 177.94(19) . . . . ?
C2 S1B C1 N1A 5.2(13) . . . 3_676 ?
C2 N1B C1 C1 -1.4(8) . 3_676 3_676 . ?
C2 N1B C1 S1B 179.6(4) 3_676 . . . ?
C2 N1B C1 S1A -172.6(17) 3_676 . . . ?
C2 N1B C1 N1A 177.0(10) . 3_676 3_676 . ?
C2 S1A C1 C1 2.5(4) . 3_676 3_676 . ?
C2 S1A C1 S1B 178.60(18) 3_676 . . . ?
C2 S1A C1 N1B 4.6(12) 3_676 . . . ?
C2 S1A C1 N1A 177.9(6) . 3_676 3_676 . ?
C2 N1A C1 C1 2.6(9) . 3_676 . 3_676 ?
C2 N1A C1 S1B -172.1(18) . 3_676 . . ?
C2 N1A C1 N1B -178.9(9) . 3_676 . . ?
C2 N1A C1 S1A 178.8(4) . 3_676 . . ?

loop_
_diffrn_refln_index_h
_diffrn_refln_index_k
_diffrn_refln_index_l
_diffrn_refln_intensity_net
_diffrn_refln_intensity_u
_diffrn_refln_scale_group_code
-3 0 0 5302.4 226.305 3
-4 0 0 316.252 93.0588 3
-5 0 0 18390.9 581.551 1
-5 0 0 15451.8 497.43 3
-6 0 0 66.8088 100.92 3
-6 0 0 54.8189 124.929 1
-7 0 0 4004.66 366.395 1
-7 0 0 3817.06 311.802 3
-8 0 0 3132.2 340.835 1
-8 0 0 3090.66 305.123 3
-9 0 0 87.7697 138.457 3
-9 0 0 33.8893 165.628 1
-10 0 0 20536.6 821.531 3
-10 0 0 19287.9 898.233 1
-11 0 0 1412.27 276.688 3
-11 0 0 1374.58 296.67 1
-12 0 0 16322.4 817.96 3
-12 0 0 15010.6 867.272 1
-13 0 0 2418.22 403.927 1
-13 0 0 2177.55 339.348 3
-14 0 0 8271.1 650.797 3
-14 0 0 9015.07 740.303 1
-15 0 0 4823.39 530.852 3
-15 0 0 4758.41 594.925 1
-16 0 0 48194.1 1849.72 1
-16 0 0 50610.8 1740.63 3
-17 0 0 5696.91 633.077 3
-17 0 0 5619.64 670.77 1
-18 0 0 494.753 118.386 16
-18 0 0 69.6309 131.539 1
-18 0 0 411.633 127.33 10
-18 0 0 416.381 116.775 11
-18 0 0 398.441 231.507 3
-19 0 0 178.756 102.582 16
-19 0 0 137.241 170.201 3
-19 0 0 -1.46957 121.639 1
-19 0 0 -27.1841 91.7058 11
-19 0 0 -8.14936 112.965 10
-20 0 0 2218.79 454.853 3
-20 0 0 2733.2 504.09 1
-20 0 0 1858.5 227.199 10
-20 0 0 1869.36 214.207 16
-20 0 0 1720.61 205.419 11
-21 0 0 279.918 110.495 11
-21 0 0 80.8917 247.072 1
-21 0 0 -77.6208 155.03 3
-21 0 0 83.6072 85.7854 16
-21 0 0 49.8412 121.289 10
-22 0 0 4929.56 349.64 16
-22 0 0 5046.87 346.689 11
-22 0 0 5636.63 714.97 3
-22 0 0 4471.25 364.623 10
23 0 0 7567.89 854.404 2
-23 0 0 7479.04 433.47 16
-23 0 0 7124.63 448.109 10
-23 0 0 7480.46 437.816 11
-23 0 0 6520.24 889.491 1
-23 0 0 7794.5 857.072 3
-24 0 0 1982.33 490.785 3
-24 0 0 1315.25 230.578 10
-24 0 0 1785.93 237.052 16
-24 0 0 1838.9 244.435 11
-25 0 0 -25.948 102.216 16
-25 0 0 -134.973 131.097 10
-25 0 0 68.1116 103.368 11
-26 0 0 139.033 116.285 16
-26 0 0 203.796 138.193 11
-26 0 0 181.594 155.361 10
-26 0 0 -15.552 233.259 3
-27 0 0 3565.21 334.683 16
-27 0 0 3405.32 345.129 10
-27 0 0 3485.67 329.587 11
-28 0 0 55.1934 124.091 15
-28 0 0 -121.766 122.925 11
-28 0 0 -49.4582 146.749 10
-28 0 0 9.6306 107.905 16
-29 0 0 969.025 214.656 15
-29 0 0 1166.46 230.391 10
-29 0 0 888.656 191.514 16
-29 0 0 939.684 191.75 11
-30 0 0 -12.4061 123.934 15
-30 0 0 28.9659 120.319 16
-30 0 0 3.65175 101.342 11
-31 0 0 865.818 182.857 11
-31 0 0 915.167 196.889 16
-32 0 0 163.99 137.101 15
-32 0 0 10.5274 95.7461 16
-33 0 0 1566.91 566.083 10
-33 0 0 1810.07 230.52 16
-33 0 0 1893.82 253.538 15
-33 0 0 2030.86 231.168 11
-34 0 0 965.302 153.896 11
-34 0 0 1147.8 537.224 10
-34 0 0 1008.06 188.334 15
-35 0 0 2671.16 257.306 15
35 0 0 3101.67 270.107 6
-35 0 0 1887.07 511.694 10
-35 0 0 2044.71 198.844 11
36 0 0 1285.81 166.336 6
-36 0 0 1523.95 195.692 15
-36 0 0 1902.42 457.598 10
0 1 0 -35.7418 64.2789 2
1 1 0 154.025 80.9604 2
-1 1 0 178.056 81.1157 2
2 1 0 410.525 103.178 2
-2 1 0 269.003 99.5122 2
3 1 0 15.9619 73.2908 2
-3 1 0 99.2721 93.6771 3
4 1 0 33.6446 74.5737 2
-4 1 0 41.2362 95.0089 3
-5 -1 0 42.7595 94.4688 3
5 1 0 55.8806 80.1058 2
-5 1 0 26.4748 105.481 3
-6 -1 0 1907.26 227.438 3
-6 1 0 1929.16 243.07 3
6 1 0 2082.99 224.768 2
-7 -1 0 54.4839 164.177 1
7 1 0 146.317 106.708 2
-7 -1 0 210.805 127.863 3
-7 1 0 152.349 146.918 3
8 1 0 106.087 89.8221 2
-8 -1 0 92.4727 182.921 1
-8 1 0 33.2109 134.497 3
-8 -1 0 51.7113 113.798 3
-9 -1 0 4015.92 367.333 3
-9 -1 0 3757.93 452.56 1
9 1 0 4063.39 347.562 2
-9 1 0 4081.68 398.551 3
-9 1 0 4360.27 456.151 1
10 1 0 1278.15 231.074 2
-10 1 0 1393.17 301.989 1
-10 1 0 1398.2 261.597 3
-10 -1 0 1146.19 240.067 3
-10 -1 0 1061.4 289.233 1
-11 1 0 4036.93 487.76 1
-11 -1 0 3187.31 453.317 1
-11 -1 0 4108.95 409.99 3
11 1 0 4390.46 393.6 2
-11 1 0 3423.22 394.935 3
-12 1 0 702.871 262.512 1
-12 -1 0 781.853 228.15 3
-12 1 0 903.841 242.268 3
12 1 0 1148.49 227.992 2
-12 -1 0 815.021 270.563 1
-13 -1 0 14063.4 952.997 1
-13 1 0 15504.9 890.953 3
13 1 0 16078 813.254 2
-13 1 0 14906.7 944.191 1
-13 -1 0 14515.3 831.733 3
14 1 0 3863.72 417.325 2
-14 1 0 3842.38 495.755 3
-14 -1 0 3936.98 461.352 3
-14 1 0 4099.92 529.016 1
-14 -1 0 3969.29 543.022 1
-15 1 0 855.078 242.657 3
-15 -1 0 260.534 258.991 1
15 1 0 455.878 182.721 2
-15 1 0 531.535 249.848 1
-15 -1 0 882.083 246.813 3
-16 1 0 2206.82 422.188 3
-16 -1 0 1695.55 419.219 1
16 1 0 2749.44 392.666 2
-16 1 0 1756.01 380.942 1
-16 -1 0 1993.98 361.65 3
-17 -1 0 935.376 296.308 3
17 1 0 410.296 219.805 2
-17 1 0 705.801 267.72 3
-17 -1 0 765.003 140.082 16
-17 1 0 859.065 147.881 10
-17 1 0 521.137 268.419 1
-17 -1 0 566.394 319.47 1
-17 -1 0 891.693 143.774 11
-18 -1 0 47.474 75.8522 16
-18 -1 0 2.83545 79.3829 11
-18 1 0 225.093 192.818 3
-18 -1 0 -66.2628 151.042 10
18 1 0 238.837 184.139 2
-18 1 0 -33.7356 80.27 10
-18 1 0 -92.1115 86.5218 16
-18 -1 0 142.723 163.366 3
-18 1 0 49.7078 91.4313 11
-18 -1 0 431.522 289.085 1
-18 1 0 203.593 233.849 1
-19 -1 0 34.8843 246.119 1
-19 -1 0 364.449 108.793 16
-19 1 0 441.668 250.956 1
-19 -1 0 153.148 191.129 3
-19 1 0 286.019 103.998 16
-19 -1 0 96.1632 124.485 10
-19 -1 0 223.279 111.415 11
-19 1 0 265.16 118.23 10
-19 1 0 156.933 102.334 11
-19 1 0 336.812 222.293 3
19 1 0 86.1141 209.65 2
-20 1 0 299.375 108.277 11
-20 1 0 218.149 262.664 3
-20 -1 0 -79.1339 169.378 3
-20 -1 0 309.322 115.651 11
-20 -1 0 -37.4488 101.556 10
-20 -1 0 592.897 321.637 1
-20 -1 0 545.122 131.54 16
-20 1 0 187.351 308.733 1
-20 1 0 349.248 110.219 16
20 1 0 727.405 307.761 2
-20 1 0 128.078 125.59 10
-21 1 0 927.291 172.117 11
-21 1 0 814.439 406.343 1
-21 -1 0 657.618 168.816 10
-21 -1 0 730.513 159.88 11
-21 -1 0 821.391 285.149 3
-21 -1 0 726.479 399.907 1
21 1 0 949.001 326.41 2
-21 1 0 1115.01 178.515 16
-21 1 0 585.019 155.419 10
-21 -1 0 970.51 173.322 16
-21 1 0 694.129 341.107 3
-22 1 0 3954.32 659.703 1
-22 -1 0 4412.06 336.478 11
-22 -1 0 3651.1 620.31 3
-22 1 0 4098.91 313.997 16
-22 -1 0 3763.05 333.916 10
-22 1 0 5064.21 725.147 3
-22 1 0 4103.02 314.847 11
-22 1 0 3835.61 344.373 10
-22 -1 0 4570.66 708.2 1
-22 -1 0 4884.19 347.345 16
-23 1 0 4352.67 330.618 11
-23 -1 0 3611.38 694.32 1
-23 -1 0 3167.98 318.12 10
-23 -1 0 3959.88 625.248 3
-23 -1 0 4759.68 358.697 16
-23 1 0 4889.31 771.173 3
-23 1 0 4022.37 360.058 10
-23 -1 0 4246.97 340.955 11
-23 -1 0 4298.7 358.907 15
-23 1 0 4925.8 356.936 16
-24 1 0 1009.11 216.984 10
-24 1 0 1056.79 186.618 11
-24 -1 0 990.167 200.636 10
-24 -1 0 1688.88 589.134 1
-24 1 0 1668.04 226.478 16
-24 -1 0 1282.95 357.149 3
-24 -1 0 1540.74 224.199 16
-24 -1 0 1482.84 221.144 11
-24 -1 0 1326.48 219.344 15
-24 1 0 1664.19 485.782 3
-25 -1 0 27.7378 125.91 15
-25 -1 0 -67.3667 122.166 10
-25 1 0 114.725 120.124 11
-25 -1 0 -33.988 97.9267 11
-25 -1 0 -614.29 291.826 3
-25 1 0 -245.587 370.398 3
-25 1 0 -197.22 139.816 10
-25 1 0 92.6936 95.2975 16
-25 -1 0 -7.38887 96.6148 16
-26 -1 0 -121.827 124.291 11
-26 1 0 35.8421 98.1971 11
-26 1 0 43.5461 113.484 16
-26 -1 0 73.0677 116.897 15
-26 1 0 117.715 260.918 3
-26 -1 0 346.292 195.244 3
-26 -1 0 -101.672 133.808 10
-26 -1 0 -9.07348 106.711 16
-26 1 0 -22.0868 161.321 10
-27 1 0 -104.702 117.26 11
-27 -1 0 -5.74709 142.418 15
-27 1 0 -217.4 160.045 10
-27 -1 0 -63.0746 114.491 11
-27 -1 0 -196.111 139.478 10
-27 -1 0 166.099 118.25 16
-27 1 0 79.1747 103.612 16
-28 -1 0 874.958 210.412 10
-28 -1 0 1113.77 225.033 15
-28 -1 0 1032.97 201.15 16
-28 -1 0 918.646 204.202 11
-28 1 0 1052.2 220.046 10
-28 1 0 1017.53 186.236 11
-28 1 0 1210.39 216.301 16
-29 1 0 0.51516 144.46 10
-29 1 0 -58.2574 119.167 16
-29 1 0 25.0885 94.3535 11
-29 -1 0 -37.4721 105.567 11
-29 -1 0 -115.65 147.72 15
-29 -1 0 -12.249 126.494 16
-30 -1 0 25.9392 129.353 15
-30 -1 0 107.689 112.806 11
-30 1 0 70.3781 118.395 16
-30 -1 0 103.115 138.542 16
-30 1 0 -64.3624 102.241 11
-31 1 0 57.2724 104.237 16
-31 -1 0 110.692 121.288 15
-31 1 0 -150.729 107.244 11
-31 -1 0 3.63546 100.889 11
-31 1 0 -186.023 141.143 15
-32 1 0 633.74 164.149 16
-32 -1 0 256.023 129.586 11
-32 1 0 518.605 126.148 11
-32 1 0 519.954 166.977 15
-32 -1 0 596.707 530.158 10
-32 -1 0 524.043 164.441 15
-33 -1 0 221.549 131.199 15
-33 -1 0 295.784 116.716 11
-33 1 0 176.03 504.488 10
-33 1 0 113.004 95.3128 11
33 1 0 536.695 121.475 6
-33 1 0 105.034 106.789 16
-33 -1 0 651.748 524.113 10
-33 1 0 140.347 120.977 15
-34 1 0 38.36 54.6973 11
-34 1 0 133.459 108.773 15
-34 -1 0 56.9828 76.1755 11
-34 -1 0 77.0956 104.045 15
-34 1 0 246.898 489.792 10
-34 1 0 66.9827 106.063 16
-34 -1 0 101.177 466.346 10
35 -1 0 389.264 153.154 6
-35 1 0 516.805 448.855 10
-35 -1 0 281.365 426.307 10
-35 1 0 -214.822 106.867 15
-35 -1 0 -88.6908 100.79 15
-35 -1 0 48.2823 76.4137 11
-35 1 0 -54.3994 89.487 16
36 -1 0 227.35 88.1732 6
-36 1 0 -26.8266 76.2145 15
0 2 0 999999 4964.6 2
-1 2 0 35115.5 1022.41 2
1 2 0 25834.7 809.326 2
-2 2 0 895.252 234.082 2
2 2 0 70.0449 119.566 2
3 2 0 7434.94 454.124 2
-3 2 0 7436.08 493.602 2
4 2 0 3487.43 338.31 2
-4 2 0 3550.07 339.884 3
5 2 0 3859.37 360.231 2
-5 2 0 4263.06 380.929 3
-6 2 0 1787.88 274.419 3
6 2 0 1912.98 255.724 2
-7 2 0 -25.3067 125.517 3
7 2 0 -169.39 119.768 2
8 2 0 87.0466 128.545 2
-8 2 0 112.975 147.322 3
9 2 0 718.062 177.733 2
-9 2 0 768.228 229.686 3
10 2 0 3360.2 358.45 2
-10 2 0 3095.96 385.795 3
-11 -2 0 -103.219 193.743 1
11 2 0 236.52 135.14 2
-11 2 0 26.9561 137.495 3
-12 2 0 4030.2 497.15 3
-12 -2 0 3211.65 550.533 1
12 2 0 4284.7 418.986 2
-13 2 0 2110.27 451.545 1
-13 -2 0 2042.64 419.345 1
-13 2 0 1807.83 383.214 3
13 2 0 2414.65 351.134 2
-14 -2 0 2060.61 464.331 1
-14 2 0 2187.58 429.163 1
14 2 0 2923.95 378.03 2
-14 2 0 2259.96 422.578 3
-15 -2 0 1839.19 200.589 11
15 2 0 2251.67 353.208 2
-15 -2 0 1823.73 195.285 16
-15 2 0 1440.67 399.491 1
-15 -2 0 2040.18 444.158 1
-15 2 0 1872.21 411.113 3
-16 2 0 26062.2 690.282 10
-16 -2 0 23457.7 1463.78 1
16 -2 0 28369.1 762.578 5
-16 -2 0 26761.7 702.756 15
-16 2 0 25290.3 1453.73 1
-16 -2 0 25220.2 688.084 11
-16 2 0 25947 1386.16 3
-16 -2 0 25850.9 687.891 16
-16 -2 0 26151.7 684.004 9
16 2 0 28690.2 1258.3 2
-17 2 0 3524.24 312.966 8
-17 -2 0 2954.99 251.661 10
-17 2 0 4019.32 587.169 3
17 -2 0 3940.53 307.634 5
-17 -2 0 3673.12 286.363 11
-17 2 0 3959.19 293.881 10
17 2 0 3597.92 462.566 2
-17 -2 0 3788.3 276.546 9
-17 -2 0 2717.64 549.467 1
-17 2 0 3889.32 598.07 1
-17 -2 0 3761 282.566 16
-17 -2 0 3611.65 281.452 15
-18 2 0 7.00621 115.191 10
18 2 0 124.72 224.857 2
-18 -2 0 173.557 110.444 16
-18 -2 0 99.7133 98.8573 9
-18 2 0 -78.431 127.745 1
-18 2 0 198.203 197.949 3
-18 -2 0 153.495 107.812 15
-18 -2 0 106.14 95.8252 11
-18 2 0 253.448 140.887 8
18 -2 0 252.899 113.693 5
-18 -2 0 -53.8925 299.049 1
-19 2 0 225.535 187.587 1
-19 -2 0 172.806 90.0122 9
-19 2 0 208.913 251.661 3
-19 -2 0 -11.4313 94.073 15
19 -2 0 110.217 108.062 5
-19 2 0 -38.5183 146.664 10
-19 -2 0 33.4396 96.057 16
-19 2 0 180.244 131.471 8
-19 -2 0 46.9061 83.8337 11
-20 2 0 996.05 409.611 1
-20 2 0 1085.44 217.783 8
-20 -2 0 1152.83 189.374 16
-20 -2 0 1416.03 197.583 9
-20 -2 0 1056.33 181.988 11
-20 -2 0 1286.88 215.201 15
-20 2 0 893.509 408.665 3
20 -2 0 1255.66 210.283 5
-20 2 0 1330.78 175.489 11
-20 2 0 912.092 191.312 10
-20 -2 0 735.265 172.342 10
-21 -2 0 66.0311 103.698 11
-21 -2 0 -47.1141 139.822 10
-21 2 0 -16.5375 214.459 1
-21 2 0 -7.74935 93.4742 11
-21 2 0 -98.8347 159.697 10
-21 -2 0 211.088 117.604 9
21 -2 0 17.0981 85.7018 5
-21 2 0 238.075 300.937 3
-21 -2 0 179.663 121.911 16
-21 -2 0 57.5416 117.681 15
-21 2 0 125.083 121.279 8
-22 -2 0 3040.36 298.966 16
-22 -2 0 3009.74 301.435 11
22 -2 0 3225.67 318.856 5
-22 -2 0 3256.83 296.255 9
-22 -2 0 3026.9 302.659 15
-22 2 0 2985.82 628.211 3
-22 2 0 3338.19 293.625 16
-22 2 0 2659.62 301.272 10
-22 2 0 3128.33 282.093 11
-22 -2 0 2603.96 276.858 10
-23 -2 0 5259.71 372.169 9
-23 -2 0 5225.6 391.105 16
-23 2 0 4637.55 376.325 10
-23 -2 0 5025.6 390.479 15
-23 -2 0 4131.87 350.27 10
-23 2 0 4516.14 351.951 16
23 -2 0 5406.51 404.619 5
-23 2 0 5212.68 367.795 11
-23 -2 0 4747.39 383.38 11
-23 2 0 4992.35 808.021 3
-24 2 0 830.316 176.808 16
-24 2 0 1201.02 487.249 3
-24 2 0 588.204 150.48 11
-24 -2 0 613.711 178.348 15
-24 -2 0 736.678 182.517 11
24 -2 0 702.307 169.73 5
-24 -2 0 317.687 138.793 10
-24 2 0 613.77 182.369 10
-25 2 0 443.393 291.176 3
-25 2 0 270.828 128.748 16
-25 -2 0 346.18 150.044 11
-25 -2 0 274.379 165.974 15
-25 2 0 196.403 154.963 10
-25 2 0 248.241 122.234 11
-25 -2 0 166.638 157.187 10
25 -2 0 194.21 131.012 5
-26 -2 0 34.8219 115.286 11
-26 2 0 -118.499 150.127 10
26 -2 0 104.223 130.346 5
-26 2 0 132.082 115.225 16
-26 2 0 126.64 107.487 11
-26 -2 0 118.174 135.423 15
-27 2 0 535.617 183.487 10
-27 -2 0 875.542 212.48 15
-27 2 0 983.16 191.961 16
-27 -2 0 628.747 174.71 11
-27 2 0 898.914 178.202 11
-28 2 0 382.607 167.514 10
-28 2 0 41.2514 97.9706 11
-28 -2 0 95.6962 120.937 11
-28 2 0 83.2891 115.577 16
-28 -2 0 227.375 140.05 15
-29 -2 0 305.17 139.415 11
-29 2 0 155.029 122.11 16
-29 2 0 26.4368 87.5371 11
-29 -2 0 221.623 155.69 15
-30 -2 0 47.0499 121.103 15
-30 2 0 267.524 103.434 11
-30 2 0 -116.328 117.813 16
-30 -2 0 -23.7151 93.76 11
-31 -2 0 517.662 170.675 11
-31 2 0 441.079 112.296 11
-31 -2 0 408.299 501.538 10
-31 -2 0 382.609 157.237 15
-31 2 0 309.67 131.614 16
-32 2 0 215.285 446.952 10
-32 2 0 99.8192 107.743 15
-32 -2 0 112.76 425.672 10
-32 -2 0 62.9615 96.1116 11
-32 2 0 100.705 114.155 16
-33 2 0 545.281 136.238 16
-33 2 0 660.348 467.672 10
-33 -2 0 813.094 461.759 10
-33 -2 0 449.476 133.842 11
-33 2 0 359.278 130.95 15
-34 -2 0 884.202 408.754 10
-34 -2 0 335.779 123.472 11
-34 2 0 319.044 123.153 16
-34 2 0 358.172 124.519 15
-34 2 0 875.736 457.601 10
-35 2 0 856.039 146.744 15
-35 2 0 1653.72 427.916 10
-35 -2 0 682.881 129.501 11
35 -2 0 1645.1 198.761 6
-35 2 0 796.574 138.519 16
0 3 0 39.2381 118.099 2
1 3 0 620.971 206.534 2
-1 3 0 592.287 210.997 2
-2 3 0 792.676 208.593 2
2 3 0 924.701 227.758 2
3 3 0 -102.127 137.006 2
4 3 0 4.00109 105.132 2
-5 3 0 566.568 195.733 3
5 3 0 505.681 177.706 2
6 3 0 3289.94 387.744 2
-6 3 0 3067.36 420.412 3
-7 3 0 63.72 155.908 3
7 3 0 301.1 138.983 2
8 3 0 959.368 232.251 2
-8 3 0 791.357 289.95 3
9 3 0 8073.56 616.829 2
-9 3 0 7604.39 669.997 3
10 3 0 6031.74 538.02 2
-10 3 0 4754.02 565.492 3
11 3 0 11409.7 760.016 2
-11 3 0 9667.27 809.575 3
-12 -3 0 3306.51 261.804 9
-12 -3 0 3655.05 313.929 7
-12 3 0 3197.3 502.742 3
12 3 0 3914.48 457.483 2
12 -3 0 3656.31 305.977 5
-12 -3 0 3849.66 277.219 11
-13 -3 0 24001.2 790.604 7
13 3 0 26880.1 1214.99 2
-13 -3 0 23295.1 678.129 9
13 -3 0 25656.8 704.993 14
-13 -3 0 24623.3 685.215 11
13 -3 0 22306 729.125 5
-13 3 0 22249.3 1294.07 3
14 -3 0 7675.03 439.861 5
-14 -3 0 6688.66 446.413 7
-14 3 0 6786.31 734.562 3
-14 -3 0 7208.18 393.335 9
14 -3 0 8031.59 405.909 14
14 3 0 8222.16 699.972 2
-14 -3 0 7322.26 390.901 11
-14 -3 0 7564.98 386.677 15
-15 3 0 -29.2928 189.714 1
-15 -3 0 -64.2521 104.995 7
-15 -3 0 71.6448 89.2431 9
15 -3 0 23.9349 96.2305 5
-15 3 0 82.0933 216.365 3
-15 -3 0 114.138 88.8567 11
-15 -3 0 -5.35565 81.5332 15
15 -3 0 99.9132 74.3266 14
16 -3 0 6581.74 372.746 14
-16 -3 0 5849.87 379.765 9
16 -3 0 6080.24 417.546 5
-16 3 0 6036.83 763.448 3
-16 3 0 5558.96 782.227 1
-16 -3 0 5879.61 415.502 7
-16 -3 0 5640.86 360.038 15
-16 -3 0 5836.49 374.986 11
-17 -3 0 1066.04 178.337 15
17 -3 0 1350.66 217.998 5
-17 3 0 882.889 404.952 3
17 -3 0 1232.31 177.601 14
-17 -3 0 847.571 205.956 7
-17 -3 0 938.194 178.051 11
-17 -3 0 1170.06 197.235 9
-18 -3 0 -6.74011 117.606 15
-18 -3 0 -142.187 115.105 9
18 -3 0 -56.6263 104.438 5
-18 -3 0 185.375 120.525 7
-18 3 0 425.213 244.228 1
-18 -3 0 18.5952 98.2322 11
-18 3 0 233.896 85.4244 10
-18 3 0 -241.245 309.237 3
-19 -3 0 462.626 145.248 9
-19 3 0 960.312 363.515 1
-19 3 0 665.288 420.113 3
-19 -3 0 601.546 176.18 7
19 -3 0 750.787 187.251 5
-19 3 0 400.404 141.168 10
-19 -3 0 552.16 154.08 11
-19 -3 0 499.568 165.365 15
-20 -3 0 742.612 177.825 15
-20 -3 0 597.25 186.123 7
20 -3 0 739.381 187.888 5
-20 -3 0 618.236 167.839 11
-20 -3 0 943.223 190.489 9
-20 3 0 792.241 483.131 3
-20 3 0 765.602 162.205 10
-21 -3 0 2984.73 327.632 7
21 -3 0 3590.57 345.777 5
-21 3 0 3290 304.445 10
-21 3 0 2894.81 626.559 3
-21 -3 0 3330.69 323.128 11
-21 -3 0 3143.65 309.028 15
-21 -3 0 3300.82 324.275 9
-22 3 0 14335.7 582.516 11
-22 -3 0 12756.8 636.704 7
-22 -3 0 13852.4 635.71 15
-22 3 0 15806.2 1406.8 3
-22 3 0 13715.1 603.875 10
22 -3 0 14394 677.679 5
-22 -3 0 14731 661.997 11
-22 -3 0 14005.8 634.835 9
-23 3 0 14806.6 597.49 11
23 -3 0 14149.3 668.566 5
-23 3 0 13752.9 610.954 10
-23 -3 0 13563 634.912 15
-23 -3 0 13867.4 653.202 11
-23 -3 0 14785.5 642.626 9
-23 3 0 14822.3 1359.01 3
-24 3 0 4424.2 346.695 11
-24 -3 0 4715.39 391.8 11
24 -3 0 4308.83 391.221 5
-24 -3 0 4359.51 362.227 9
-24 3 0 4122.68 340.2 16
-24 3 0 4118.35 352.698 10
-24 -3 0 4221.18 371.209 15
-25 3 0 363.832 125.613 11
-25 3 0 105.444 161.43 10
-25 3 0 272.049 139.166 16
-25 -3 0 118.954 132.619 11
-25 -3 0 352.686 136.544 9
25 -3 0 130.084 120.815 5
26 -3 0 205.311 88.512 5
-26 3 0 199.458 78.0505 11
-26 -3 0 77.5474 136.565 11
-26 -3 0 -123.284 75.3434 9
-26 3 0 122.531 113.067 16
27 -3 0 14.0261 102.979 5
-27 3 0 19.3586 100.848 16
28 -3 0 4177.06 341.767 5
-28 3 0 3931.96 330.625 16
-28 -3 0 3869.87 361.126 11
-29 -3 0 61.3159 109.814 11
-29 3 0 15.5743 99.5967 16
-30 -3 0 419.126 153.197 11
-30 3 0 391.913 137.709 16
-31 -3 0 324.659 130.731 11
-31 3 0 448.329 123.615 16
-32 3 0 2040.47 215.984 15
-32 3 0 1994.6 213.439 16
-32 -3 0 1868.9 223.39 11
-33 -3 0 678.56 142.405 11
-33 3 0 433.183 111.599 15
-33 3 0 532.291 128.722 16
34 -3 0 287.908 115.218 6
-34 3 0 -46.3554 51.4289 16
-34 -3 0 121.621 78.3046 11
0 4 0 28820 1323.87 2
1 4 0 6476.84 637.452 2
2 4 0 2799.91 441.52 2
3 -4 0 3621.91 287.826 14
3 4 0 3409 486.502 2
-3 -4 0 4418.16 325.123 7
-3 4 0 3187.28 463.603 3
-3 -4 0 4216.21 280.146 9
-4 -4 0 2054.57 195.5 11
4 4 0 2088.71 384.219 2
-4 -4 0 2083.54 253.683 7
-4 -4 0 2579.43 235.161 9
4 -4 0 1929.82 218.601 14
-4 4 0 1932.3 384.173 3
-5 -4 0 207.635 101.399 9
5 -4 0 266.104 124.712 14
5 4 0 155.43 157.602 2
-5 4 0 74.9067 176.605 3
-5 -4 0 204.816 150.599 7
-5 -4 0 176.689 75.7376 11
5 -4 0 34.1237 99.0916 5
6 4 0 8097.02 713.46 2
6 -4 0 8718.43 453.604 5
-6 -4 0 9485.12 499.263 7
6 -4 0 8846.96 438.211 14
-6 -4 0 8205.82 389.744 11
-6 -4 0 8736.99 423.231 9
-7 4 0 1670.6 411.055 3
-7 -4 0 1928.83 208.048 11
7 4 0 1444.61 358.335 2
7 -4 0 2432.51 247.486 14
7 -4 0 2165.7 243.257 5
-7 -4 0 2154.89 275.322 7
-7 -4 0 2264.86 229.593 9
-7 4 0 1900.53 181.1 4
-8 4 0 313.923 239.223 3
8 4 0 784.707 268.266 2
-8 -4 0 457.261 132.205 9
8 -4 0 577.868 147.218 14
-8 4 0 397.637 111.087 4
-8 -4 0 396.917 129.213 11
-8 -4 0 447.363 154.451 7
8 -4 0 515.151 142.671 5
-9 -4 0 6155.19 373.028 9
9 4 0 6757.09 679.724 2
-9 -4 0 5841.25 358.234 11
9 -4 0 6625.68 405.139 14
-9 4 0 5942.08 673.007 3
-9 -4 0 6075.3 417.06 7
-9 4 0 5966.37 336.027 4
9 -4 0 6520.88 414.047 5
10 -4 0 1664.25 233.017 5
-10 -4 0 1778.56 224.11 9
-10 4 0 1756.4 401.278 3
-10 4 0 1789.45 196.851 4
10 -4 0 2129.05 248.259 14
-10 -4 0 1940.58 233.015 11
10 4 0 2035.58 408.386 2
-10 -4 0 1846.78 257 7
-11 -4 0 879.072 198.675 7
11 -4 0 1393.07 214.607 14
11 -4 0 1105.28 200.446 5
-11 -4 0 1235.25 186.239 11
-11 4 0 937.035 366.293 3
-11 -4 0 1352.24 197.599 9
-12 -4 0 183.222 111.254 11
-12 4 0 98.0515 264.302 3
-12 -4 0 71.5535 113.176 7
-12 -4 0 74.3656 96.2992 9
12 -4 0 2.32573 120.654 5
12 -4 0 -54.9258 104.096 14
13 -4 0 2687.78 280.074 14
-13 -4 0 2146.73 247.458 9
-13 -4 0 2354.08 253.6 11
-13 -4 0 2463.09 308.727 7
-13 4 0 2372.32 513.103 3
13 -4 0 2213.06 281.125 5
-14 -4 0 110.509 115.135 9
14 -4 0 -15.4327 129.033 5
-14 -4 0 42.8566 89.9659 11
14 -4 0 104.506 114.429 14
-14 -4 0 -16.5532 122.569 7
-15 4 0 125.865 341.247 3
15 -4 0 118.169 135.83 5
-15 -4 0 118.408 129.175 9
-15 -4 0 190.584 122.997 11
15 -4 0 149.537 116.784 14
-15 -4 0 0.54797 138.633 7
-16 -4 0 4357.99 425.044 7
-16 -4 0 5411.15 391.124 11
16 -4 0 5935.09 400.834 14
16 -4 0 4886.81 415.474 5
-16 -4 0 5058.03 385.795 9
-16 4 0 4165.53 758.376 1
-16 4 0 5511.59 826.494 3
17 -4 0 614.127 184.263 5
-17 -4 0 789.619 186.539 11
-17 4 0 1183.97 464.033 3
17 -4 0 655.434 169.062 14
-17 -4 0 795.716 185.889 9
-17 -4 0 711.549 216.78 7
18 -4 0 -175.359 133.065 14
-18 -4 0 -238.393 164.113 7
-18 -4 0 76.1231 105.569 11
18 -4 0 27.7615 146.656 5
-18 -4 0 71.3883 117.344 9
-18 4 0 -375.794 390.456 3
19 -4 0 -76.0876 101.143 14
-19 4 0 -452.137 422.433 3
-19 -4 0 4.68453 143.383 7
19 -4 0 36.675 136.775 5
-19 -4 0 46.5975 133.314 11
-19 -4 0 46.9705 121.951 9
-20 4 0 974.885 497.925 3
-20 -4 0 823.873 192.442 9
20 -4 0 739.297 198.669 5
-20 -4 0 502.634 191.375 7
20 -4 0 615.715 166.376 14
-20 -4 0 808.03 203.35 11
-21 -4 0 17.2514 126.948 9
21 -4 0 252.394 159.969 5
-21 -4 0 -14.3618 127.377 11
-21 -4 0 -140.032 115.306 7
-22 -4 0 1183.17 218.174 9
-22 -4 0 985.368 235.905 7
22 -4 0 1109.29 236.335 5
-22 -4 0 1186.64 229.71 11
-23 -4 0 1333.62 227.144 9
-23 -4 0 1314.53 246.801 11
23 -4 0 1237.99 236.822 5
-23 -4 0 1025.14 257.577 7
-24 -4 0 37.799 123.155 11
-24 -4 0 -41.725 89.9758 9
24 -4 0 -107.985 125.879 5
-24 -4 0 67.8886 125.309 7
-25 -4 0 1926.07 263.036 9
-25 4 0 1610.5 227.596 16
25 -4 0 1607.76 250.258 5
-25 -4 0 1704.78 263.464 11
-26 -4 0 1206.72 221.439 11
26 -4 0 1386.98 220.523 5
-26 4 0 1122.58 193.286 16
-26 -4 0 1323.38 210.982 9
-27 -4 0 71.9882 132.007 11
-27 4 0 87.1414 94.1021 16
27 -4 0 105.758 107.86 5
-27 -4 0 105.238 125.391 9
28 -4 0 840.235 171.682 5
-28 4 0 869.599 167.469 16
-28 -4 0 943.331 180.604 11
-28 -4 0 905.089 154.875 9
29 -4 0 525.4 117.831 5
-29 -4 0 518.194 165.576 11
-29 4 0 655.331 142.199 16
-30 4 0 921.699 154.938 16
-30 -4 0 598.708 151.512 11
30 -4 0 525.568 114.509 5
-31 -4 0 88.8612 88.1354 11
-31 4 0 202.115 88.1545 16
-32 4 0 633.267 113.147 16
-32 -4 0 624.99 132.235 11
0 -5 0 161.111 84.9466 9
0 -5 0 -78.7984 110.666 7
0 -5 0 63.3282 84.5301 11
0 -5 0 89.643 68.8877 5
0 -5 0 88.105 114.338 14
1 -5 0 38.6887 116.422 14
-1 -5 0 128.921 104.16 9
1 -5 0 -21.8861 95.4402 9
1 -5 0 -63.2205 100.875 7
-1 5 0 -308.126 236.211 3
-1 -5 0 -30.0455 119.502 7
1 -5 0 197.935 101.272 5
1 -5 0 -7.75991 96.5505 11
-1 -5 0 210.741 122.491 14
-1 -5 0 144.545 78.764 11
-2 -5 0 43.2454 94.5032 9
-2 5 0 -60.1855 271.811 3
2 -5 0 36.4403 112.284 14
2 -5 0 39.9118 93.0476 11
-2 -5 0 -22.4054 111.658 7
2 -5 0 -6.78229 98.8926 5
2 -5 0 288.016 104.964 9
-2 -5 0 166.141 99.4876 11
2 -5 0 169.273 97.0593 7
-2 -5 0 157.796 115.454 14
3 -5 0 77.5433 103.056 5
-3 5 0 -293.166 241.853 3
-3 -5 0 219.16 105.662 9
-3 -5 0 -127.86 108.492 14
3 -5 0 154.124 83.1502 11
3 -5 0 -172.565 131.902 14
3 -5 0 117.453 84.9504 9
-3 -5 0 -24.5615 105.779 7
-3 -5 0 -60.8288 99.7021 11
-4 5 0 204.154 242.099 3
4 -5 0 -58.8139 78.7937 9
-4 -5 0 15.0412 84.2642 11
4 -5 0 18.9324 60.4725 5
-4 -5 0 -127.053 99.6494 9
-4 -5 0 -126.971 101.779 7
4 -5 0 101.436 118.554 14
-4 -5 0 95.6019 119.788 14
5 -5 0 -161.405 78.1744 9
-5 -5 0 181.701 131.242 7
5 -5 0 75.87 112.878 5
5 -5 0 193.483 129.57 14
-5 5 0 -13.8656 151.048 3
-5 -5 0 138.953 102.39 11
-5 -5 0 74.9383 108.007 9
-6 5 0 109.301 269.686 3
-6 5 0 383.91 109.402 4
-6 -5 0 541.426 171.483 7
-6 -5 0 486.301 145.359 11
6 -5 0 290.929 157.493 14
-6 -5 0 520.612 143.097 9
6 -5 0 311.871 154.543 5
-7 -5 0 68.7441 106.942 9
-7 -5 0 -149.808 151.243 7
-7 -5 0 3.07243 90.6528 11
-7 5 0 -149.943 289.958 3
7 -5 0 23.1136 108.546 14
7 -5 0 31.6306 116.168 5
-7 5 0 29.5003 78.3351 4
-7 -5 0 244.377 126.665 8
8 -5 0 309.4 153.766 14
-8 5 0 -170.25 232.237 3
8 -5 0 224.965 137.421 5
-8 -5 0 206.445 119.422 9
-8 -5 0 251.426 117.41 11
-8 -5 0 275.528 150.8 7
-9 -5 0 1277.63 203.236 11
9 -5 0 1591.17 241.51 14
-9 5 0 1232.84 442.879 3
-9 -5 0 1471.59 269.651 7
-9 -5 0 1494.5 230.994 9
9 -5 0 1095.91 215.935 5
-10 -5 0 595.551 147.372 11
10 -5 0 349.462 157.758 5
-10 -5 0 558.77 188.197 7
10 -5 0 678.227 187.652 14
-10 -5 0 566.054 165.661 9
-11 -5 0 2275.51 273.339 9
-11 -5 0 2566.54 346.908 7
-11 -5 0 2481.27 272.223 11
11 -5 0 2068.41 280.515 5
11 -5 0 2146.13 287.028 14
-11 5 0 2750.85 575.378 3
-12 5 0 -354.544 229.942 3
12 -5 0 36.1839 123.033 14
-12 -5 0 33.0067 112.241 9
12 -5 0 97.2997 126.139 5
-12 -5 0 -31.6741 147.056 7
-12 -5 0 -53.3598 103.216 11
13 -5 0 5171.29 428.544 5
-13 5 0 5775.22 865.779 3
-13 -5 0 5837.63 415.965 11
-13 -5 0 6121.13 509.616 7
13 -5 0 7036.05 470.166 14
-13 -5 0 5461.74 416.985 9
14 -5 0 473.258 163.366 14
-14 -5 0 359.335 160.468 9
-14 -5 0 584.945 171.771 11
-14 -5 0 264.1 182.973 7
14 -5 0 615.406 199.606 5
-15 5 0 1177.91 535.527 3
-15 -5 0 1128.05 215.093 11
-15 -5 0 969.026 212.436 9
15 -5 0 936.671 230.366 5
15 -5 0 1498.18 261.009 14
-15 -5 0 973.057 261.679 7
-16 -5 0 5208.8 487.526 7
16 -5 0 5517.18 429.643 14
-16 -5 0 4853.81 406.193 9
16 -5 0 4875.24 430.093 5
-16 -5 0 5290.22 405.825 11
-17 -5 0 404.523 167.694 9
17 -5 0 588.851 202.507 5
17 -5 0 572.35 168.982 14
-17 -5 0 356.109 155.457 11
-17 -5 0 410.102 199.399 7
-18 -5 0 126.983 142.702 9
18 -5 0 238.582 154.743 5
-18 -5 0 425.566 163.705 11
-18 -5 0 141.874 153.824 7
18 -5 0 178.729 123.508 14
19 -5 0 46.6262 144.811 5
-19 -5 0 -11.0721 122.836 9
19 -5 0 65.9326 114.577 14
-19 -5 0 -106.283 169.61 7
-19 -5 0 -276 171.167 11
20 -5 0 64.661 128.843 5
-20 -5 0 -78.9611 146.641 7
-20 -5 0 7.09107 121.359 11
-20 -5 0 195.924 131.751 9
20 -5 0 325.057 145.105 14
21 -5 0 1121.93 231.445 5
-21 -5 0 924.843 203.21 9
21 -5 0 983.682 196.383 14
-21 -5 0 1200.81 220.155 11
-21 -5 0 1135.74 254.955 7
22 -5 0 3685.85 369.501 5
-22 -5 0 3481.46 368.675 7
22 -5 0 3756.13 319.982 14
-22 -5 0 3461.5 340.926 9
-22 -5 0 3479.15 347.213 11
-23 -5 0 2604.96 304.314 9
-23 -5 0 2390.61 303.417 7
-23 -5 0 2604.93 296.859 11
23 -5 0 2511.84 298.836 5
24 -5 0 734.876 183.809 5
-24 -5 0 783.101 171.397 7
-24 -5 0 656.083 159.85 9
-24 -5 0 553.414 156.212 11
-25 5 0 242.183 113.578 16
-25 -5 0 -211.039 111.633 7
-25 -5 0 116.779 121.384 11
-25 -5 0 96.5 102.296 9
25 -5 0 176.681 106.769 5
-26 5 0 268.768 112.594 16
-26 -5 0 219.679 112.951 11
-26 -5 0 407.464 128.149 9
26 -5 0 213.16 132.81 5
-27 5 0 -31.7139 85.5856 16
-27 -5 0 111.079 115.524 11
-27 -5 0 87.2234 80.7526 9
27 -5 0 66.0173 78.0243 5
28 -5 0 1823.04 207.077 5
-28 5 0 1857.75 191.446 16
-28 -5 0 2102.93 189.314 9
-28 -5 0 2074.17 220.657 11
29 -5 0 472.578 95.3638 5
-29 5 0 523.881 109.07 16
-29 -5 0 395.941 114.861 11
-30 -5 0 98.617 69.2706 11
0 -6 0 3566.09 318.551 9
0 -6 0 3752.02 367.317 7
0 -6 0 4146.07 330.231 11
0 -6 0 3024.74 327.65 14
1 -6 0 8232.7 444.81 9
-1 -6 0 8849.57 470.197 9
-1 -6 0 8600.45 539.525 7
1 -6 0 8451.55 515.088 7
-1 -6 0 8519.26 510.852 14
-1 -6 0 8860.09 487.481 11
1 -6 0 8062.77 499.474 14
1 -6 0 8579.75 481.808 5
-2 -6 0 4163.24 354.066 14
2 -6 0 4880.31 372.582 5
2 -6 0 5080.2 359.101 9
-2 -6 0 4006.06 330.227 9
2 -6 0 4880.62 416.71 14
-2 -6 0 4292.28 394.858 7
-2 -6 0 4211.5 340.476 11
-3 -6 0 -38.5425 96.528 11
-3 -6 0 147.241 119.853 9
-3 -6 0 79.9826 107.191 14
3 -6 0 212.333 129.673 5
3 -6 0 277.659 174.177 14
-3 -6 0 -20.8357 119.176 7
3 -6 0 539.687 139.378 9
-4 -6 0 27.3595 123.141 7
4 -6 0 -4.764 146.633 14
-4 -6 0 135.967 98.6295 11
4 -6 0 -4.82696 101.781 5
-4 -6 0 160.022 110.258 9
4 -6 0 82.492 105.501 9
5 -6 0 814.325 184.175 5
5 -6 0 665.632 190.07 14
-5 -6 0 1029.31 197.245 11
-5 6 0 738.934 415.651 3
-5 -6 0 1108.6 216.193 9
-5 -6 0 1312.2 236.874 8
-5 -6 0 1141.09 241.292 7
-6 -6 0 4241.93 354.328 11
6 -6 0 4492.55 401.816 14
-6 -6 0 5039.1 445.13 7
-6 -6 0 4458.52 413.888 8
-6 -6 0 5000.55 393.839 9
6 -6 0 4603.55 395.621 5
-6 6 0 3923.55 737.505 3
7 -6 0 1884.59 277.147 14
-7 -6 0 2174.54 327.291 7
7 -6 0 1963.23 270.171 5
-7 -6 0 2059.12 256.928 11
-7 -6 0 1855.61 255.603 9
-8 -6 0 281.563 131.935 11
8 -6 0 242.025 163.875 14
-8 -6 0 319.65 200.694 7
-8 -6 0 244.616 152.428 9
8 -6 0 303.501 157.652 5
9 -6 0 3309.23 342.133 5
-9 -6 0 4716.23 456.069 7
9 -6 0 4174.46 387.035 14
-9 -6 0 3951.3 355.483 11
-9 -6 0 4459.04 375.591 9
10 -6 0 3441.54 360.204 5
-10 -6 0 4700.6 388.633 9
-10 -6 0 4811.03 466.342 7
10 -6 0 4859.14 424.987 14
-10 -6 0 4248.15 360.819 11
-11 -6 0 1814.61 250.785 11
-11 -6 0 1956.85 325.475 7
-11 -6 0 1522.15 254.059 9
11 -6 0 1211.34 239.374 5
11 -6 0 1806.56 286.339 14
12 -6 0 267.945 156.943 14
-12 -6 0 377.151 202.72 7
-12 -6 0 352.405 159.205 9
12 -6 0 308.021 174.716 5
-12 -6 0 586.568 178.116 11
-13 -6 0 539.557 228.896 7
-13 -6 0 760.57 199.126 9
-13 -6 0 697.393 176.83 11
13 -6 0 692.276 211.389 14
13 -6 0 667.46 197.758 5
14 -6 0 519.017 176.813 5
-14 -6 0 602.792 220.065 7
-14 -6 0 398.887 162.078 9
-14 -6 0 411.556 148.937 11
14 -6 0 378.369 178.303 14
-15 -6 0 93.2348 132.26 9
15 -6 0 58.2262 123.123 14
15 -6 0 270.841 151.292 5
-15 -6 0 223.627 188.703 7
-15 -6 0 148.117 113.491 11
-16 -6 0 405.872 150.309 11
16 -6 0 305.663 176.745 14
-16 -6 0 542.435 179.176 9
16 -6 0 502.973 167.01 5
-16 -6 0 489.217 216.823 7
17 -6 0 199.915 147.994 14
-17 -6 0 33.0253 126.437 9
17 -6 0 281.116 151.214 5
-17 -6 0 190.469 122.029 11
-17 -6 0 213.365 168.609 7
18 -6 0 156.603 139.385 5
-18 -6 0 89.9116 136.852 7
-18 -6 0 -80.5229 113.424 9
-18 -6 0 19.5431 105.231 11
18 -6 0 58.0925 110.686 14
-19 -6 0 -95.5934 107.893 11
19 -6 0 43.7611 107.692 14
19 -6 0 48.8917 131.903 5
-19 -6 0 102.376 158.618 7
-19 -6 0 -29.2671 114.133 9
-20 -6 0 395.266 150.21 9
20 -6 0 393.193 131.031 14
-20 -6 0 369.814 132.162 11
20 -6 0 204.041 127.627 5
-20 -6 0 358.372 164.552 7
-21 -6 0 28.7969 132.268 7
21 -6 0 -118.263 111.079 14
21 -6 0 87.7034 117.422 5
-21 -6 0 -36.0256 86.1647 11
-21 -6 0 94.6747 101.843 9
22 -6 0 274.957 97.9361 14
-22 -6 0 434.14 174.759 7
22 -6 0 343.021 130.84 5
-22 -6 0 511.128 158.595 9
-22 -6 0 357.982 120.343 11
-23 -6 0 353.203 113.917 11
-23 -6 0 296.341 141.033 7
23 -6 0 345.718 124.447 5
-23 -6 0 497.784 133.541 9
-24 6 0 4.3259 73.4172 16
-24 -6 0 -1.99102 84.8138 9
-24 -6 0 -103.255 95.578 11
-24 -6 0 -107.118 100.058 7
24 -6 0 75.3317 77.4341 5
25 -6 0 1283.22 166.204 5
-25 -6 0 1027.47 152.999 9
-25 -6 0 1324.9 170.284 11
-25 -6 0 1369.29 180.171 7
-25 6 0 1342.68 153.06 16
-26 -6 0 1194.36 157.852 11
26 -6 0 1014.45 140.856 5
0 -7 0 -25.496 63.7173 9
0 -7 0 -67.6449 101.124 14
-1 -7 0 -201.515 116.009 7
1 -7 0 20.6078 72.2251 9
-1 -7 0 -236.732 122.832 14
1 -7 0 80.4287 127.485 14
-1 -7 0 10.3164 66.554 9
-2 -7 0 -123.47 101.377 14
-2 -7 0 99.9195 126.822 8
-2 -7 0 16.98 98.547 7
-2 -7 0 80.4364 83.0878 9
2 -7 0 61.262 126.379 14
2 -7 0 17.0002 37.1079 9
3 -7 0 35.9796 118.685 14
-3 -7 0 31.5362 84.4023 9
-3 -7 0 1.69949 71.0516 8
-3 -7 0 108.041 116.156 7
-4 -7 0 142.625 97.4056 7
4 -7 0 30.1376 117.987 14
4 -7 0 178.867 88.5035 5
-4 -7 0 -73.7014 90.6136 9
5 -7 0 14.0487 26.8378 5
-5 -7 0 -39.4946 81.1937 11
-5 -7 0 76.6809 102.035 7
5 -7 0 101.495 132.625 14
-5 -7 0 -1.72326 84.7933 9
-6 -7 0 85.84 113.262 11
6 -7 0 37.2494 117.694 14
6 -7 0 25.7427 104.025 5
-6 -7 0 -25.6448 94.9866 9
-6 -7 0 232.387 144.302 7
-7 -7 0 123.436 87.6872 11
-7 -7 0 77.0532 120.158 9
-7 -7 0 140.9 138.853 7
7 -7 0 26.1983 125.511 14
7 -7 0 195.796 102.153 5
8 -7 0 36.4752 129.93 14
-8 -7 0 -51.9676 81.1214 11
8 -7 0 -61.0012 91.8275 5
-8 -7 0 10.1909 103.706 7
-8 -7 0 178.789 114.094 9
-9 -7 0 -91.6573 151.442 7
9 -7 0 -42.9203 84.7444 5
-9 -7 0 119.361 102.784 9
9 -7 0 114.524 147.175 14
-9 -7 0 26.1325 76.9444 11
-10 -7 0 639.972 189.264 7
10 -7 0 546.634 146.093 5
-10 -7 0 682.891 148.96 11
10 -7 0 940.798 212.301 14
-10 -7 0 699.395 179.358 9
11 -7 0 15.454 97.1251 5
-11 -7 0 309.17 137.045 9
-11 -7 0 68.7551 141.666 7
11 -7 0 165.457 135.29 14
-11 -7 0 253.953 111.888 11
-12 -7 0 1550.09 223.393 9
12 -7 0 1525.66 221.041 5
-12 -7 0 1882.89 291.023 7
-12 -7 0 1699.21 212.741 11
12 -7 0 1718.85 260.874 14
13 -7 0 50.5413 109.356 5
-13 -7 0 318.89 174.967 7
13 -7 0 241.303 151.661 14
-13 -7 0 178.292 118.487 9
-13 -7 0 147.613 85.0753 11
-14 -7 0 1160.62 189.249 11
-14 -7 0 1084.57 190.79 9
-14 -7 0 1255.22 265.307 7
14 -7 0 1159.99 216.332 14
14 -7 0 1018.37 198.214 5
-15 -7 0 2859.12 260.436 11
15 -7 0 3338.62 320.081 14
-15 -7 0 3008.81 351.122 7
-15 -7 0 3053.62 287.405 9
15 -7 0 2346.48 260.541 5
16 -7 0 2170.16 249.18 14
-16 -7 0 2058.02 283.413 7
16 -7 0 1444.18 209.74 5
-16 -7 0 1879.3 225.797 9
-16 -7 0 1914.87 220.245 11
17 -7 0 513.417 145.532 14
-17 -7 0 300.265 127.627 9
-17 -7 0 205.66 104.534 11
17 -7 0 239.695 120.154 5
-17 -7 0 387.161 154.16 7
-18 -7 0 525.017 117.348 11
-18 -7 0 596.311 141.746 9
18 -7 0 623.581 137.333 5
18 -7 0 822.99 158.706 14
-18 -7 0 637.077 178.45 7
-19 -7 0 372.232 145.858 7
19 -7 0 88.9441 88.6613 14
-19 -7 0 188.839 81.7441 11
-19 -7 0 105.967 81.9569 9
19 -7 0 69.3405 86.4192 5
-20 -7 0 -74.1961 66.8814 11
-20 -7 0 -170.329 102.297 7
20 -7 0 -47.6749 67.2369 5
-20 -7 0 28.5252 69.2355 9
-21 -7 0 -124.481 87.3757 7
-21 -7 0 -21.3354 64.1483 9
21 -7 0 -98.0045 72.6382 5
0 -8 0 1107.16 183.596 8
1 -8 0 94.61 93.4525 14
1 -8 0 313.854 124.572 8
2 -8 0 749.869 149.063 14
2 -8 0 648.758 151.411 8
3 -8 0 1157.34 180.228 14
-3 -8 0 677.247 119.677 9
3 -8 0 1310.75 202.547 8
4 -8 0 -6.69422 103.461 8
-4 -8 0 17.2989 72.4899 9
4 -8 0 266.435 112.481 14
-5 -8 0 160.2 77.1029 9
5 -8 0 318.134 138.382 8
5 -8 0 530.042 132.656 14
6 -8 0 805.991 153.617 14
-6 -8 0 752.399 128.225 7
6 -8 0 525.814 162.203 8
-6 -8 0 589.866 118.856 9
-7 -8 0 829.361 150.351 7
7 -8 0 885.287 177.209 8
7 -8 0 1014.7 175.565 14
-7 -8 0 801.691 134.322 9
8 -8 0 155.364 102.968 14
-8 -8 0 184.542 85.5358 7
-8 -8 0 57.0356 66.2171 9
-9 -8 0 184.048 85.61 9
9 -8 0 336.241 120.868 14
-9 -8 0 397.128 128.603 7
-10 -8 0 1071.19 171.667 7
10 -8 0 1134.9 177.395 14
-10 -8 0 812.138 127.591 9
-11 -8 0 170.669 67.3405 9
11 -8 0 79.4833 103.091 14
-12 -8 0 78.569 84.0261 7
12 -8 0 -72.3253 83.2278 14
-12 -8 0 -31.6591 36.7534 9
13 -8 0 -101.259 86.7675 14
-36 0 1 -73.0339 81.2766 15
-36 0 1 20.484 403.415 10
-35 0 1 -0.35574 88.7899 15
-35 0 1 6362.8 392.532 10
-34 0 1 -63.146 100.89 16
-34 0 1 20.3166 109.058 15
-33 0 1 28.6514 113.144 15
-33 0 1 17.2968 112.401 16
-33 0 1 303.04 149.274 10
-32 0 1 -114.42 103.425 16
-32 0 1 -5.59504 113.637 15
-32 0 1 -43.5738 134.662 10
-31 0 1 -33.4848 123.974 15
-31 0 1 -125.305 134.357 10
-31 0 1 -0.46495 108.519 16
-30 0 1 -32.7074 127.008 16
-30 0 1 -95.2675 159.399 10
-29 0 1 66.0901 74.3867 11
-29 0 1 14.2054 137.908 16
-29 0 1 -205.747 142.48 10
-28 0 1 -24.0929 127.325 16
-28 0 1 -234.283 155.212 10
-28 0 1 179.615 116.524 11
-27 0 1 -128.192 140.627 10
-27 0 1 -203.382 129.22 11
-27 0 1 -50.1636 126.219 16
-26 0 1 2.05958 88.6634 11
-26 0 1 -115.826 132.06 16
-26 0 1 81.2793 129.607 10
-25 0 1 -233.039 157.595 3
-25 0 1 277.354 207.62 1
-25 0 1 88.6719 120.143 16
-25 0 1 -38.1319 78.9864 11
-25 0 1 35.8126 136.497 10
-24 0 1 103.397 83.9441 11
-24 0 1 -226.604 133.415 10
-24 0 1 190.955 158.087 3
-24 0 1 30.5454 123.268 16
-23 0 1 57.617 133.225 3
-23 0 1 -28.6827 103.306 8
-23 0 1 -348.449 334.638 1
-23 0 1 56.827 117.715 16
-23 0 1 35.5076 102.499 10
-23 0 1 64.0653 82.4531 11
-22 0 1 -64.3707 157.76 3
-22 0 1 -151.034 322.416 1
-22 0 1 -58.7223 125.13 13
-22 0 1 -103.138 123.569 10
-22 0 1 114.089 110.039 16
-22 0 1 -114.167 114.409 8
-22 0 1 66.0816 97.6555 11
-21 0 1 -238.238 139.554 8
-21 0 1 -72.9164 100.556 13
-21 0 1 51.0967 94.4105 10
-21 0 1 35.4779 91.0328 16
-21 0 1 139.73 94.112 11
-21 0 1 -349.245 261.191 1
-20 0 1 -99.6537 102.906 16
-20 0 1 -62.5675 120.19 8
-20 0 1 -55.5476 104.655 13
-20 0 1 -169.549 85.068 11
-20 0 1 -418.264 224.376 3
-20 0 1 324.453 276.581 1
-20 0 1 105.686 92.3188 10
-19 0 1 -23.7044 90.6639 8
-19 0 1 154.779 83.2014 11
-19 0 1 155.023 99.1388 13
-19 0 1 -23.5434 43.5825 3
-19 0 1 3.64024 251.869 1
-19 0 1 13.0489 80.0403 10
-19 0 1 13.4299 85.67 16
-18 0 1 -13.6395 84.3374 13
-18 0 1 -202.741 138.063 8
-18 0 1 -193.708 244.807 1
-18 0 1 -53.2057 77.389 10
-18 0 1 -129.232 156.783 3
-18 0 1 255.401 133.106 12
-18 0 1 -6.70468 84.9974 16
-17 0 1 -0.84923 82.3324 16
-17 0 1 -100.351 94.0358 13
-17 0 1 -121.594 116.827 12
-17 0 1 67.3205 90.7357 10
-17 0 1 -4.98902 97.6601 3
-17 0 1 45.8889 225.151 1
-16 0 1 125.094 137.239 3
-16 0 1 -255.88 243.049 1
-15 0 1 199.984 163.747 3
-15 0 1 -106.342 253.725 1
-14 0 1 -449.004 282.692 1
-14 0 1 -182.495 129.135 3
-13 0 1 -219.561 162.921 3
-13 0 1 79.1507 215.623 1
-12 0 1 113.704 135.911 3
-12 0 1 -149.757 205.214 1
-11 0 1 65.6689 204.214 1
-11 0 1 16.0498 105.131 3
-10 0 1 22.8785 115.982 3
-10 0 1 -248.839 236.526 1
-9 0 1 5.69902 157.428 1
-9 0 1 80.7066 104.248 3
-8 0 1 -0.37135 88.7121 3
-7 0 1 27.6491 91.7821 3
-6 0 1 23.8281 84.7488 3
-5 0 1 19.565 71.8711 3
-4 0 1 -6.04453 60.9712 3
-4 0 1 23.7309 60.1022 2
-3 0 1 20.883 141.267 1
-3 0 1 18.7357 53.3809 2
-2 0 1 14.5071 117.73 1
-2 0 1 0.92347 50.5082 2
-1 0 1 -9.58983 53.722 2
-1 0 1 13.6256 97.8194 1
0 0 1 -7.87785 61.6305 2
0 0 1 -4.90888 91.8017 1
1 0 1 -0.22824 67.7546 2
1 0 1 9.50574 65.5476 1
-2 0 -1 -39.1426 67.9093 3
2 0 1 46.9556 78.9255 2
-3 0 -1 3.68543 79.5558 3
-4 0 -1 -14.9013 100.865 3
-5 0 -1 38.1497 108.336 3
-6 0 -1 -28.5869 64.5352 1
-6 0 -1 -113.939 126.533 3
-7 0 -1 78.9515 83.1301 1
-7 0 -1 18.6076 127.043 3
-8 0 -1 15.9506 72.0593 1
-8 0 -1 28.1873 139.699 3
-9 0 -1 32.0126 97.6927 1
-9 0 -1 45.368 145.597 3
-10 0 -1 -38.0206 122.621 3
-10 0 -1 -56.6397 76.2452 1
-11 0 -1 157.531 109.625 1
-11 0 -1 26.2926 149.605 3
-12 0 -1 34.3881 57.9834 1
-12 0 -1 35.1237 152.96 3
-13 0 -1 95.6995 147.854 3
-13 0 -1 63.5714 116.751 1
-14 0 -1 521.391 145.51 1
-14 0 -1 27.0678 214.117 3
-15 0 -1 -211.571 114.289 1
-15 0 -1 -202.216 190.204 3
-16 0 -1 182.18 120.157 1
-16 0 -1 -195.334 203.47 3
-17 0 -1 -157.949 182.409 3
-17 0 -1 80.0475 88.6497 11
-18 0 -1 188.69 174.603 3
-18 0 -1 -51.1506 77.0683 16
-18 0 -1 -248.718 125.36 10
-18 0 -1 19.0249 81.9259 11
-19 0 -1 -81.244 78.4737 16
-19 0 -1 67.2134 85.0978 11
-19 0 -1 -138.653 119.763 10
-20 0 -1 218.368 272.232 3
-20 0 -1 21.591 93.2628 11
-20 0 -1 33.9571 65.6986 16
20 0 1 -145.252 268.422 2
-20 0 -1 19.7812 111 10
21 0 1 143.525 267.169 2
-21 0 -1 -42.049 116.921 10
-21 0 -1 41.7887 84.942 16
-21 0 -1 -50.8966 93.818 11
-21 0 -1 -233.784 262.932 3
-22 0 -1 119.55 82.1939 16
22 0 1 359.666 325.014 2
-22 0 -1 -22.172 227.929 3
-22 0 -1 51.4513 143.113 10
-22 0 -1 34.9416 102.378 11
-22 0 -1 -44.0477 96.3138 15
23 0 1 127.974 247.066 2
-23 0 -1 5.23615 100.629 11
-23 0 -1 -12.9325 89.2972 16
-23 0 -1 45.0248 108.152 15
-23 0 -1 -79.5209 273.105 3
-24 0 -1 20.11 100.841 16
-24 0 -1 -19.5632 117.579 11
-24 0 -1 -47.5622 94.9652 15
-25 0 -1 -278.962 142.59 11
-25 0 -1 -181.257 143.538 15
25 0 1 340.258 301.651 2
-25 0 -1 -92.0903 110.453 16
-25 0 -1 328.956 260.11 3
-26 0 -1 -97.4146 106.575 16
-26 0 -1 -109.456 111.652 11
-26 0 -1 -88.5461 129.719 15
-27 0 -1 34.9173 111.774 15
-27 0 -1 -10.3347 114.655 11
-28 0 -1 117.497 113.246 15
-28 0 -1 36.8227 93.5762 16
-29 0 -1 27.3645 127.014 11
-29 0 -1 -81.3508 110.934 16
-29 0 -1 209.679 141.855 15
-30 0 -1 -215.526 132.949 15
-30 0 -1 -64.6392 125.423 11
30 0 1 258.585 138.108 6
-30 0 -1 -37.6324 100.728 16
-31 0 -1 4.54014 107.436 16
-31 0 -1 575.188 575.032 10
31 0 1 398.775 141.612 6
-31 0 -1 71.584 120.465 11
-31 0 -1 -16.8508 129.468 15
-32 0 -1 46.6439 104.191 11
32 0 1 222.125 151.014 6
-32 0 -1 54.5564 111.362 15
-32 0 -1 538.848 567.395 10
33 0 1 -184.117 106.286 6
-33 0 -1 94.9208 108.694 11
-33 0 -1 63.5606 126.654 15
-33 0 -1 347.792 540.439 10
-34 0 -1 83.9822 99.3665 15
-34 0 -1 101.01 490.276 10
-34 0 -1 -64.9191 95.0356 11
34 0 1 -49.1447 77.6932 6
35 0 1 82.3553 63.1134 6
-35 0 -1 -6.83656 82.7301 11
-36 0 -1 -148.098 72.8565 11
-36 -1 1 287.786 361.296 10
-36 1 1 125.71 379.395 10
-36 1 1 122.887 83.9131 15
-36 1 1 339.341 102.817 16
-36 -1 1 237.435 102.031 15
-35 1 1 55.8387 102.584 15
-35 -1 1 208.928 421.21 10
-35 1 1 77.1496 91.0705 16
-35 -1 1 135.788 93.8928 15
-34 -1 1 138.358 106.09 15
-34 1 1 33.6341 84.7821 16
-34 1 1 137.148 112.748 15
-33 -1 1 -70.7816 110.703 15
-33 1 1 -2.98107 103.203 15
-33 1 1 44.8013 92.3212 16
-32 1 1 114.192 111.754 16
-32 1 1 15.0892 126.613 10
-32 -1 1 203.681 67.5283 11
-32 -1 1 9.45867 117.285 15
-31 -1 1 514.414 137.065 11
-31 -1 1 614.043 176.39 10
-31 -1 1 646.77 174.793 15
-31 -1 1 630.057 175.827 16
-31 1 1 471.282 168.107 10
-31 1 1 504.331 162.118 16
-30 1 1 555.703 162.723 16
-30 -1 1 387.473 160.581 10
-30 -1 1 416.758 168.694 15
-30 -1 1 579.513 174.561 16
-30 -1 1 531.952 143.289 11
-30 1 1 373.84 170.528 10
-29 1 1 56.003 122.339 16
-29 -1 1 -122.37 145.489 10
-29 -1 1 -8.11352 109.303 15
-29 -1 1 -86.1896 126.231 16
-29 1 1 -97.5846 144.658 10
-29 -1 1 51.2736 112.415 11
-28 1 1 8514.73 514.153 16
-28 -1 1 8045.03 509.527 15
-28 1 1 8621.11 532.294 10
-28 -1 1 8390.57 515.482 16
-28 -1 1 8151.82 480.792 11
-28 -1 1 7644.35 500.655 10
-27 1 1 -211.346 146.857 10
27 -1 -1 60.5115 113.729 5
-27 1 1 -8.70784 103.552 16
-27 -1 1 -45.5442 144.061 10
-27 -1 1 41.9709 134.379 16
-27 -1 1 121.18 102.107 11
-27 -1 1 101.37 135.934 15
-26 1 1 3683.27 676.849 3
-26 -1 1 3295.4 746.527 1
-26 -1 1 2271.43 278.658 16
-26 1 1 2074.5 288.965 8
-26 -1 1 1940.63 270.847 10
-26 -1 1 2313.19 260.176 11
-26 1 1 2171.5 287.316 10
-26 1 1 2331.59 283.787 16
-25 1 1 1890.09 628.971 1
-25 -1 1 4110.63 865.96 1
-25 -1 1 3573.06 333.909 16
-25 -1 1 3497.94 318.986 11
-25 1 1 3504.24 340.982 10
-25 1 1 3021.73 569.383 3
-25 1 1 3157.7 311.401 16
-25 -1 1 3102.4 324.854 10
-25 1 1 3400.16 363.648 8
-24 -1 1 -52.6716 233.538 1
-24 -1 1 182.41 121.143 16
-24 1 1 30.31 120.641 3
-24 -1 1 -172.365 127.026 10
-24 -1 1 187.847 121.885 11
-24 1 1 -18.7065 131.78 8
-24 1 1 4.39963 97.6483 10
-24 1 1 35.3703 110.18 16
-23 -1 1 8862.76 1159.67 1
-23 1 1 9970.67 1008.07 3
-23 1 1 8959.4 491.822 16
-23 -1 1 8474.08 487.167 10
-23 1 1 8891.5 508.472 10
-23 -1 1 9008.8 472.401 11
-23 1 1 8425.54 534.127 8
-23 1 1 9753.4 1159.62 1
-23 -1 1 8930.35 489.571 16
-22 1 1 3168.93 294.143 16
-22 1 1 2789.16 553.554 3
-22 1 1 3107.1 682.897 1
-22 -1 1 2680.7 255.057 11
-22 1 1 3180.77 340.664 8
-22 -1 1 2408.45 273.557 10
-22 -1 1 2559.67 456.89 3
-22 1 1 2860 294.672 10
-22 -1 1 2425.23 302.376 13
-22 -1 1 2250.88 607.135 1
-22 1 1 3049.42 315.47 13
-22 -1 1 3022.93 296.215 16
-21 -1 1 5223.27 361.981 16
-21 1 1 5418.71 411.438 8
-21 1 1 4684.93 662.252 3
-21 1 1 5355.46 384.226 10
-21 1 1 4026.31 731.788 1
-21 -1 1 4762.23 383.968 13
-21 -1 1 4735.85 776.987 1
-21 -1 1 5285.13 370.718 10
-21 1 1 5143.56 386.45 13
-21 -1 1 5514.03 352.864 11
-21 -1 1 4972.12 631.14 3
-21 1 1 5602.18 368.579 16
-20 -1 1 5171.6 353.778 16
-20 -1 1 4740.21 824.461 1
-20 -1 1 5596.81 629.718 3
-20 1 1 5083.59 664.437 3
-20 -1 1 4874.68 388.144 8
-20 1 1 4990.92 402.346 8
-20 1 1 5658.46 355.623 16
-20 -1 1 5420.92 412.71 12
-20 -1 1 4686.32 321.884 11
-20 -1 1 5087.62 372.613 13
-20 -1 1 5162.55 357.874 10
-20 1 1 4855.91 839.179 1
-20 1 1 5212.36 372.582 13
-20 1 1 4905.43 359.603 10
-19 1 1 4453.7 327.439 10
-19 1 1 4431.41 374.588 8
-19 1 1 4536.01 609.414 3
-19 -1 1 4670.55 316.175 11
-19 -1 1 4573.48 315.439 16
-19 -1 1 4514.23 375.114 12
-19 -1 1 4861.56 578.203 3
-19 -1 1 3550.32 331.224 8
-19 -1 1 4607.21 763.205 1
-19 1 1 4702.24 355.753 13
-19 -1 1 4171.54 321.426 10
-19 1 1 4862.57 803.255 1
-19 -1 1 4393.73 336.726 13
-18 1 1 20.0495 86.8243 13
-18 -1 1 106.786 292.259 1
-18 -1 1 118.57 128.707 8
-18 -1 1 -18.5072 84.5876 10
-18 1 1 470.921 233.274 3
-18 -1 1 -1.21187 58.0657 11
-18 -1 1 -3.17746 86.378 16
-18 -1 1 78.6184 112.843 12
-18 1 1 251.537 131.172 8
-18 -1 1 224.824 140.16 3
-18 1 1 58.3678 89.2095 10
-18 -1 1 47.7168 97.4303 13
-18 1 1 510.081 324.761 1
-17 -1 1 619.785 142.825 13
-17 -1 1 761.177 170.384 12
-17 1 1 845.789 144.528 13
-17 1 1 766.19 146.792 10
-17 -1 1 904.628 144.158 11
-17 -1 1 630.69 318.006 1
-17 -1 1 793.132 142.194 16
-17 -1 1 885.096 247.179 3
-17 -1 1 774.705 150.807 10
-17 1 1 669.664 165.39 8
-17 1 1 711.849 276.825 3
-17 1 1 1080.64 381.597 1
-16 -1 1 77.0762 109.526 3
-16 1 1 526.573 247.681 3
-16 1 1 391.44 112.411 10
-16 1 1 524.123 277.219 1
-16 -1 1 357.934 260.129 1
-15 1 1 10452.4 973.254 1
-15 1 1 10114 773.268 3
-15 -1 1 10000.1 696.085 3
-15 -1 1 10590.9 965.6 1
-14 -1 1 9348.2 636.481 3
-14 -1 1 9869.83 907.783 1
14 1 -1 9689.9 535.263 2
-14 1 1 8687.41 685.048 3
-14 1 1 8348.79 847.662 1
-13 1 1 3746.88 564.929 1
-13 -1 1 3918.61 602.892 1
-13 1 1 3836.96 451.78 3
13 1 -1 4263.77 324.895 2
-13 -1 1 4003.04 400.355 3
12 1 -1 38454.5 920.121 2
-12 -1 1 39261 1621.6 1
-12 1 1 40299.7 1664.01 1
-12 -1 1 36605.1 1111.04 3
-12 1 1 36490.3 1283.55 3
-11 -1 1 10297.7 861.55 1
-11 -1 1 9934.61 548.753 3
-11 1 1 9349.5 641.392 3
11 1 -1 10375.8 445.271 2
-11 1 1 11027.2 856.323 1
10 1 -1 5979.64 307.148 2
-10 1 1 5835.33 488.437 3
-10 -1 1 6575.44 655.143 1
-10 -1 1 5856.02 400.038 3
-10 1 1 6234.43 630.097 1
-9 -1 1 17945.2 985.792 1
-9 -1 1 16968.4 617.448 3
-9 1 1 18078.9 776.673 3
9 1 -1 16613.4 449.904 2
-9 1 1 19469.3 1036.12 1
-8 -1 1 4338.63 502.216 1
-8 1 1 3615.24 354.715 3
-8 -1 1 3749.91 273.647 3
8 1 -1 3777.24 185.093 2
-8 1 1 3953.25 485.664 1
-7 1 1 3064.15 323.891 3
7 1 -1 3206.42 135.857 2
-7 -1 1 3160.84 233.578 3
-7 -1 1 3792.52 444.239 1
-6 1 1 401.609 146.078 2
-6 -1 1 347.489 89.5193 3
-6 1 1 285.259 146.212 3
-5 1 1 162.084 122.203 2
-5 -1 1 243.891 194.564 1
-4 -1 1 6555.17 517.903 1
-4 1 1 5018.8 358.461 2
-3 -1 1 -20.9238 152.034 1
-3 1 1 1.43738 109.654 2
-2 -1 1 3728.41 360.534 1
-2 1 1 3020.28 269.824 2
1 1 -1 6607.95 155.3 3
-1 -1 1 7724.76 424.819 1
-1 1 1 7188.71 410.118 2
0 1 1 28571 787.08 2
0 1 -1 29752.7 444.486 3
1 1 1 18832.6 686.671 2
-1 1 -1 21817.6 461.306 3
-2 1 -1 249557 1774.2 3
2 1 1 247958 2374.76 2
3 1 1 101494 1588.85 2
-3 1 -1 106282 1294.58 3
4 1 1 213413 2361.41 2
-4 1 -1 204088 1991.89 3
-5 1 -1 21483.4 699.974 3
5 1 1 22764.8 811.14 2
-6 1 -1 1702.07 238.75 3
6 1 1 1620.41 256.492 2
-6 -1 -1 1918.38 269.874 3
-7 1 -1 1934.08 266.627 3
-7 -1 -1 1581.58 263.117 3
7 1 1 2008.32 286.965 2
-8 1 -1 14691.3 582.37 1
-8 -1 -1 15847.8 754.967 3
-8 1 -1 15515.2 717.953 3
8 1 1 15516 751.417 2
-9 1 -1 155.301 154.279 3
9 1 1 122.662 179.172 2
-9 -1 -1 183.365 156.186 3
-9 1 -1 -160.476 117.781 1
-10 -1 -1 9568.25 645.173 3
-10 1 -1 9645.41 634.042 3
-10 1 -1 9382.1 526.232 1
10 1 1 10204.7 667.376 2
-11 1 -1 9774.06 563.978 1
11 1 1 11856 748.816 2
-11 1 -1 10546 711.368 3
-11 -1 -1 11038 721.671 3
-12 1 -1 6692.44 484.677 1
-12 -1 -1 7383.77 633.148 3
-12 1 -1 7060.03 607.288 3
12 1 1 6791.26 604.631 2
-13 1 -1 6089.31 503.506 1
-13 1 -1 6253.54 611.613 3
13 1 1 5993.44 591.512 2
-13 -1 -1 7131.53 643.918 3
14 1 1 16396.9 994.392 2
-14 1 -1 18079.6 1028.84 3
-14 1 -1 16900.1 847.322 1
-14 -1 -1 17853.5 1030.12 3
-15 1 -1 3853.63 436.079 1
15 1 1 5035.62 591.088 2
-15 -1 -1 4707.27 556.555 3
-15 1 -1 4098.39 546.235 3
16 1 1 18767.7 1125.16 2
-16 -1 -1 19847.8 607.821 15
-16 -1 -1 19303.4 1159.01 3
-16 -1 -1 17026.5 565.008 10
-16 1 -1 19421.5 602.127 10
-16 -1 -1 19330.7 594.202 11
-16 1 -1 17892.1 1117.28 3
17 1 1 -11.9841 136.603 2
-17 1 -1 47.0318 248.494 3
-17 -1 -1 301.338 113.235 11
-17 -1 -1 256.283 207.38 3
-17 1 -1 172.105 105.523 10
-17 -1 -1 262.224 98.4682 16
-17 1 -1 128.92 76.8335 16
-17 -1 -1 451.76 115.227 15
-17 -1 -1 139.108 106.566 10
-18 1 -1 13717.3 548.242 10
-18 -1 -1 14140.6 1072.22 3
-18 -1 -1 14995.9 551.344 11
-18 -1 -1 12431.7 519.374 10
-18 1 -1 13439.8 480.3 16
-18 -1 -1 13420.6 503.189 16
18 1 1 14386 1056.5 2
-18 1 -1 12540.7 1026.3 3
-18 -1 -1 13940.4 549.199 15
-19 1 -1 10223.8 468.327 11
-19 -1 -1 9345.61 461.299 10
-19 1 -1 9364.74 939.192 3
-19 1 -1 9525.52 422.377 16
-19 -1 -1 10064.9 467.695 11
-19 -1 -1 10376.3 487.169 15
-19 -1 -1 9131 901.807 3
-19 1 -1 9200.11 466.615 10
-19 -1 -1 9620.83 439.278 16
19 1 1 9767.95 905.722 2
-20 -1 -1 5232.35 339.054 16
-20 -1 -1 5114.73 721.573 3
-20 -1 -1 4928.43 344.469 11
-20 -1 -1 5242.82 370.058 15
-20 1 -1 5033.97 345.706 11
20 1 1 4832.2 683.749 2
-20 -1 -1 5033.07 354.794 10
-20 1 -1 4593.63 354.404 10
-20 1 -1 5505.25 775.809 3
-20 1 -1 5382.79 328.585 16
-21 -1 -1 778.05 341.73 3
-21 1 -1 646.937 162.05 11
-21 -1 -1 728.416 149.386 16
-21 1 -1 639.462 141.863 16
-21 -1 -1 770.243 163.745 11
-21 -1 -1 603.248 150.749 15
21 1 1 484.843 280.508 2
-21 1 -1 633.304 170.775 10
-21 1 -1 437.099 371.549 3
-22 -1 -1 1260.53 450.604 3
-22 -1 -1 1391.57 210.279 11
-22 1 -1 1305.21 208.959 11
-22 -1 -1 1336.29 211.031 15
-22 -1 -1 1372.94 202.36 16
-22 1 -1 800.561 331.512 3
-22 1 -1 1382.59 233.277 10
-22 1 -1 1193.16 183.936 16
22 1 1 1214.95 431.179 2
-23 1 -1 3501.2 320.718 11
-23 -1 -1 3660.44 338.368 15
-23 1 -1 4812.36 383.764 10
-23 -1 -1 4180.13 329.464 16
-23 -1 -1 3837.28 705.683 3
-23 -1 -1 4141.54 329.911 9
23 1 1 3322.76 668.121 2
-23 -1 -1 4310.6 352.696 11
-23 1 -1 3693.81 667.048 3
-23 1 -1 3807.42 307.843 16
-24 1 -1 36713.3 2079.13 3
-24 1 -1 34361.4 960.119 11
-24 1 -1 33118.4 894.023 16
-24 1 -1 32946.3 951.694 10
24 1 1 33992.5 1884.31 2
-24 -1 -1 33362.9 926.89 16
-24 -1 -1 34148.4 973.094 11
-24 -1 -1 36998.3 996.31 10
-24 -1 -1 34787.7 2004.02 3
-24 -1 -1 35350.4 930.861 9
-24 -1 -1 33304.2 997.201 15
-25 1 -1 19398.2 735.03 11
-25 1 -1 19711.8 1546.97 3
-25 -1 -1 19485.1 751.957 11
-25 -1 -1 19689.8 786.945 15
-25 -1 -1 25734.6 868.891 10
-25 -1 -1 19588.2 1516.87 3
-25 -1 -1 19356.9 724.72 16
-25 1 -1 18861.4 687.962 16
25 1 1 18260.6 1459.01 2
-25 -1 -1 19492.9 706.848 9
-25 1 -1 24050 843.909 10
-26 -1 -1 641.612 170.085 16
-26 -1 -1 762.109 191.524 15
-26 1 -1 727.501 174.024 15
-26 1 -1 729.608 177.889 11
-26 -1 -1 692.902 187.855 11
-26 1 -1 640.045 150.991 16
-26 -1 -1 876.505 178.101 9
-27 -1 -1 793.051 191.221 15
-27 -1 -1 892.82 202.301 11
-27 -1 -1 819.543 176.132 16
-27 1 -1 946.565 178.449 16
-27 1 -1 756.376 179.034 15
-27 1 -1 605.565 175.059 11
-28 1 -1 382.785 136.719 16
28 1 1 144.675 101.243 6
-28 -1 -1 80.1612 121.981 15
-28 -1 -1 116.106 133.701 11
-28 1 -1 49.2042 121.942 11
-28 1 -1 6.39744 114.434 15
-29 -1 -1 427.54 175.864 11
-29 -1 -1 465.932 178.647 15
-29 -1 -1 942.195 552.939 10
-29 1 -1 341.896 169.423 15
-29 1 -1 522.23 145.705 16
-29 1 -1 501.184 156.535 11
29 1 1 655.167 169.214 6
30 1 1 564.768 157.067 6
-30 -1 -1 556.745 555.145 10
-30 -1 -1 363.008 166.864 15
-30 1 -1 516.091 148.593 16
-30 1 -1 160.234 137.101 15
-30 1 -1 409.453 143.622 11
-30 -1 -1 351.871 152.462 11
-30 1 -1 1009.58 551.128 10
-31 -1 -1 202.672 144.33 11
31 1 1 -5.58889 62.0701 6
31 -1 1 748.879 209.939 6
-31 1 -1 127.603 108.09 11
-31 -1 -1 171.003 136.084 15
-31 1 -1 139.726 114.557 15
-31 -1 -1 260.104 552.532 10
-31 1 -1 196.656 542.1 10
-31 1 -1 226.721 123.484 16
32 1 1 -177.615 95.9947 6
32 -1 1 701.111 191.075 6
-32 -1 -1 347.11 534.907 10
-32 1 -1 275.905 540.941 10
-32 1 -1 47.8899 104.502 11
-32 -1 -1 137.966 126.309 11
-32 1 -1 40.3455 97.7793 15
-32 1 -1 165.133 107.675 16
-32 -1 -1 10.9931 125.644 15
33 1 1 278.618 103.324 6
33 -1 1 613.732 178.073 6
-33 -1 -1 721.616 525.27 10
-33 1 -1 388.756 120.425 16
-33 1 -1 350.158 129.899 11
-33 1 -1 413.197 507.631 10
-33 1 -1 301.043 120.895 15
-33 -1 -1 248.305 119.238 11
-34 -1 -1 -172.013 474.95 10
-34 1 -1 416.204 473.251 10
-34 1 -1 286.524 105.533 11
-34 1 -1 349.701 120.024 15
34 -1 1 295.977 126.215 6
-34 -1 -1 264.529 101.78 11
-35 1 -1 376.692 89.4481 11
-35 1 -1 315.581 100.489 15
35 -1 1 149.411 96.2687 6
-35 -1 -1 419.753 116.951 11
36 -1 1 71.9333 55.7675 6
-36 -1 -1 48.4076 68.5306 11
-35 2 1 1326.91 169.325 15
-35 2 1 1623.75 177.667 16
-34 -2 1 1821.32 183.271 11
-34 2 1 1935.34 221.633 15
-34 -2 1 1658.69 387.157 10
-34 2 1 1944.12 210.013 16
-33 2 1 743.424 159.126 16
-33 -2 1 965.044 404.199 10
-32 -2 1 355.978 123.274 15
-32 2 1 639.579 151.474 16
-32 -2 1 333.704 109.211 11
-32 2 1 525.478 161.243 10
-31 2 1 1021.6 202.791 10
-31 2 1 1230.91 207.199 16
-31 -2 1 1224.25 196.319 11
-31 -2 1 1359.9 210.111 15
-30 -2 1 1228.25 234.344 10
-30 -2 1 936.533 190.451 15
30 -2 -1 868.514 168.124 5
-30 2 1 926.337 186.96 16
-30 -2 1 796.612 165.173 11
-30 2 1 398.55 158.525 10
-29 2 1 1.85349 109.331 16
29 -2 -1 178.046 106.358 5
-29 -2 1 190.768 111.717 11
-29 -2 1 -26.6921 135.908 10
-29 2 1 -248.184 148.231 10
-29 -2 1 -148.272 130.872 15
28 -2 -1 2237.44 275.007 5
-28 -2 1 2276.68 278.526 15
-28 -2 1 1845.74 264.975 10
-28 -2 1 2458.77 281.159 11
-28 2 1 2287.58 279.328 16
-28 2 1 2031.29 270.062 10
-27 -2 1 349.334 153.328 15
-27 2 1 346.747 170.564 8
-27 2 1 30.619 128.32 10
27 -2 -1 178.675 110.611 5
-27 -2 1 -3.80105 137.098 10
-27 2 1 196.124 154.169 16
-27 -2 1 219.174 135.318 11
-26 -2 1 1093.96 210.717 15
-26 2 1 844.969 202.758 10
-26 -2 1 990.204 197.756 11
-26 2 1 997.134 229.484 8
-26 -2 1 560.875 170.298 10
26 -2 -1 1037.72 219.833 5
-26 2 1 1139.94 216.265 16
-25 -2 1 2100.07 279.819 11
25 -2 -1 2696.58 302.103 5
-25 -2 1 1888.86 260.678 10
-25 2 1 2281.1 285.308 16
-25 2 1 2463.34 297.451 10
-25 2 1 1648.63 571.916 1
-25 -2 1 2291.88 276.193 15
-25 2 1 2211.26 303.964 8
-25 -2 1 2615.11 683.928 1
-24 -2 1 -307.056 151.134 10
-24 -2 1 37.4048 113.074 11
-24 -2 1 -157.192 145.624 15
-24 2 1 97.9894 142.41 8
-24 -2 1 -402.157 436.894 1
-24 -2 1 -5.65836 109.193 16
-24 2 1 -235.792 392.208 1
-24 2 1 -13.6802 110.02 16
-24 2 1 -35.6008 104.094 10
-24 2 1 -387.668 233.249 3
-23 -2 1 1309.22 216.535 10
-23 -2 1 1746.53 534.899 1
-23 2 1 1134.01 234.554 8
-23 -2 1 1294.59 210.076 15
-23 -2 1 1340.18 218.613 16
-23 -2 1 1204.43 209.79 11
-23 2 1 1189.39 460.623 3
-23 2 1 1244.78 213.897 16
-23 2 1 1457.76 228.524 10
-23 2 1 703.81 438.574 1
-22 2 1 1682.29 543.925 1
-22 2 1 1146.26 234.138 8
-22 -2 1 906.148 178.99 11
-22 -2 1 993.123 197.444 15
-22 -2 1 998.6 189.221 16
-22 -2 1 816.339 185.666 10
-22 -2 1 1556.38 479.629 1
-22 2 1 1183.56 206.797 10
-22 2 1 843.157 381.3 3
-21 -2 1 3748.69 351.041 12
-21 -2 1 3518.64 302.412 10
-21 2 1 4199.14 746.361 1
-21 -2 1 3242.76 291.583 11
-21 2 1 3555.96 357.275 8
-21 -2 1 3396.27 314.734 16
-21 -2 1 3241.79 657.869 1
-21 2 1 3389.24 314.72 10
-21 2 1 4388.34 657.038 3
-21 -2 1 3745.51 315.647 15
-20 2 1 987.417 225.058 8
-20 -2 1 977.774 174.521 15
-20 2 1 877.516 176.714 13
-20 2 1 1708.12 467.332 1
-20 -2 1 1056.27 189.593 11
-20 -2 1 657.741 164.316 7
-20 -2 1 669.767 376.309 1
-20 -2 1 918.606 214.501 12
-20 -2 1 1027.73 191.037 16
-20 -2 1 863.46 191.609 13
-20 2 1 1787.32 420.701 3
-20 -2 1 841.93 165.216 10
-20 2 1 1079.81 191.995 10
-19 -2 1 30.5165 105.691 10
-19 2 1 49.243 143.888 8
-19 2 1 94.7668 107.021 10
-19 -2 1 84.2731 96.7916 7
-19 -2 1 202.001 117.852 13
-19 -2 1 107.252 107.024 15
-19 -2 1 -148.443 231.029 1
-19 -2 1 85.7345 95.6545 11
-19 2 1 226.493 214.292 3
-19 -2 1 167.6 142.573 12
-19 2 1 -40.5166 88.0382 13
-19 -2 1 22.2852 108.325 16
-19 2 1 -363.078 289.01 1
-18 -2 1 461.727 119.518 10
-18 -2 1 592.246 157.569 13
-18 2 1 630.805 197.197 8
-18 -2 1 693.694 155.276 11
-18 2 1 564.236 136.553 13
-18 2 1 795.348 314.904 3
-18 2 1 695.886 145.74 10
-18 -2 1 597.602 154.103 16
-18 -2 1 908.92 426.956 1
-18 2 1 393.231 291.247 1
-18 -2 1 857.98 173.113 7
-18 -2 1 573.121 168.123 12
-18 -2 1 741.83 154.459 15
-17 2 1 -151.326 139.148 8
-17 -2 1 -1.2668 95.7402 8
-17 -2 1 -78.3522 92.6227 13
-17 2 1 45.398 92.299 10
-17 2 1 -153.134 73.5196 13
-17 2 1 -95.7475 197.427 3
-17 -2 1 -56.241 82.0681 7
-17 -2 1 71.5012 112.814 12
-17 -2 1 124.701 95.9658 11
-17 2 1 -20.2554 212.313 1
-17 -2 1 -50.4597 97.7819 15
-17 -2 1 39.4214 208.117 1
-17 -2 1 69.2042 97.8218 16
-17 -2 1 -130.477 91.1747 10
-16 2 1 170.917 133.636 8
-16 2 1 301.756 250.746 1
-16 -2 1 170.744 120.903 7
-16 2 1 116.259 137.055 3
-16 -2 1 256.674 87.3639 15
-16 -2 1 164.657 95.01 16
-16 -2 1 179.486 114.856 13
-16 -2 1 311.641 291.895 1
-16 2 1 214.559 98.1408 10
-16 -2 1 221.746 109.892 11
-16 2 1 213.021 93.9314 13
-15 -2 1 177.402 105.217 11
-15 2 1 93.329 115.151 8
-15 2 1 157.621 216.29 3
-15 -2 1 356.37 290.497 1
-15 -2 1 182.43 108.595 16
-15 2 1 153.712 204.679 1
-15 2 1 -4.35514 81.3233 4
-14 2 1 1014.76 348.708 1
-14 2 1 1394.87 341.496 3
-14 -2 1 1364.33 354.356 1
-13 -2 1 455.817 306.325 1
-13 2 1 173.999 266.263 1
-13 2 1 278.375 187.515 3
-12 -2 1 28500.6 1534.24 1
-12 2 1 28099.6 1239.21 3
-12 2 1 27316.9 1519.03 1
-11 -2 1 3184.32 544.965 1
-11 2 1 3049.71 421.63 3
-10 -2 1 3429.85 559.275 1
-10 2 1 2614.18 384.772 3
-9 2 1 13062.9 777.341 3
9 2 -1 13145.1 435.16 2
-8 2 1 1786.48 319.523 3
-8 -2 1 1702.78 428.604 1
8 2 -1 1769.34 160.843 2
7 2 -1 4152.81 242.268 2
-7 2 1 4277.32 435.16 3
-7 -2 1 4932.86 588.777 1
-6 -2 1 114.782 245.988 1
-6 2 1 25.2704 134.531 2
6 2 -1 118.332 73.4583 2
-5 2 1 329.994 172.776 2
-4 2 1 8454.74 563.922 2
-3 2 1 501.29 196.376 2
-2 2 1 167.751 170.491 2
-1 2 1 1596.51 302.976 2
0 2 -1 29756.2 723.114 3
0 2 1 30405.3 1036.93 2
-1 2 -1 86489.3 1274.12 3
1 2 1 85670.5 1738.02 2
-2 2 -1 177673 1907.31 3
2 2 1 158729 2441.66 2
3 2 1 59306.7 1474.57 2
-3 2 -1 59614.2 1167.79 3
-4 2 -1 3046.39 299.026 3
4 2 1 2596.09 344.785 2
-5 2 -1 307.327 126.384 3
5 2 1 44.9698 155.902 2
-6 2 -1 553.936 163.901 3
6 2 1 445.614 188.236 2
7 2 1 5685.88 513.1 2
-7 2 -1 5533.43 462.645 3
8 2 1 6643.3 563.863 2
-8 2 -1 5870.07 499.774 3
-9 2 -1 483.348 185.801 3
9 2 1 904.595 233.892 2
-10 2 -1 2402.24 365.899 3
10 2 1 2563.34 387.945 2
11 2 1 8126.11 668.165 2
-11 2 -1 8171.93 671.71 3
-12 2 -1 6495.86 586.741 1
12 2 1 6101.48 617.251 2
-12 2 -1 5816.07 590.941 3
-13 2 -1 2120.62 338.49 1
-13 2 -1 1833.47 366.822 3
13 2 1 1698.36 360.441 2
-14 2 -1 1065.67 279.609 1
-14 2 -1 1865.24 381.266 3
-14 -2 -1 1544.1 188.2 15
14 2 1 1370.97 365.598 2
-14 -2 -1 1397.59 180.292 11
-15 -2 -1 366.091 113.959 11
15 2 1 573.293 274.908 2
-15 2 -1 743.278 295.391 3
-15 -2 -1 601.059 147.33 15
-16 2 -1 2799.62 264.578 10
-16 -2 -1 3180.82 277.401 15
16 -2 1 2537.78 258.02 5
16 2 1 3169.88 510.321 2
-16 2 -1 3387.85 572.814 3
-16 -2 -1 4010.14 317.577 10
-16 -2 -1 3246.49 278.251 11
-17 -2 -1 2469.02 242.038 9
-17 -2 -1 2431.29 249.492 11
-17 -2 -1 2301.9 247.147 15
-17 2 -1 2191.56 238.179 10
-17 2 -1 2167.82 502.925 3
17 2 1 1938.88 449.941 2
17 -2 1 2141.67 235.955 5
18 -2 1 826.148 170.623 5
-18 -2 -1 1011.17 173.073 11
-18 -2 -1 901.675 171.464 15
18 2 1 659.081 336.084 2
-18 2 -1 894.255 177.23 10
-18 2 -1 904.249 414.96 3
-18 -2 -1 952.633 177.789 9
-19 -2 -1 30.3209 104.035 15
19 2 1 -273.161 286.823 2
-19 -2 -1 4.35648 95.3129 9
-19 2 -1 43.975 119.172 10
-19 2 -1 4.66834 279.081 3
-19 2 -1 -66.81 72.6074 16
-19 -2 -1 21.9391 83.3267 11
19 -2 1 25.0061 99.2761 5
-20 -2 -1 851.461 175.321 15
-20 2 -1 950.571 157.161 16
20 -2 1 839.351 172.521 5
-20 -2 -1 902.49 179.474 11
20 2 1 491.937 324.167 2
-20 2 -1 1014.96 437.81 3
-20 -2 -1 966.386 183.798 9
-20 2 -1 1056.84 205.815 10
-21 -2 -1 767.995 175.034 9
-21 2 -1 1091.05 499.649 3
-21 2 -1 715.101 143.956 16
21 2 1 944.12 411.236 2
-21 2 -1 1297.1 233.26 10
-21 -2 -1 897.355 193.453 11
-21 -2 -1 721.601 177.355 15
-22 -2 -1 118.774 116.223 9
-22 2 -1 40.047 100.624 16
-22 -2 -1 22.0131 109.653 11
22 2 1 -1193.25 431.82 2
-22 2 -1 -172.787 333.9 3
-22 2 -1 1170.21 246.135 10
-22 2 -1 85.2365 100.951 11
-22 -2 -1 -99.1594 117.519 15
-23 -2 -1 70.5163 132.282 15
-23 2 -1 -24.5199 109.229 16
-23 -2 -1 2457.09 478.454 10
-23 -2 -1 305.078 144.214 11
-23 2 -1 93.6247 359.515 3
-23 -2 -1 -12.2688 102.768 9
-23 2 -1 2503.54 307.307 10
-23 2 -1 -56.5536 101.692 11
-24 -2 -1 785.133 193.812 15
-24 -2 -1 707.261 189.665 11
-24 2 -1 707.559 183.646 11
-24 -2 -1 753.568 185.029 9
-24 2 -1 650.487 161.646 16
-25 2 -1 -48.6172 107.502 11
-25 -2 -1 80.271 118.672 15
-25 -2 -1 -51.5131 110.079 9
-25 -2 -1 160.227 124.696 11
-25 2 -1 46.8348 101.454 16
-26 -2 -1 606.107 167.154 9
-26 2 -1 519.748 140.45 16
-26 2 -1 289.614 146.408 11
-26 -2 -1 359.649 182.254 15
-26 -2 -1 491.195 173.925 11
-26 -2 -1 970.649 459.313 10
-27 -2 -1 1925.32 249.927 9
-27 -2 -1 1748.5 541.163 10
-27 2 -1 1759.4 223.397 16
-27 -2 -1 1816.53 275.906 15
-27 2 -1 1652.15 242.975 11
-27 -2 -1 1764.08 263.753 11
-28 -2 -1 996.591 218.385 11
-28 2 -1 552.448 151.652 16
-28 -2 -1 682.396 160.005 9
-28 2 -1 670.853 163.507 15
-28 2 -1 755.029 170.842 11
-28 -2 -1 809.752 208.603 15
-28 -2 -1 562.516 496.66 10
-29 2 -1 1072.33 189.026 16
-29 -2 -1 1001.93 516.778 10
-29 2 -1 1169.7 198.24 15
-29 -2 -1 837.089 205.759 11
-29 2 -1 951.283 188.109 11
-29 2 -1 1540.28 453.613 10
30 -2 1 1176.12 240.681 6
-30 2 -1 534.699 452.051 10
-30 -2 -1 437.863 507.082 10
-30 2 -1 283.626 130.88 11
-30 -2 -1 303.952 145.684 11
-30 2 -1 300.806 116.179 16
-30 2 -1 133.783 121.895 15
-31 -2 -1 -29.3376 92.3981 11
-31 2 -1 -57.8628 87.2166 16
-31 -2 -1 107.271 480.664 10
-31 2 -1 313.592 475.853 10
-31 2 -1 -155.812 100.29 11
-31 2 -1 108.614 111.33 15
-32 2 -1 994.849 178.115 15
-32 -2 -1 886.079 182.699 11
32 -2 1 1340.3 224.396 6
-32 2 -1 737.173 149.259 11
-32 2 -1 962.635 463.943 10
-32 2 -1 1031.79 157.486 16
33 -2 1 754.425 172.84 6
-33 2 -1 785.924 139.516 11
-33 2 -1 661.689 443.7 10
-33 -2 -1 1045.46 180.138 11
-33 2 -1 840.22 138.984 16
-33 2 -1 1014.35 165.831 15
34 -2 1 88.0568 100.158 6
-34 2 -1 284.244 79.8061 11
-34 -2 -1 142.606 99.293 11
-34 2 -1 -10.0061 80.4278 15
-34 2 -1 272.235 96.3166 16
-35 -2 -1 -2.85093 69.245 11
35 -2 1 57.1167 84.0533 6
-34 3 1 41.3725 72.1941 15
-34 3 1 -21.8011 72.0717 16
-33 3 1 30.8973 81.9974 16
-33 -3 1 221.06 75.491 11
-32 -3 1 191.352 94.5551 11
-32 3 1 228.9 115.053 16
-31 -3 1 105.9 86.749 11
-31 3 1 102.486 95.1248 16
-30 3 1 13.2716 109.599 16
-30 -3 1 -0.82309 77.641 11
30 -3 -1 66.9853 104.61 5
-29 3 1 110.53 121.33 16
29 -3 -1 50.5591 88.6498 5
-29 3 1 -232.5 140.671 10
-29 -3 1 90.6207 109.805 11
-28 -3 1 2608.14 288.2 11
28 -3 -1 2303.43 282.29 5
-28 3 1 2874.08 299.714 16
-28 3 1 2285.74 264.949 10
-27 3 1 119.415 126.467 16
27 -3 -1 383.957 162.921 5
-27 -3 1 152.021 126.074 11
-26 -3 1 -6.33332 86.2675 15
26 -3 -1 174.161 136.429 5
-26 -3 1 318.803 141.557 11
-26 3 1 13.995 118.424 16
25 -3 -1 1403.28 244.141 5
-25 -3 1 881.549 209.059 11
-25 3 1 1126.25 207.746 16
-25 -3 1 1020.61 202.537 15
-25 3 1 848.084 203.198 10
24 -3 -1 194.844 138.037 5
-24 -3 1 293.878 148.53 15
-24 3 1 -32.3255 164.798 10
-24 -3 1 308.096 153.61 11
23 -3 -1 1246.38 245.997 5
-23 3 1 946.376 393.72 1
-23 -3 1 1328.25 235.765 7
-23 -3 1 1050.46 206.809 11
-23 -3 1 1231.71 223.526 15
-23 3 1 1196.74 224.665 10
-22 3 1 677.376 223.075 8
-22 -3 1 548.879 188.171 7
22 -3 -1 664.481 193.823 5
-22 -3 1 625.764 153.374 15
-22 3 1 699.099 431.831 1
-22 3 1 568.084 264.294 3
-22 -3 1 617.318 180.313 11
-22 3 1 388.25 153.959 10
-21 -3 1 2135.75 251.965 9
21 -3 -1 1971.84 274.107 5
-21 3 1 1625.37 285.304 8
-21 3 1 2667.88 631.239 3
-21 3 1 1818.39 237.22 10
-21 -3 1 1475.12 250.278 7
-21 3 1 929.919 396.986 1
-21 -3 1 1767.43 234.68 15
-21 -3 1 1795.2 249.181 11
-20 3 1 138.748 181.63 8
-20 -3 1 72.3319 126.626 15
-20 3 1 89.7476 181.822 3
-20 -3 1 129.04 126.124 11
-20 3 1 -440.297 305.746 1
20 -3 -1 170.941 122.916 5
-20 -3 1 208.413 114.097 9
-20 3 1 368.733 125.108 10
-20 -3 1 133.332 157.163 7
-19 -3 1 801.53 171.297 15
-19 -3 1 845.082 170.797 11
-19 3 1 1466.55 470.847 3
-19 -3 1 1107.05 232.518 7
19 -3 -1 1166.01 219.809 5
-19 3 1 1282.96 257.701 8
-19 3 1 398.8 281.981 1
-19 -3 1 1101.99 178.67 9
-19 3 1 1284.95 194.228 10
-18 3 1 1148.78 241.641 8
-18 3 1 1375.29 448.258 1
-18 3 1 632.019 321.06 3
18 -3 -1 1018.21 166.841 14
-18 -3 1 912.728 199.369 7
-18 -3 1 900.49 184.647 11
-18 3 1 727.068 157.15 10
-18 -3 1 815.157 173.767 9
17 -3 -1 225.617 108.464 14
-17 3 1 134.999 122.203 10
-17 3 1 596.432 314.402 1
-17 -3 1 -54.984 96.8248 11
-17 -3 1 141.986 133.896 7
-17 3 1 350.863 335.716 3
-17 -3 1 -132.15 102.206 9
-17 3 1 137.507 135.16 8
16 -3 -1 385.407 138.697 14
-16 3 1 160.371 105.038 10
-16 3 1 306.005 154.164 8
-16 -3 1 273.102 135.506 8
-16 -3 1 256.656 110.519 9
-16 3 1 567.792 293.445 3
-16 3 1 189.043 238.739 1
-16 -3 1 358.855 153.819 7
-16 -3 1 308.639 124.831 11
-15 3 1 2718.44 245.361 4
-15 3 1 2887.94 321.337 8
-15 -3 1 2363.98 270.244 8
-15 -3 1 2421.57 290.961 7
15 -3 -1 3238.81 279.949 14
-15 -3 1 2761.09 259.972 11
-15 -3 1 2617.91 253.984 9
-15 3 1 3159.87 605.39 1
-15 3 1 3215.49 532.792 3
-14 -3 1 3565.76 324.757 7
-14 -3 1 3530.17 287.629 11
14 -3 -1 4053.91 298.224 14
-14 -3 1 3099.91 303.966 8
-14 3 1 3535.68 342.167 8
-14 3 1 3706.54 273.393 4
-14 -3 1 3285.21 274.836 9
-14 3 1 3448.83 658.385 1
-14 3 1 4503.32 624.506 3
-13 -3 1 372.761 133.45 8
13 -3 -1 74.9088 94.9378 14
-13 -3 1 106.966 102.044 11
-13 3 1 111.257 144.845 3
-13 3 1 97.4201 68.7176 4
-13 -3 1 12.7057 105.732 7
-13 3 1 11.6001 126.984 8
-13 -3 1 -85.0982 91.0316 9
-12 3 1 381.642 156.916 8
-12 -3 1 310.744 116.871 11
-12 -3 1 337.118 112.118 9
-12 3 1 360.032 105.002 4
-12 3 1 491.235 291.061 3
-12 -3 1 533.92 152.358 7
12 -3 -1 446.498 132.723 14
-11 -3 1 645.762 125.697 9
-11 3 1 937.384 189.264 8
-11 -3 1 681.392 132.973 11
-11 3 1 911.03 142.37 4
-11 -3 1 624.625 155.484 7
-11 3 1 849.988 311.72 3
11 -3 -1 1010.27 164.892 14
-10 3 1 148.697 141.502 8
-10 -3 1 -46.5216 125.487 7
-10 3 1 139.109 78.8411 4
-10 3 1 241.719 229.279 3
-9 3 1 193.956 237.428 3
-8 3 1 887.757 272.394 3
-7 3 1 905.361 278.761 3
-6 3 1 -197.448 185.357 2
-5 3 1 5333.57 585.312 2
-4 3 1 760.554 266.363 2
-3 3 1 264.937 194.182 2
-2 3 1 2836.68 439.585 2
-1 3 1 993.776 298.26 2
0 3 1 2375 391.355 2
0 3 -1 2413.08 287.536 3
-1 3 -1 7221.94 494.349 3
1 3 1 9649.16 744.821 2
2 3 1 62745.5 1793.66 2
-2 3 -1 62359.4 1420.98 3
3 3 1 22562.8 1083.82 2
-3 3 -1 20859.2 873.484 3
-4 3 -1 28478.3 1029.51 3
4 3 1 30616.2 1271.73 2
-5 3 -1 3412.35 380.951 3
5 3 1 3412.89 462.308 2
6 3 1 1256.69 298.175 2
-6 3 -1 1330.98 250.791 3
7 3 1 371.958 234.237 2
-7 3 -1 463.683 154.333 3
8 3 1 4987.46 582.76 2
-8 3 -1 4524.55 500.758 3
-9 3 -1 102.677 176.324 3
9 3 1 192.159 211.99 2
-10 3 -1 1075 281.192 3
10 3 1 1405.56 357.836 2
10 -3 1 1486.77 198.74 5
-10 -3 -1 1468.46 185.35 9
11 -3 1 1384.57 195.654 5
11 -3 1 1713.54 201.094 14
11 3 1 1295.21 381.507 2
-11 -3 -1 1473.96 177.023 11
-11 3 -1 1266.77 356.925 3
-11 -3 -1 1368.41 187.438 9
-12 -3 -1 180.572 107.661 9
-12 -3 -1 224.826 100.194 11
12 3 1 210.583 267.838 2
-12 3 -1 177.731 186.672 3
12 -3 1 271.088 112.346 14
12 -3 1 205.45 111.97 5
13 3 1 -2.49208 220.223 2
-13 3 -1 31.0601 189.08 3
-13 -3 -1 -12.6498 87.267 11
13 -3 1 108.521 114.007 5
13 -3 1 40.5468 88.167 14
-13 -3 -1 141.027 97.8524 9
-14 -3 -1 141.721 106.071 9
14 -3 1 164.794 113.051 5
14 -3 1 264.012 109.721 14
14 3 1 -311.431 207.86 2
-14 -3 -1 64.0519 95.1649 11
-14 -3 -1 49.9553 116.561 7
-14 3 -1 -79.746 215.446 3
15 -3 1 433.837 131.113 14
15 3 1 820.856 346.667 2
-15 -3 -1 424.501 125.896 11
15 -3 1 540.525 162.1 5
-15 -3 -1 415.391 133.514 9
-15 -3 -1 405.46 166.165 7
-15 3 -1 489.158 337.187 3
16 -3 1 851.423 152.532 14
-16 -3 -1 708.198 187.748 7
-16 -3 -1 721.502 175.824 9
-16 3 -1 605.243 348.664 3
16 -3 1 882.235 180.986 5
16 3 1 898.521 356.399 2
-16 -3 -1 799.489 164.458 11
-17 -3 -1 10.1944 93.5708 9
17 -3 1 71.1412 110.307 5
-17 -3 -1 95.0711 108.112 7
-17 -3 -1 76.9199 93.904 11
17 -3 1 136.638 103.144 14
-17 3 -1 330.757 291.697 3
-18 -3 -1 5868.56 404.134 9
-18 3 -1 6107.06 819.624 3
-18 -3 -1 5533.78 383.395 11
18 3 1 5772.73 772.362 2
18 -3 1 5946.68 414.931 5
-18 -3 -1 5670.54 430.095 7
-19 3 -1 3789.31 713.738 3
-19 -3 -1 3621.65 329.163 9
19 -3 1 4069.29 349.488 5
-19 -3 -1 3358.27 313.19 11
-19 -3 -1 3274.22 333.365 7
19 3 1 4131.94 779.981 2
-19 3 -1 3459.07 279.542 10
-20 3 -1 2778.65 262.342 10
-20 -3 -1 2659.45 293.007 9
20 -3 1 2721.46 296.108 5
-20 3 -1 2846.28 654.907 3
-20 -3 -1 2675.51 285.612 11
-20 -3 -1 2255.76 293.37 7
-21 3 -1 489.928 118.744 10
-21 -3 -1 -77.0386 125.472 9
21 -3 1 -121.205 118.094 5
-21 -3 -1 6.16609 120.877 11
-21 3 -1 -42.0191 340.986 3
22 -3 1 512.53 159.353 5
-22 3 -1 1461.63 197.863 10
-22 3 -1 -175.089 419.696 3
-22 -3 -1 728.865 184.117 11
-22 3 -1 640.252 145.417 16
-22 -3 -1 605.913 186.296 9
-23 3 -1 70.3982 90.3646 16
23 -3 1 -43.5917 116.696 5
-23 -3 -1 53.1853 115.706 11
-23 -3 -1 52.5363 121.988 9
-24 3 -1 4274.29 347.866 10
24 -3 1 4482.05 378.6 5
-24 3 -1 4131.29 350.107 11
-24 -3 -1 4510.84 383.066 11
-24 -3 -1 4604.97 389.918 9
-24 3 -1 4014.33 320.697 16
25 -3 1 1675.54 221.5 5
-25 -3 -1 1757.86 265.166 11
-25 3 -1 1880.02 262.777 10
-25 3 -1 1660.39 214.739 16
-25 -3 -1 1548.33 242.448 9
-25 3 -1 1672.22 237.892 11
-26 -3 -1 -82.8995 125.057 11
-26 3 -1 69.192 122.276 11
-26 -3 -1 122.698 116.153 9
-26 3 -1 -66.7207 215.677 10
-26 3 -1 135.988 108.087 16
-27 3 -1 327.822 117.588 16
-27 -3 -1 197.719 123.731 9
-27 3 -1 463.294 149.489 11
-27 -3 -1 699.323 185.467 11
-28 -3 -1 -16.8939 117.033 11
-28 3 -1 -91.5766 92.8607 15
-28 -3 -1 -107.252 124.218 9
-28 3 -1 2.0569 74.6428 11
-28 3 -1 202.246 106.309 16
-29 3 -1 -97.0556 331.473 10
-29 -3 -1 15.847 70.8844 9
-29 3 -1 -4.56457 83.4752 16
-29 3 -1 51.3358 81.806 15
-29 -3 -1 192.002 123.232 11
-29 3 -1 85.4591 91.4566 11
30 -3 1 608.543 159.372 6
-30 3 -1 276.489 111.844 16
-30 -3 -1 155.199 107.071 11
-30 3 -1 -3.53541 354.622 10
-30 3 -1 115.947 89.036 11
-31 -3 -1 743.01 154.007 11
-31 3 -1 537.804 116.807 11
-31 3 -1 743.209 134.578 16
31 -3 1 673.057 175.813 6
32 -3 1 -56.2779 107.198 6
-32 -3 -1 -4.32187 74.2624 11
-32 3 -1 95.6325 62.1339 11
33 -3 1 -36.1667 81.5059 6
-33 -3 -1 -14.3358 67.1445 11
-34 -3 -1 123.571 76.5697 11
-32 4 1 355.89 97.507 16
-31 4 1 1333.67 168.909 16
-31 -4 1 1232.12 168.482 11
31 -4 -1 1153.36 147.821 5
-30 4 1 1135.64 175.72 16
-30 -4 1 799.665 158.03 11
30 -4 -1 882.912 144.866 5
-29 4 1 234.371 117.383 16
29 -4 -1 56.9764 101.011 5
-29 -4 1 108.392 98.4194 11
28 -4 -1 2416.3 268.147 5
-28 4 1 2702.72 265.69 16
-28 -4 1 2885.49 279.065 11
-27 4 1 16.4347 106.166 16
-27 -4 1 93.2412 109.86 11
27 -4 -1 36.0874 110.932 5
26 -4 -1 896.43 194.984 5
-26 -4 1 675.766 172.048 11
-26 4 1 822.253 184.724 16
25 -4 -1 2743.56 324.914 5
-25 -4 1 2401.35 291.026 11
-25 -4 1 2535.51 297.8 7
-24 -4 1 172.752 96.3861 9
24 -4 -1 -60.7424 150.426 5
-24 -4 1 103.994 129.9 11
-24 -4 1 141.522 122.023 7
-23 -4 1 778.018 210.277 7
-23 -4 1 900.628 207.168 11
-23 -4 1 1181.64 190.052 9
23 -4 -1 764.853 204.374 5
-22 -4 1 559.711 179.94 11
22 -4 -1 740.539 216.548 5
-22 -4 1 538.327 187.74 7
-22 -4 1 670.199 168.901 9
21 -4 -1 3698.77 381.106 5
-21 -4 1 3086.14 333.027 11
-21 -4 1 2944.56 359.799 7
-21 -4 1 3067.16 310.988 9
-20 4 1 1154.64 570.552 1
20 -4 -1 1108.93 244.704 5
20 -4 -1 1318.43 206.094 14
-20 -4 1 1141.68 259.456 7
-20 -4 1 1286.72 229.011 11
-20 -4 1 1003.4 206.331 9
-19 -4 1 245.356 115.666 9
-19 -4 1 267.929 176.555 7
19 -4 -1 355.387 124.113 14
-19 4 1 -155.904 269.693 3
-19 -4 1 139.31 132.193 11
19 -4 -1 274.027 167.659 5
-19 4 1 -113.239 259.533 1
18 -4 -1 591.269 169.189 14
-18 -4 1 571.295 157.911 11
-18 4 1 543.788 296.656 1
-18 -4 1 466.422 220.203 7
-18 4 1 592.935 271.299 3
-18 -4 1 479.976 156.756 9
18 -4 -1 639.349 203.391 5
17 -4 -1 -125.093 109.719 14
-17 4 1 214.214 161.868 3
-17 -4 1 141.979 113.921 9
-17 4 1 -173.716 407.131 1
17 -4 -1 14.0215 132.691 5
-17 -4 1 234.719 148.034 7
-17 -4 1 -186.494 125.844 11
16 -4 -1 158.302 128.282 5
16 -4 -1 114.883 102.739 14
-16 -4 1 247.715 120.603 9
-16 4 1 258.919 314.978 3
-16 -4 1 178.43 120.823 11
-16 -4 1 346.77 165.923 7
-15 -4 1 117.759 141.167 7
-15 -4 1 -81.9991 113.969 8
15 -4 -1 89.6041 110.96 14
-15 -4 1 236.28 117.496 9
-15 4 1 -243.091 392.889 1
-15 4 1 318.31 258.708 3
15 -4 -1 255.229 133.475 5
-15 -4 1 219.913 128.083 11
-14 4 1 1093.83 367.57 3
-14 -4 1 1016.11 238.179 7
-14 -4 1 724.123 177.137 9
14 -4 -1 937.507 194.292 14
-14 4 1 947.953 169.774 4
14 -4 -1 656.767 185.079 5
-14 -4 1 815.809 176.957 11
-14 -4 1 913.141 218.686 8
13 -4 -1 382.959 135.864 14
-13 -4 1 280.656 121.193 9
13 -4 -1 279.778 144.145 5
-13 4 1 217.133 108.332 4
-13 4 1 241.826 297.563 3
-13 -4 1 287.084 136.26 11
-13 -4 1 14.4537 134.892 7
-13 -4 1 -37.104 119.361 8
-12 -4 1 17309.5 762.443 7
-12 -4 1 14770.3 662.188 8
-12 -4 1 16925.5 632.565 9
12 -4 -1 18374.6 686.419 14
-12 4 1 16380 588.548 4
12 -4 -1 15049.1 651.547 5
-12 -4 1 16489.5 624.504 11
-12 4 1 15860.8 1232.31 3
-11 4 1 2913.48 255.06 4
-11 -4 1 3075.31 280.705 9
-11 -4 1 3400.9 336.466 7
11 -4 -1 3161.39 302.57 14
11 -4 -1 2790.86 296.366 5
-11 -4 1 2554.68 293.075 8
-11 -4 1 3014.3 284.502 11
-11 4 1 2609.15 563.462 3
10 -4 -1 1320.56 206.397 14
-10 -4 1 996.412 200.787 8
-10 -4 1 1197.56 225.686 7
10 -4 -1 973.855 198.948 5
-10 -4 1 1053.69 176.197 11
-10 4 1 1185.31 403.802 3
-10 4 1 958.024 167.571 4
-10 -4 1 847.092 170.986 9
-9 -4 1 9198.57 448.915 9
-9 4 1 8511.66 397.667 4
-9 -4 1 8807.38 527.474 7
9 -4 -1 7872.77 454.617 5
-9 4 1 8010.83 838.82 3
-9 -4 1 7694.02 470.021 8
-9 -4 1 8137 437.206 11
9 -4 -1 9173.48 475.02 14
-8 -4 1 1807.49 215.342 9
-8 -4 1 1778.86 208.891 11
-8 -4 1 1606.59 248.51 8
-8 -4 1 1939.58 258.868 7
8 -4 -1 1680.05 230.559 5
-8 4 1 1746.44 206.268 4
-8 4 1 2122.11 484.413 3
8 -4 -1 1975.58 239.533 14
7 -4 -1 2311.67 245.963 14
-7 4 1 2096.01 442.335 3
-7 4 1 2088.47 213.339 4
7 -4 -1 2133.96 244.609 5
-7 -4 1 2030.04 221.002 11
-7 -4 1 2008.15 251.564 8
-7 -4 1 2062.9 234.914 9
-7 -4 1 2800.07 293.078 7
6 -4 -1 356.162 117.315 5
-6 -4 1 262.119 109.168 9
-6 4 1 486.861 116.633 4
-6 4 1 160.84 227.521 3
6 -4 -1 320.759 136.577 14
-6 -4 1 256.191 126.518 8
-6 -4 1 391.188 159.385 7
-6 -4 1 352.779 124.186 11
-5 -4 1 255.71 104.997 11
-5 -4 1 255.173 131.065 7
5 -4 -1 219.684 111.881 5
5 -4 -1 236.846 128.473 14
-5 4 1 321.143 96.3658 4
-5 -4 1 288.726 108.74 9
-4 -4 1 2266.49 253.033 7
-4 -4 1 2501.11 234.629 9
4 -4 -1 1745.68 216.012 14
-4 4 1 2261.51 464.898 2
-4 -4 1 2351.53 220.911 11
-4 4 1 2215.88 207.406 4
-3 -4 1 572.062 140.445 9
-3 4 1 733.947 339.914 2
-3 -4 1 533.158 131.626 11
3 -4 -1 480.764 148.213 14
-3 -4 1 558.4 156.742 7
-3 4 1 659.61 130.625 4
-2 -4 1 3456.15 267.935 9
-2 -4 1 3218.72 255.322 11
-2 -4 1 3074.16 283.599 7
-2 4 1 4158.74 266.729 4
2 4 -1 2823.18 378.788 3
-2 4 1 3791.02 579.688 2
-2 -4 1 3287.56 259.419 5
2 -4 -1 3735.24 298.098 14
-1 -4 1 1714.4 203.706 9
-1 -4 1 1666.24 206.181 11
1 -4 -1 2842.52 274.963 14
-1 -4 1 1513.72 206.701 14
-1 -4 1 1742.25 207.36 5
1 4 -1 1868.94 299.72 3
-1 4 1 3179.64 549.656 2
0 -4 1 17628.6 550.841 9
0 -4 1 15640.6 564.731 5
0 4 -1 16563.7 873.983 3
0 -4 -1 15612.6 561.262 14
0 -4 1 17353.4 556.112 11
0 4 1 16191.9 1093.91 2
0 -4 1 15380.8 551.343 14
1 -4 1 28119.1 752.799 5
1 -4 1 29950.1 719.93 11
-1 4 -1 28695 1158.03 3
1 -4 1 29854.8 704.379 9
1 -4 1 26446.7 733.996 14
1 4 1 29141.1 1457.7 2
-1 -4 -1 25679 722.52 14
-2 4 -1 71283.9 1842.65 3
2 -4 1 69884.3 1172.11 14
2 -4 1 72948.4 1210.83 5
2 -4 1 70257.7 1114.93 11
2 -4 1 72362 1093.29 9
2 4 1 67692.4 2189.12 2
3 -4 1 35003.9 803.16 11
-3 -4 -1 31295.4 743.193 9
-3 4 -1 33963.5 1316.43 3
3 -4 1 33982.8 846.41 14
3 -4 1 35291.3 765.835 9
3 4 1 33414 1542.2 2
-4 -4 -1 269.681 105.947 9
4 -4 1 272.557 125.063 14
-4 4 -1 315.005 235.076 3
4 4 1 323.31 246.7 2
4 -4 1 392.209 142.251 5
4 -4 1 195.654 114.181 11
4 -4 1 395.578 110.688 9
-5 -4 -1 676.845 145.032 9
5 4 1 735.19 295.107 2
5 -4 1 553.939 152.845 14
5 -4 1 769.973 156.673 5
5 -4 1 916.049 142.89 9
-5 4 -1 536.846 220.017 3
6 -4 1 1120.03 156.43 9
-6 -4 -1 1158.89 172.072 9
6 -4 1 1228.79 200.63 5
6 4 1 943.323 308.583 2
6 -4 1 1143.48 181.485 14
-6 -4 -1 850.726 136.634 11
-6 4 -1 1208.89 317.351 3
-7 -4 -1 3821.71 296.531 9
7 -4 1 3527.02 306.506 5
-7 4 -1 3425.57 484.895 3
7 4 1 4270.57 593.768 2
7 -4 1 3590.38 259.98 9
-7 -4 -1 3269.78 246.896 11
7 -4 1 3789.9 318.1 14
-8 4 -1 3131.07 478.338 3
8 -4 1 2893.04 256.327 9
-8 -4 -1 3287.08 279.526 9
8 -4 1 3209.15 295.826 5
8 4 1 2989.56 519.464 2
8 -4 1 3231.22 294.715 14
-8 -4 -1 2741.97 245.906 11
-9 -4 -1 274.014 123.696 9
-9 4 -1 376.498 228.915 3
9 -4 1 215.862 134.743 5
9 -4 1 336.502 135.426 14
9 4 1 408.639 269.309 2
-9 -4 -1 235.785 114.114 11
9 -4 1 273.623 101.146 9
10 -4 1 1005.9 198.429 5
-10 -4 -1 921.313 179.15 9
10 -4 1 941.804 173.635 14
-10 4 -1 1024 316.438 3
10 -4 1 880.984 155.762 9
-10 -4 -1 881.072 154.869 11
10 4 1 491.88 294.195 2
-11 -4 -1 3404.1 277.629 11
11 -4 1 3596.01 339.087 5
11 -4 1 3159.5 295.165 14
-11 4 -1 2807.87 526.617 3
11 4 1 3863.02 633.131 2
-11 -4 -1 3410.63 304.816 9
12 -4 1 2871.98 306.339 5
-12 -4 -1 2955.42 288.074 9
-12 4 -1 3030.41 565.656 3
-12 -4 -1 2961.95 267.708 11
-12 -4 -1 2652.07 315.652 7
12 -4 1 3322.46 308.13 14
12 4 1 2738 536.049 2
13 -4 1 1158.47 193.153 14
13 -4 1 1256.88 219.909 5
-13 -4 -1 1161.75 233.798 7
13 4 1 1243.87 379.006 2
-13 4 -1 1041.4 356.878 3
-13 -4 -1 1294.84 211.861 9
-13 -4 -1 1259.85 193.253 11
14 -4 1 927.858 186.945 14
-14 -4 -1 733.463 173.087 9
-14 -4 -1 922.379 178.681 11
14 -4 1 820.21 199.059 5
14 4 1 616.166 311.325 2
-14 4 -1 650.765 291.704 3
-14 -4 -1 855.9 216.112 7
-15 -4 -1 320.313 146.144 9
15 -4 1 241.536 139.661 5
15 -4 1 69.9015 114.4 14
-15 -4 -1 249.067 150.719 7
-15 -4 -1 268.891 126.546 11
15 4 1 -359.152 290.941 2
-15 4 -1 21.0407 235.59 3
16 4 1 916.387 377.942 2
16 -4 1 1596.68 249.554 5
-16 -4 -1 1634.93 244.469 9
-16 -4 -1 1734.75 274.761 7
-16 4 -1 1495.95 510.581 3
16 -4 1 1897.69 249.162 14
-16 -4 -1 1686.44 230.605 11
-17 -4 -1 2007.34 271.106 9
17 -4 1 1641.68 257.612 5
-17 4 -1 2062.66 547.654 3
17 -4 1 1880.31 250.628 14
-17 -4 -1 1665.92 281.802 7
-17 -4 -1 1929.71 258.599 11
-18 4 -1 510.99 414.152 3
-18 -4 -1 1007.65 209.914 11
18 -4 1 687.046 155.919 14
-18 -4 -1 817.112 190.84 9
18 -4 1 937.295 215.656 5
-18 -4 -1 622.768 202.034 7
-19 -4 -1 -103.834 127.974 9
19 -4 1 -89.5849 125.314 5
-19 4 -1 -284.12 400.476 3
19 -4 1 25.9849 74.8891 14
-19 -4 -1 35.4495 121.702 7
-19 -4 -1 57.9002 97.0878 11
-20 -4 -1 1071.35 222.159 9
-20 -4 -1 1442.48 234.623 11
20 -4 1 1279.19 216.395 14
-20 -4 -1 1161.95 257.912 7
20 -4 1 1266.12 239.829 5
-21 -4 -1 746.002 193.533 9
-21 -4 -1 692.552 195.376 11
21 -4 1 740.475 193.769 5
-21 -4 -1 771.969 213.358 7
-22 -4 -1 44.3824 106.445 7
-22 -4 -1 -11.2844 137.992 9
-22 -4 -1 106.03 133.847 11
22 -4 1 39.2748 119.901 5
-23 4 -1 -17.283 84.2268 16
-23 -4 -1 -20.6816 117.955 9
23 -4 1 32.476 109.144 5
-23 -4 -1 16.0719 107.25 11
-23 -4 -1 217.05 94.5318 7
-24 4 -1 689.05 158.666 16
-24 -4 -1 505.536 167.326 9
24 -4 1 848.945 174.153 5
-24 -4 -1 695.163 187.086 11
-24 4 -1 503.735 150.549 11
-25 -4 -1 13.4653 115.765 9
25 -4 1 91.2116 98.3174 5
-25 4 -1 -19.2808 84.6711 16
-25 4 -1 143.221 100.949 11
-25 -4 -1 46.6815 94.1164 11
-26 4 -1 74.2209 72.0666 16
26 -4 1 426.156 145.836 6
-26 -4 -1 146.852 124.64 9
-26 -4 -1 208.638 127.136 11
-26 4 -1 64.167 88.8157 11
26 -4 1 78.9131 60.7033 5
27 -4 1 840.987 185.117 6
27 -4 1 858.018 145.629 5
-27 -4 -1 994.599 177.797 9
-27 -4 -1 1010.71 200.44 11
-27 4 -1 880.667 150.959 16
-27 4 -1 950.91 164.086 11
-28 4 -1 411.917 111.605 16
28 -4 1 51.1476 87.8166 6
-28 4 -1 265.071 95.8107 11
-28 -4 -1 42.0875 105.666 11
-28 -4 -1 180.419 103.881 9
29 -4 1 730.733 147.687 6
-29 -4 -1 702.733 161.782 11
-29 4 -1 780.644 134.918 11
-29 -4 -1 809.398 150.913 9
-30 4 -1 -67.0821 48.0733 11
30 -4 1 -72.8893 85.5579 6
-30 -4 -1 71.5201 89.2136 11
31 -4 1 -5.68806 55.9201 6
-31 -4 -1 123.02 77.6624 11
-32 -4 -1 1599.46 173.001 11
-29 -5 1 -2.57463 68.5495 11
-29 5 1 3.6471 64.2527 16
29 -5 -1 -65.7638 80.5194 5
-28 5 1 226.048 101.247 16
-28 -5 1 282.348 108.993 11
28 -5 -1 372.962 105.767 5
-27 5 1 419.445 121.495 16
27 -5 -1 313.811 130.297 5
-27 -5 1 383.554 115.449 11
26 -5 -1 174.186 121.345 5
-26 5 1 398.425 127.988 16
-26 -5 1 150.09 121.964 7
-26 -5 1 414.908 132.866 11
-25 -5 1 234.87 82.3949 9
-25 -5 1 167.832 129.218 7
-25 -5 1 348.362 123.748 11
25 -5 -1 151.335 130.851 5
-24 -5 1 338.692 137.115 11
24 -5 -1 484.667 165.806 5
-24 -5 1 294.186 141.793 7
-24 -5 1 225.19 94.2432 9
-23 -5 1 103.689 108.547 9
-23 -5 1 -189.324 155.385 7
23 -5 -1 192.855 133.449 5
-23 -5 1 -49.6648 123.204 11
22 -5 -1 7533.07 435.707 14
-22 -5 1 6965.54 530.551 7
-22 -5 1 7053.49 441.756 9
-22 -5 1 7090 461.276 11
22 -5 -1 7436.6 510.731 5
-21 -5 1 14667.1 637.156 9
21 -5 -1 16068.2 647.213 14
-21 -5 1 14752.7 760.514 7
-21 -5 1 14335.5 658.046 11
21 -5 -1 14207.3 705.408 5
20 -5 -1 5815.19 470.457 5
-20 -5 1 5534.22 407.929 9
-20 -5 1 5517.6 425.043 11
-20 -5 1 5491.7 484.49 7
20 -5 -1 5271.26 401.643 14
-19 -5 1 -1.52474 117.017 11
19 -5 -1 51.0013 137.799 5
-19 -5 1 -40.5507 107.78 9
19 -5 -1 -2.38707 87.8393 14
-19 -5 1 57.2474 165.357 7
18 -5 -1 1332.75 254.963 5
-18 -5 1 1175.7 227.202 9
-18 -5 1 1270.98 228.824 11
-18 -5 1 1327.21 288.228 7
18 -5 -1 1643.09 250.121 14
-17 -5 1 341.804 161.184 9
-17 -5 1 334.689 206.274 7
17 -5 -1 520.329 186.767 5
-17 -5 1 575.819 166.477 11
17 -5 -1 568.347 176.667 14
-16 -5 1 296.557 134.975 9
16 -5 -1 453.583 165.998 14
-16 -5 1 400.335 208.906 7
16 -5 -1 359.053 168.394 5
-16 -5 1 195.657 145.2 11
-15 -5 1 1119.79 215.33 9
15 -5 -1 1323.7 255.935 5
-15 -5 1 994.735 245.307 7
-15 -5 1 1143.08 211.392 11
15 -5 -1 1361.79 230.059 14
-14 -5 1 2708.69 303.249 9
14 -5 -1 2801.03 342.702 5
-14 -5 1 2617.05 371.17 7
-14 5 1 2646.44 591.655 3
-14 -5 1 2615.28 302.913 11
14 -5 -1 3456.65 345.48 14
-13 -5 1 2337.39 285.981 9
13 -5 -1 2681.07 324.819 5
-13 -5 1 2459.16 309.368 8
-13 -5 1 2513.33 347.369 7
13 -5 -1 2821.48 314.863 14
-13 5 1 2669.95 270.374 4
-13 -5 1 2334.93 287.757 11
-13 5 1 3505.07 699.64 3
-12 -5 1 3342.26 332.597 11
-12 -5 1 2884.58 315.404 9
12 -5 -1 2918.44 334.416 5
-12 -5 1 2721.67 333.488 8
12 -5 -1 3292.88 343.144 14
-12 5 1 3646.2 674.518 3
-12 -5 1 3626.77 397.88 7
-12 5 1 3402.57 301.673 4
-11 -5 1 5022.56 393.419 11
-11 5 1 5384.99 374.679 4
-11 -5 1 5149.29 395.03 9
-11 -5 1 4981.41 427.122 8
-11 5 1 5242.38 852.135 3
-11 -5 1 5853.98 487.114 7
11 -5 -1 5209.66 424.82 5
11 -5 -1 5876.95 435.475 14
10 -5 -1 3722.2 351.223 14
-10 -5 1 2860.22 294.144 9
10 -5 -1 2733.67 313.155 5
-10 -5 1 3162.75 354.202 8
-10 5 1 3336.38 292.47 4
-10 -5 1 3432.3 317.554 11
-10 5 1 2917.51 688.905 3
-10 -5 1 3547.41 389.206 7
-9 -5 1 3389.83 334.838 9
-9 -5 1 3439 369.082 8
9 -5 -1 3400.31 345.583 5
-9 -5 1 4370.96 415.512 7
9 -5 -1 3596 344.994 14
-9 5 1 3837.88 303.372 4
-9 -5 1 4013.68 338.695 11
-9 5 1 3280.45 643.424 3
-8 5 1 7763.81 412.921 4
-8 -5 1 7817.2 455.475 11
-8 -5 1 7831.22 462.698 9
8 -5 -1 6907.53 460.507 5
-8 -5 1 6661.08 496.781 8
-8 -5 1 8430.04 553.611 7
8 -5 -1 7205.77 475.043 14
-8 5 1 8053.11 988.636 3
-7 -5 1 3533.63 370.898 8
-7 -5 1 3600.98 329.449 9
-7 -5 1 3703.49 362.272 7
-7 5 1 3756.24 742.434 3
-7 5 1 3785.82 292.823 4
-7 -5 1 3466.65 321.682 11
7 -5 -1 3735.77 349.045 14
7 -5 -1 3176.21 316.661 5
-6 -5 1 270.257 171.462 7
6 -5 -1 348.497 163.16 14
-6 -5 1 18.4297 140.665 8
-6 -5 1 215.566 135.942 9
-6 -5 1 127.671 117.504 11
-6 5 1 644.662 388.464 3
-6 5 1 122.628 103.398 4
6 -5 -1 143.788 118.19 5
-5 -5 1 6235.07 400.143 9
-5 -5 1 4340.12 336.834 5
5 -5 -1 5160.58 384.641 5
-5 -5 1 5529.46 438.13 8
-5 5 1 5175.03 338.66 4
-5 -5 1 5772.87 442.519 7
-5 -5 1 5818.62 386.156 11
5 -5 -1 5074.82 396.901 14
-5 5 1 5193.94 790.775 3
-4 -5 1 3049.82 286.395 9
-4 -5 1 2356.87 271.601 5
-4 5 1 3053.08 258.687 4
-4 -5 1 3157.58 293.71 11
-4 -5 1 3195.24 293.232 14
-4 -5 1 3027.25 319.793 7
4 -5 -1 2576.47 267.91 5
4 -5 -1 2584.89 290.592 14
-4 5 1 2891.62 556.906 3
-3 -5 1 125.311 115.733 9
-3 -5 1 34.0573 82.8757 14
3 -5 -1 172.807 114.765 5
3 -5 -1 195.019 138.232 14
-3 -5 1 27.7152 108.151 11
-3 -5 1 154.221 109.981 5
-3 -5 1 64.0769 106.624 7
-3 5 1 238.422 100.028 4
-2 -5 1 985.85 180.05 14
-2 -5 1 926.283 187.062 7
-2 -5 1 961.217 177.261 5
-2 5 1 1098.81 166.227 4
-2 -5 1 803.07 164.615 11
-2 -5 1 966.924 175.079 9
2 -5 -1 665.438 171.989 14
-1 -5 1 -7.46136 117.782 14
-1 -5 1 392.267 151.712 7
1 -5 -1 56.8219 129.704 14
-1 -5 1 22.2252 97.0243 11
-1 -5 1 28.4948 99.6731 5
-1 -5 1 51.5966 99.07 9
-1 5 1 39.7818 73.0616 4
-1 5 1 -41.5841 216.061 2
0 -5 1 128.759 119.174 7
0 -5 1 17.4108 92.8044 9
0 -5 -1 168.831 92.2205 9
0 -5 1 122.045 115.892 14
0 5 1 447.053 349.542 2
0 -5 -1 124.185 108.177 14
0 -5 1 247.283 118.873 5
0 5 1 171.689 89.4737 4
0 -5 1 9.17256 95.7135 11
1 5 1 1045.53 401.095 2
-1 -5 -1 1023.13 166.46 9
1 -5 1 125.098 130.944 11
1 5 1 756.973 141.98 4
1 -5 1 65.4556 99.0277 9
-1 -5 -1 340.582 169.745 14
1 -5 1 124.952 120.468 5
1 -5 1 103.607 124.891 14
2 -5 1 7943.05 415.751 9
-2 -5 -1 7360.98 407.742 9
2 -5 1 8040.63 467.934 5
-2 -5 -1 6472.01 409.544 14
2 -5 1 8793.07 464.694 11
2 -5 1 7218.64 443.463 14
2 5 1 7758.06 892.803 2
-3 -5 -1 3320.46 285.397 9
3 -5 1 3586.38 293.435 9
3 5 1 2562.97 538.771 2
3 -5 1 3598.26 329.246 14
-3 -5 -1 2979.22 286.027 14
3 -5 1 3663.5 342.86 5
4 -5 1 2708.8 251.695 9
-4 -5 -1 2442.95 252.019 9
4 -5 1 2540.56 289.395 5
4 5 1 1760.42 518.156 2
4 -5 1 2365.84 281.515 14
-4 -5 -1 2285.58 261.117 14
-4 -5 -1 2288.9 236.505 11
-5 -5 -1 2260.85 255.986 9
5 -5 1 2426.12 237.191 9
5 -5 1 2290.6 273.439 5
5 -5 1 2030.07 257.372 14
5 5 1 1670.15 422.134 2
-5 -5 -1 1875.22 215.423 11
6 -5 1 951.383 163.913 9
-6 -5 -1 990.938 180.612 9
6 5 1 1047.24 380.247 2
6 -5 1 901.375 203.307 5
-6 -5 -1 809.317 153.775 11
6 -5 1 830.462 203.138 14
7 -5 1 243.49 147.857 5
-7 -5 -1 62.8704 109.158 9
-7 -5 -1 229.046 142.515 7
7 5 1 222.826 259.739 2
7 -5 1 364.103 118.327 9
7 -5 1 253.113 144.365 14
-7 -5 -1 212.092 97.3328 11
8 -5 1 1483.39 204.143 9
-8 -5 -1 1587.93 228.165 9
8 -5 1 1658.24 249.533 5
8 5 1 889.416 416.889 2
-8 5 -1 2185.05 459.544 3
8 -5 1 1705.63 252.64 14
-8 -5 -1 1787.63 279.874 7
-8 -5 -1 1355.17 190.748 11
9 -5 1 414.081 120.713 9
-9 -5 -1 597.069 168.766 9
9 5 1 95.8899 246.355 2
9 -5 1 556.781 174.679 14
-9 -5 -1 714.064 162.263 11
-9 5 -1 1023 381.198 3
9 -5 1 484.403 165.636 5
-9 -5 -1 390.176 187.623 7
10 -5 1 196.636 92.3466 9
-10 -5 -1 36.9591 126.594 9
-10 -5 -1 164.465 102.875 11
10 5 1 874.105 378.569 2
10 -5 1 180.649 142.588 14
10 -5 1 74.5731 124.035 5
-10 5 -1 -588.694 397.589 3
-10 -5 -1 -0.61516 154.671 7
-11 -5 -1 268.657 145.37 9
-11 -5 -1 214.57 116.329 11
11 -5 1 269.396 142.741 5
11 5 1 237.305 193.78 2
11 -5 1 614.791 179.986 14
-11 -5 -1 123.52 143.408 7
-12 -5 -1 1523.6 243.884 9
12 -5 1 1268.92 230.87 14
12 -5 1 1187.31 249.938 5
-12 -5 -1 1168.75 197.516 11
-12 -5 -1 954.18 261.757 7
13 -5 1 1713.81 266.731 5
-13 -5 -1 1915.11 315.01 7
-13 5 -1 1513.28 445.043 3
13 -5 1 2268.14 298.644 14
-13 -5 -1 2242.2 285.898 9
-13 -5 -1 1894.82 234.213 11
-14 -5 -1 2899.95 325.021 9
14 -5 1 2501.93 320.279 5
-14 5 -1 2406.54 503.422 3
-14 -5 -1 2675.4 363.764 7
14 -5 1 3246.92 338.284 14
-14 -5 -1 2920.52 290.946 11
15 -5 1 4054.31 395.796 5
15 -5 1 4161.44 378.232 14
-15 -5 -1 4337.07 440.025 7
-15 -5 -1 4217.95 349.714 11
-15 5 -1 3310.95 689.319 3
-15 -5 -1 3970.76 372.327 9
16 -5 1 1038.3 231.29 5
-16 -5 -1 1000.99 211.937 9
16 -5 1 1413.9 253.253 14
-16 -5 -1 890.635 189.509 11
-16 -5 -1 867.369 240.843 7
17 -5 1 534.939 184.518 14
17 -5 1 401.617 182.771 5
-17 -5 -1 779.336 180.821 11
-17 -5 -1 642.035 199.114 9
-17 -5 -1 433.656 196.756 7
18 -5 1 764.037 194.104 14
-18 -5 -1 794.459 205.617 9
18 -5 1 670.844 185.265 5
-18 -5 -1 682.375 170.714 11
-18 -5 -1 836.245 234.329 7
19 -5 1 507.72 172.553 5
-19 -5 -1 392.428 168.22 9
19 -5 1 440.583 157.646 14
-19 -5 -1 398.403 185.461 7
-19 -5 -1 678.519 166.039 11
-20 -5 -1 1211.27 237.269 9
20 -5 1 972.381 216.07 5
-20 -5 -1 888.723 224.87 7
-20 -5 -1 1133.14 203.263 11
20 -5 1 739.822 180.524 14
-21 -5 -1 306.414 165.504 7
-21 -5 -1 376.391 163.403 9
21 -5 1 117.444 129.143 5
-21 -5 -1 354.017 135.928 11
21 -5 1 149.82 115.454 14
-22 -5 -1 258.567 157.243 9
-22 -5 -1 277.822 146.122 7
-22 -5 -1 424.188 144.26 11
-22 5 -1 235.592 88.308 16
22 -5 1 227.065 126.311 5
-23 -5 -1 968.842 208.296 9
23 -5 1 679.803 172.677 5
-23 -5 -1 573.398 173.833 7
-23 -5 -1 952.856 186.021 11
-23 5 -1 700.394 140.153 16
-24 -5 -1 364.518 139.944 9
24 -5 1 350.589 142.783 5
-24 -5 -1 388.661 140.063 7
-24 5 -1 258.254 112.923 11
-24 -5 -1 380.326 130.495 11
-25 -5 -1 515.972 152.423 11
25 -5 1 398.202 118.102 5
-25 5 -1 433.699 114.381 11
-25 -5 -1 579.309 156.809 9
-26 -5 -1 817.783 155.583 11
26 -5 1 637.836 137.402 5
-26 -5 -1 767.795 155.63 9
-27 -5 -1 36.2985 87.0444 11
27 -5 1 150.987 91.8578 5
-27 -5 -1 181.136 98.0149 9
-28 -5 -1 -0.30199 12.525 9
-28 -5 -1 132.259 75.5626 11
-29 -5 -1 -201.571 72.7494 11
25 -6 -1 1525.62 183.694 5
-25 6 1 1367.85 159.494 16
-25 -6 1 1261.75 183.818 7
-25 -6 1 1237.15 161.444 11
-24 -6 1 9.7935 56.6396 9
-24 -6 1 -45.8432 76.2732 11
24 -6 -1 211.886 104.986 5
-24 -6 1 -182.068 115.586 7
-24 6 1 50.0482 71.9715 16
-23 -6 1 -47.5989 72.7682 9
-23 -6 1 -75.8451 133.936 7
23 -6 -1 -108.702 104.522 5
-23 -6 1 60.7007 92.0257 11
22 -6 -1 73.7771 99.083 5
22 -6 -1 297.702 134.61 14
-22 -6 1 150.167 126.744 7
-22 -6 1 226.78 115.811 11
-22 -6 1 -99.2242 91.6694 9
-21 -6 1 270.678 105.237 9
-21 -6 1 -65.2765 132.09 7
21 -6 -1 138.719 132.519 14
-21 -6 1 277.156 125.437 11
21 -6 -1 255.951 126.004 5
-20 -6 1 229.047 124.535 9
20 -6 -1 145.489 138.789 5
20 -6 -1 241.687 139.204 14
-20 -6 1 184.783 166.059 7
-20 -6 1 208.425 128.497 11
-19 -6 1 83.3834 110.206 9
19 -6 -1 206.912 133.348 14
19 -6 -1 155.812 121.286 5
-19 -6 1 273.21 161.068 7
-19 -6 1 -101.952 107.33 11
-18 -6 1 66.6126 111.722 9
-18 -6 1 37.8486 157.133 7
18 -6 -1 265.047 143.536 14
-18 -6 1 256.187 118.029 11
18 -6 -1 254.291 140.416 5
17 -6 -1 -82.7661 146.75 14
-17 -6 1 138.178 150.448 7
-17 -6 1 74.5389 108.395 11
17 -6 -1 228.308 142.893 5
-17 -6 1 18.4602 105.486 9
-16 -6 1 276.35 136.775 9
16 -6 -1 329.252 169.877 14
-16 -6 1 251.897 188.214 7
16 -6 -1 403.102 166.684 5
-16 -6 1 248.916 130.451 11
-15 -6 1 276.182 157.945 9
15 -6 -1 224.923 147.218 5
15 -6 -1 366.742 169.625 14
-15 -6 1 227.723 196.896 7
-15 -6 1 245.822 147.471 11
14 -6 -1 839.647 190.431 5
-14 -6 1 666.404 197.62 9
14 -6 -1 905.085 224.345 14
-14 -6 1 798.877 236.677 7
-14 -6 1 716.511 187.271 11
13 -6 -1 386.204 177.219 5
-13 -6 1 347.317 159.477 11
-13 -6 1 332.573 150.84 9
13 -6 -1 390.427 179.62 14
-13 -6 1 613.721 221.134 7
-12 -6 1 7002.82 472.702 9
12 -6 -1 7050.77 491.896 5
-12 -6 1 7933.7 584.078 7
12 -6 -1 8069.64 525.289 14
-12 -6 1 6964.27 505.412 8
-11 -6 1 5262.63 421.037 9
11 -6 -1 5213.29 429.353 5
-11 -6 1 5211.44 452.368 8
-11 -6 1 5536.49 500.803 7
11 -6 -1 6090.64 466.371 14
-11 -6 1 5619.99 426.323 11
-10 -6 1 -11.6317 122.699 8
10 -6 -1 130.156 154.936 14
-10 -6 1 73.181 138.853 11
-10 -6 1 220.318 154.477 9
-10 -6 1 274.797 190.846 7
10 -6 -1 129.801 110.058 5
-9 -6 1 1731.3 251.504 11
-9 -6 1 1831.62 300.066 8
-9 -6 1 2012.6 275.71 9
-9 6 1 2168.87 252.739 4
-9 -6 1 1884.86 322.304 7
9 -6 -1 1378.34 237.082 5
9 -6 -1 1945.87 275.254 14
-8 -6 1 -91.738 150.559 7
-8 -6 1 112.485 139.672 8
-8 -6 1 269.021 144.697 11
8 -6 -1 65.3185 138.66 14
8 -6 -1 109.396 121.099 5
-8 -6 1 69.4187 117.208 9
-8 6 1 233.354 106.166 4
7 -6 -1 69.1281 109.681 5
-7 -6 1 29.0776 111.499 9
-7 -6 1 -6.94712 158.395 8
-7 6 1 -65.2659 93.6412 4
7 -6 -1 28.0877 138.747 14
-7 -6 1 -99.3096 132.55 7
-7 -6 1 -14.285 115.029 11
-6 -6 1 675.796 178.784 9
6 -6 -1 581.149 190.691 14
-6 -6 1 407.182 202.695 7
6 -6 -1 542.047 160.769 5
-6 -6 1 709.753 182.718 11
-6 6 1 593.201 146.213 4
-6 -6 1 902.302 244.496 8
5 -6 -1 214.361 128.713 5
-5 -6 1 214.867 156.829 7
-5 -6 1 151.43 121.477 9
-5 6 1 86.6484 108.207 4
-5 -6 1 67.3971 123.167 11
-5 -6 1 -63.6078 170.083 8
5 -6 -1 38.4529 154.427 14
-4 -6 1 157.042 126.941 9
4 -6 -1 156.897 147.679 14
-4 -6 1 46.6081 118.357 14
-4 -6 1 -130.891 142.31 7
-4 -6 1 -54.3599 104.491 11
-4 6 1 -121.418 362.154 3
-4 6 1 -109.603 101.836 4
-4 -6 1 153.101 158.687 8
3 -6 -1 323.412 161.862 14
-3 -6 1 -71.3336 132.186 9
-3 6 1 332.782 105.528 4
-3 -6 1 -19.5837 94.0474 5
-3 -6 1 103.614 127.314 11
-3 -6 1 -29.0435 160.695 8
-3 -6 1 -209.76 143.42 7
-3 -6 1 20.6919 123.905 14
-3 6 1 385.682 392.381 3
-2 -6 1 2451.13 286.08 11
-2 -6 1 1990.89 273.856 5
-2 -6 1 2029.73 293.153 7
-2 -6 1 2404.69 283.573 14
2 -6 -1 1747.84 262.835 14
2 -6 -1 1970.93 273.577 7
-2 6 1 3110.08 688.417 3
-2 -6 1 2199.55 271.566 9
-1 -6 1 976.503 208.405 11
-1 -6 1 790.257 190.704 9
-1 -6 1 1089.05 209.381 7
-1 -6 1 796.938 192.401 14
1 -6 -1 782.754 206.024 14
1 -6 -1 896.566 222.57 7
-1 6 1 1467.8 451.349 3
-1 -6 1 615.342 165.47 5
0 -6 1 541.312 147.676 9
0 6 1 360.364 265.05 3
0 -6 1 548.421 173.921 5
0 -6 -1 402.852 175.842 14
0 -6 -1 595.019 180.629 7
0 -6 1 630.429 185.763 14
1 -6 1 161.505 117.288 9
1 -6 1 367.911 170.075 14
-1 -6 -1 268.914 143.531 14
-1 -6 -1 618.618 200.07 7
1 -6 1 181.039 133.184 5
-1 -6 -1 659.483 147.202 9
2 -6 1 2500.57 270.308 9
2 -6 1 2044.58 278.981 5
-2 -6 -1 2222.52 317.478 7
2 -6 1 1878.17 276.063 14
-2 -6 -1 2377.87 258.644 9
-2 -6 -1 2011.94 268.137 14
3 -6 1 2332.38 259.816 9
-3 -6 -1 2215.43 253.581 9
3 -6 1 2412.78 298.015 5
3 -6 1 2156.86 294.955 14
-3 -6 -1 1998.93 264.889 14
-3 -6 -1 2219.29 318.653 7
4 -6 1 639.917 153.747 9
-4 -6 -1 320.773 142.922 9
4 -6 1 538.253 189.536 5
-4 -6 -1 597.787 210.964 7
4 -6 1 431.873 172.528 14
5 -6 1 2006.91 241.339 9
-5 -6 -1 2095.95 252.427 9
5 -6 1 1949.13 277.674 5
-5 -6 -1 1976.64 314.978 7
5 -6 1 1634.37 272.057 14
-6 -6 -1 1209.37 208.511 9
6 -6 1 931.752 221.503 14
6 -6 1 1192.48 224.891 5
-6 -6 -1 1394.05 276.224 7
6 -6 1 1179.61 198.185 9
-7 -6 -1 50.8584 101.572 11
7 -6 1 139.493 98.1635 9
-7 -6 -1 121.693 106.205 9
7 -6 1 -49.8821 147.903 14
-7 -6 -1 -272.418 186.146 7
7 -6 1 -37.6759 116.448 5
-8 -6 -1 -90.6558 124.76 9
8 -6 1 42.9618 139.403 14
8 -6 1 -2.76598 140.379 5
-8 -6 -1 -55.3231 106.494 11
-8 -6 -1 -228.604 182.764 7
8 -6 1 -23.0402 100.621 9
-9 -6 -1 -56.6249 116.428 9
-9 -6 -1 -9.42516 154.061 7
9 -6 1 21.7643 91.3394 9
-9 -6 -1 -34.9594 113.458 11
9 -6 1 78.9322 140.326 14
9 -6 1 27.9084 122.697 5
10 -6 1 258.372 158.408 5
-10 -6 -1 222.809 142.422 9
-10 -6 -1 263.478 117.755 11
10 -6 1 257.987 175.602 14
-10 -6 -1 77.9977 186.202 7
-11 -6 -1 175.064 136.47 9
-11 -6 -1 146.978 187.66 7
11 -6 1 100.769 156.592 14
11 -6 1 -5.07754 131.986 5
-11 -6 -1 63.3864 123.059 11
-12 -6 -1 -4.07101 117.216 9
12 -6 1 -2.25571 130.45 5
-12 -6 -1 -174.643 93.3412 11
-12 -6 -1 -77.5325 158.307 7
12 -6 1 -111.867 133.502 14
-13 -6 -1 117.534 100.11 11
13 -6 1 62.872 134.07 5
-13 -6 -1 58.1357 157.121 7
13 -6 1 58.2708 142.779 14
-13 -6 -1 50.1011 105.107 9
14 -6 1 -111.232 133.595 5
14 -6 1 132.237 138.52 14
-14 -6 -1 -17.7125 102.89 11
-14 -6 -1 12.7812 123.467 9
-14 -6 -1 2.67396 135.584 7
-15 -6 -1 162.238 132.453 9
15 -6 1 0.51109 130.514 14
-15 -6 -1 79.5188 163.162 7
-15 -6 -1 462.364 121.034 11
15 -6 1 230.182 154.273 5
-16 -6 -1 401.845 160.728 9
16 -6 1 418.158 169.351 5
-16 -6 -1 533.573 213.409 7
-16 -6 -1 578.044 134.293 11
16 -6 1 331.647 165.487 14
17 -6 1 1077.59 211.788 14
-17 -6 -1 1038.96 209.426 9
-17 -6 -1 1058.68 241.327 7
17 -6 1 924.782 197.988 5
-17 -6 -1 1021.67 176.028 11
-18 -6 -1 -3.85358 118.539 9
18 -6 1 20.6685 108.015 5
18 -6 1 -51.9144 129.802 14
-18 -6 -1 193.398 135.549 7
-18 -6 -1 22.1207 91.2249 11
-19 -6 -1 223.739 151.394 7
-19 -6 -1 397.613 112.657 11
-19 -6 -1 136.476 122.147 9
19 -6 1 138.333 110.474 14
19 -6 1 78.1716 116.335 5
-20 -6 -1 1756.5 234.711 9
20 -6 1 1414.73 220.902 5
-20 -6 -1 1323.87 188.792 11
-20 -6 -1 1353.82 249.014 7
-21 -6 -1 -61.1066 81.2245 11
-21 -6 -1 172.097 120.201 9
-21 -6 -1 39.5214 104.924 7
21 -6 1 -19.2909 104.951 5
22 -6 1 11.8987 82.9833 5
-22 -6 -1 92.2641 104.489 9
-22 -6 -1 -0.45896 112.693 7
-22 -6 -1 170.985 59.2142 11
-23 -6 -1 169.675 98.6113 9
23 -6 1 6.8874 81.1013 5
-23 -6 -1 -8.23676 63.0545 7
-23 -6 -1 33.3988 70.0478 11
-24 -6 -1 229.796 100.045 9
24 -6 1 316.987 107.199 5
-24 -6 -1 496.028 119.005 7
-24 -6 -1 406.33 85.8348 11
-25 -6 -1 43.0186 72.0923 9
25 -6 1 65.1335 54.5715 5
-20 -7 1 3089.94 235.253 11
20 -7 -1 2850.49 231.788 5
-20 -7 1 3354.21 302.007 7
-20 -7 1 3435.27 243.324 9
-19 -7 1 98.6401 73.8523 11
-19 -7 1 247.09 127.358 7
-19 -7 1 182.447 84.5803 9
19 -7 -1 28.6013 71.7416 5
19 -7 -1 76.7857 95.4721 14
-18 -7 1 423.942 117.736 9
18 -7 -1 303.811 119.971 14
-18 -7 1 174.985 127.076 7
18 -7 -1 110.862 84.5361 5
-18 -7 1 149.568 96.1554 11
-17 -7 1 70.4761 111.318 7
17 -7 -1 46.4872 103.643 14
17 -7 -1 -21.0323 73.5537 5
-17 -7 1 47.0155 89.5911 11
-17 -7 1 163.552 90.4118 9
-16 -7 1 220.983 144.267 7
16 -7 -1 217.988 121.257 14
-16 -7 1 132.632 107.112 9
16 -7 -1 184.018 104.159 5
-16 -7 1 230.877 105.998 11
-15 -7 1 481.948 144.023 9
15 -7 -1 578.236 163.34 14
15 -7 -1 501.305 134.253 5
-15 -7 1 614.099 201.502 7
-15 -7 1 418.988 133.614 11
-14 -7 1 866.178 178.244 9
14 -7 -1 1125.16 209.455 14
14 -7 -1 652.047 152.532 5
-14 -7 1 1049.91 219.33 7
-14 -7 1 754.78 158.729 11
13 -7 -1 858.502 161.644 5
-13 -7 1 995.532 185.152 9
-13 -7 1 1221.61 241.187 7
13 -7 -1 1014.17 214.99 14
-13 -7 1 831.299 166.979 11
12 -7 -1 2016.2 245.781 5
12 -7 -1 2273.71 280.053 14
-12 -7 1 1533.89 225.603 9
-12 -7 1 2464 316.999 7
-12 -7 1 2139.26 243.949 11
-11 -7 1 1830.91 239.248 9
11 -7 -1 2183.85 277.786 14
11 -7 -1 1706.18 214.66 5
-11 -7 1 1746.66 234.732 11
-11 -7 1 2163.1 311.564 7
-10 -7 1 1236.38 206.445 11
-10 -7 1 1151.88 204.366 9
10 -7 -1 1067.16 174.985 5
-10 -7 1 1358.26 250.749 7
10 -7 -1 1376.06 239.476 14
-9 -7 1 2152.42 261.281 9
9 -7 -1 1947.05 232.084 5
9 -7 -1 2331.4 307.375 14
-9 -7 1 2625.39 334.192 7
-9 -7 1 2134.52 290.214 8
-9 -7 1 2172.32 258.698 11
-8 -7 1 3758.76 331.449 9
-8 -7 1 4529.26 406.516 8
-8 -7 1 4055.05 394.763 7
8 -7 -1 3880.76 366.107 14
-8 -7 1 3883.17 341.078 11
-7 -7 1 1473.91 231.557 9
-7 -7 1 1806.6 248.833 11
7 -7 -1 1457.56 252.211 14
-7 -7 1 1561.52 281.024 8
-7 -7 1 1828.58 274.502 7
-6 -7 1 297.361 122.838 9
6 -7 -1 288.717 154.863 14
-6 -7 1 -32.2903 130.424 8
-6 -7 1 491.253 158.094 7
-6 -7 1 263.03 128.583 11
-5 -7 1 1660.06 289.395 8
-5 -7 1 1535.31 219.359 9
5 -7 -1 1361.59 235.597 14
-5 -7 1 1568.24 252.429 7
-4 -7 1 1192.19 210.609 9
-4 -7 1 1277.62 234.238 7
-4 -7 1 829.177 212.199 8
4 -7 -1 876.651 206.317 14
-3 -7 1 93.4653 158.857 8
-3 -7 1 138.743 105.967 9
3 -7 -1 -22.2904 119.005 14
-2 -7 1 26.5967 90.3934 9
2 -7 -1 51.392 132.809 14
-2 -7 1 -128.706 128.205 8
-1 -7 1 2.95248 73.5312 9
-1 -7 1 83.5754 154.138 8
-1 -7 1 -136.194 97.8699 14
1 -7 -1 170.505 106.659 14
0 -7 1 -131.503 108.245 9
0 -7 1 64.4899 99.9277 14
0 -7 1 7.81587 85.1272 5
0 -7 -1 197.61 87.5061 7
0 -7 -1 267.022 120.997 14
0 -7 1 366.519 169.689 8
-1 -7 -1 427.483 161.532 7
1 -7 1 779.683 174.721 14
1 -7 1 828.477 166.193 9
1 -7 1 1111.95 174.931 5
-1 -7 -1 808.715 181.034 14
1 -7 1 957.517 237.614 8
2 -7 1 883.028 194.227 5
2 -7 1 782.657 221.231 8
2 -7 1 692.94 159.498 9
-2 -7 -1 810.983 183.235 14
-2 -7 -1 398.842 146.801 7
2 -7 1 734.207 192.345 14
-3 -7 -1 143.078 62.8392 9
3 -7 1 178.945 114.265 5
3 -7 1 40.168 114.197 14
3 -7 1 56.6753 79.333 9
-3 -7 -1 -88.0921 106.106 7
4 -7 1 53.3114 74.7811 9
-4 -7 -1 311.201 119.38 9
4 -7 1 150.68 111.889 5
4 -7 1 12.6761 131.036 14
-5 -7 -1 -54.4733 68.3681 9
5 -7 1 42.8497 63.8985 9
5 -7 1 33.14 129.277 14
-5 -7 -1 -26.3831 105.588 7
5 -7 1 -16.3639 92.6895 5
-6 -7 -1 107.095 97.0575 9
6 -7 1 193.106 117.47 5
6 -7 1 95.4606 137.064 14
-6 -7 -1 -34.4083 106.271 7
6 -7 1 217.734 67.3518 9
7 -7 1 65.9368 107.724 5
7 -7 1 78.8816 141.883 14
-7 -7 -1 253.398 106.961 9
-7 -7 -1 140.898 153.654 7
-8 -7 -1 543.95 144.977 9
8 -7 1 728.22 185.004 5
-8 -7 -1 659.557 185.778 7
8 -7 1 726.793 196.186 14
9 -7 1 779.235 202.386 14
9 -7 1 560.011 156.952 5
-9 -7 -1 759.464 216.374 7
-9 -7 -1 562.7 147.336 9
-10 -7 -1 553.128 141.566 9
-10 -7 -1 537.834 193.666 7
10 -7 1 344.114 149.565 5
10 -7 1 627.018 181.343 14
-11 -7 -1 305.06 131.345 9
-11 -7 -1 412.28 172.992 7
11 -7 1 225.435 133.024 5
11 -7 1 374.717 157.936 14
12 -7 1 582.34 164.322 5
-12 -7 -1 592.247 147.485 9
12 -7 1 595.323 174.276 14
-12 -7 -1 540.249 186.127 7
-13 -7 -1 1061.13 183.996 9
13 -7 1 934.526 194.367 14
13 -7 1 962.799 190.108 5
-13 -7 -1 952.672 225.786 7
14 -7 1 2256.96 258.424 5
-14 -7 -1 1957.51 229.976 9
14 -7 1 2460.45 279.272 14
-14 -7 -1 2528.9 310.484 7
-15 -7 -1 1720.77 212.64 9
15 -7 1 1860.48 238.752 5
-15 -7 -1 2230.6 302.37 7
-16 -7 -1 995.294 214.965 7
16 -7 1 877.161 168.54 5
-16 -7 -1 892.759 155.831 9
-17 -7 -1 2.80855 66.952 9
17 -7 1 -16.1129 93.6362 5
-17 -7 -1 28.5563 115.476 7
18 -7 1 0.71811 78.4019 5
-18 -7 -1 72.1451 108.739 7
-18 -7 -1 110.469 87.8829 9
-19 -7 -1 58.7094 75.6192 9
19 -7 1 -127.63 76.7564 5
-19 -7 -1 98.2009 85.4758 7
-20 -7 -1 -53.8878 67.095 9
20 -7 1 -48.5054 54.8641 5
-20 -7 -1 -63.0074 72.1539 7
12 -8 -1 1765.16 197.8 14
-12 -8 1 1314.93 154.672 9
-11 -8 1 2899.09 225.135 9
11 -8 -1 3119.6 246.166 14
10 -8 -1 611.653 140.015 14
-10 -8 1 582.867 118.064 9
-9 -8 1 187.048 75.9665 7
9 -8 -1 100.068 75.8048 14
-9 -8 1 -55.306 59.2612 9
8 -8 -1 810.92 144.004 14
-8 -8 1 885.773 141.038 9
-8 -8 1 1270.28 159.606 7
7 -8 -1 316.766 117.441 14
-7 -8 1 574.817 125.195 9
-6 -8 1 449.137 110.786 9
6 -8 -1 279.527 100.802 14
-5 -8 1 269.106 89.7637 9
5 -8 -1 154.683 76.2605 8
5 -8 -1 70.3439 81.4706 14
-4 -8 1 406.484 105.033 9
-4 -8 1 419.408 114.936 8
4 -8 -1 94.5694 86.1479 14
3 -8 -1 47.3687 77.2812 14
-3 -8 1 71.2916 69.5243 9
-3 -8 1 225.961 110.777 8
-2 -8 1 417.227 115.153 9
-2 -8 1 704.605 162.379 8
2 -8 -1 568.771 128.105 14
-1 -8 1 240.017 87.9332 9
1 -8 -1 510.319 119.125 14
-1 -8 1 417.017 142.046 8
0 -8 1 928.809 132.404 9
0 -8 1 592.737 168.415 8
1 -8 1 6734.97 330.181 9
1 -8 1 5563.14 401.386 8
2 -8 1 3276.2 323.845 8
3 -8 1 709.825 181.954 8
-4 -8 -1 616.168 123.396 7
4 -8 1 484.892 150.399 8
-5 -8 -1 423.06 102.329 7
5 -8 1 653.377 173.596 8
6 -8 1 538.123 103.401 5
6 -8 1 583.815 159.337 8
-6 -8 -1 273.174 87.2212 7
7 -8 1 100.495 72.1695 5
7 -8 1 228.056 126.699 8
-7 -8 -1 76.6526 88.7356 7
8 -8 1 82.8785 39.3973 5
8 -8 1 159.676 116.256 8
-8 -8 -1 127.012 74.2831 7
9 -8 1 58.4946 111.126 8
-9 -8 -1 -44.2207 83.8803 7
9 -8 1 -140.256 76.837 5
10 -8 1 724.276 171.371 8
-10 -8 -1 827.259 152.569 7
11 -8 1 1164.27 188.695 8
-11 -8 -1 1181.67 168.871 7
-35 0 2 3665.36 266.879 10
-35 0 2 3082.49 234.906 15
-34 0 2 745.303 159.783 10
-34 0 2 847.88 152.34 15
-33 0 2 3345.88 282.201 16
-33 0 2 3241.08 277.531 15
-33 0 2 2749.72 282.479 10
-32 0 2 1438.18 211.619 16
-32 0 2 1475.62 214.393 15
-32 0 2 1196.4 215.06 10
-31 0 2 1313.03 210.7 16
-31 0 2 971.831 206.224 10
-31 0 2 1377.94 215.847 15
-30 0 2 424.23 172.395 10
-30 0 2 719.038 175.721 16
-29 0 2 2724.22 308.589 8
-29 0 2 2737.6 295.749 16
-29 0 2 2333.24 291.512 10
-28 0 2 1028.05 218.755 8
-28 0 2 1156.51 231.196 10
-28 0 2 1245.96 216.206 16
-27 0 2 1401.69 264.574 8
-27 0 2 1565.68 254.873 10
-27 0 2 1367.03 234.933 16
-26 0 2 10725.2 585.725 10
-26 0 2 9546.54 602.3 8
-26 0 2 10169.4 551.064 16
-26 0 2 11033.5 625.474 13
-25 0 2 4920.79 445.323 8
-25 0 2 5624.28 408.034 16
-25 0 2 4958.24 441.612 13
-25 0 2 4141.54 877.489 1
-25 0 2 5554.07 428.784 10
-24 0 2 1577.85 275.84 8
-24 0 2 1694.61 525.905 1
-24 0 2 1468.49 244.994 10
-24 0 2 1365.29 222.059 16
-24 0 2 1272.27 240.461 13
-23 0 2 24085.7 880.779 13
-23 0 2 24111.6 935.219 8
-23 0 2 25343.3 1972.9 1
-23 0 2 25506.5 812.766 16
-23 0 2 24994.4 849.822 10
-22 0 2 327.802 187.623 8
-22 0 2 533.91 150.761 16
-22 0 2 396.378 160.604 13
-22 0 2 240.758 185.42 12
-22 0 2 782.244 386.575 1
-22 0 2 403.115 146.813 10
-21 0 2 22.6159 130.293 8
-21 0 2 268.234 279.209 1
-21 0 2 230.948 121.452 16
-21 0 2 204.158 153.35 13
-21 0 2 193.939 116.119 10
-21 0 2 205.806 162.844 12
-20 0 2 9321.34 571.877 8
-20 0 2 8331.28 1125.47 1
-20 0 2 8550.8 538.11 12
-20 0 2 9145.4 490.72 10
-20 0 2 9009.87 514.481 13
-20 0 2 9840.36 468.169 16
-19 0 2 533.402 179.933 12
-19 0 2 473.182 152.662 13
-19 0 2 574.666 140.672 16
-19 0 2 550.555 144.794 10
-19 0 2 568.571 191.597 8
-18 0 2 4692.43 318.459 16
-18 0 2 4838.78 404.515 8
-18 0 2 4055.42 369.35 12
-18 0 2 4320.3 326 10
-18 0 2 4413.91 804.18 1
-18 0 2 4537.4 346.232 13
-17 0 2 35.3602 296.245 1
-17 0 2 -17.2936 79.7127 16
-17 0 2 167.203 110.443 13
-17 0 2 32.5594 137.446 12
-17 0 2 1.00354 131.498 8
-17 0 2 -71.6253 93.9913 10
-16 0 2 11.04 80.2837 1
-16 0 2 -4.52036 70.2216 16
-16 0 2 -16.3069 96.3802 13
-16 0 2 -169.256 112.611 3
-16 0 2 130.971 134.152 8
-16 0 2 -45.1171 99.5665 12
-16 0 2 156.597 105.351 10
-15 0 2 234.057 144.956 12
-15 0 2 359.988 159.536 8
-15 0 2 381.604 193.094 3
-15 0 2 189.579 114.599 13
-15 0 2 -41.2851 177.109 1
-15 0 2 332.691 123.866 10
-14 0 2 8314.69 901.953 1
-14 0 2 7436.14 575.069 3
-14 0 2 7081.11 382.459 13
-14 0 2 7109.2 416.445 12
-14 0 2 7017.94 434.539 8
-14 0 2 7194.32 363.152 10
-13 0 2 6717.6 808.415 1
-13 0 2 6588.23 518.039 3
-12 0 2 8116.96 546.835 3
-12 0 2 8267.16 844.244 1
-11 0 2 -130.117 234.005 1
-11 0 2 86.8405 107.083 3
-10 0 2 5872.38 691.892 1
-10 0 2 6274.86 440.509 3
-9 0 2 6264.36 670.473 1
-9 0 2 5866.14 398.522 3
-8 0 2 496.122 307.833 1
-8 0 2 667.51 137.189 3
-7 0 2 35892 1409.25 1
-7 0 2 36405.2 858.059 3
-6 0 2 9118.87 699.659 1
-6 0 2 8676.42 409.302 3
-6 0 2 8864.68 385.457 2
-5 0 2 2133.52 206.911 3
-5 0 2 2191.04 392.067 1
-5 0 2 2388.64 212.99 2
-4 0 2 598.555 121.816 2
-4 0 2 601.427 246.29 1
-3 0 2 4735.55 455.498 1
-3 0 2 4519.42 308.912 2
-2 0 2 5521.7 345.672 2
-2 0 2 5184.3 441.879 1
-1 0 2 224.949 101.562 2
-1 0 2 132.918 151.075 1
0 0 2 1476.78 210.052 2
0 0 2 1281.37 221.037 1
1 0 2 5150.35 340.508 1
1 0 2 5042.79 380.084 2
2 0 2 25507.7 861.599 2
2 0 2 23421.2 573.64 1
3 0 2 10261.8 583.184 2
3 0 2 8326.27 232.87 1
4 0 2 43448 1210.62 2
-5 0 -2 85.6788 108.749 3
5 0 2 -6.1919 139.068 2
6 0 2 21219.2 944.172 2
-6 0 -2 21940.7 864.281 3
7 0 2 2516.22 359.52 2
-7 0 -2 2769.19 340.561 3
8 0 2 17141.8 907.771 2
-8 0 -2 16485.4 838.257 3
9 0 2 45971.5 1545.08 2
-9 0 -2 48885.6 1464.08 3
10 0 2 15265.1 929.13 2
-10 0 -2 16414.9 896.847 3
11 0 2 210.784 220.653 2
-11 0 -2 234.849 171.023 3
-12 0 -2 24019.8 1172.82 3
12 0 2 23076.3 1228.42 2
13 0 2 8992.39 804.735 2
-13 0 -2 8477.47 744.897 3
14 0 2 7540.11 770.735 2
-14 0 -2 6955.15 707.91 3
-14 0 -2 6718.29 377.272 10
14 0 2 8159.38 407.083 6
-15 0 -2 2063.68 206.412 15
15 0 2 2220.24 236.652 6
-15 0 -2 2324.24 220.269 11
-15 0 -2 1888.36 247.855 10
-15 0 -2 2175.13 440.317 3
15 0 2 2259.17 475.261 2
-16 0 -2 3659.49 325.923 10
16 0 2 3653.83 612.482 2
-16 0 -2 3486.62 569.607 3
-16 0 -2 4117 286.671 15
16 0 2 3857.83 307.711 6
-16 0 -2 4036.64 294.259 11
17 0 2 106.386 111.195 6
-17 0 -2 167.614 86.257 15
-17 0 -2 158.969 95.9305 11
-17 0 -2 538.956 201.193 10
-17 0 -2 259.715 302.73 3
17 0 2 92.5008 299.11 2
-18 0 -2 104.157 87.1273 15
18 0 2 140.07 97.9884 6
-18 0 -2 137.071 106.994 11
18 0 2 310.588 335.226 2
-18 0 -2 320.537 328.989 3
-19 0 -2 512.459 368.805 3
19 0 2 695.014 158.882 6
-19 0 -2 669.961 140.931 15
19 0 2 297.764 401.113 2
-19 0 -2 727.003 160.108 11
-20 0 -2 4350.85 339.882 11
-20 0 -2 4550.26 346.148 15
-20 0 -2 4120.95 707.235 3
20 0 2 4614.02 376.701 6
-20 0 -2 4811.32 427.054 10
20 0 2 4114.06 751.42 2
21 0 2 6732.73 920.711 2
-21 0 -2 6767.48 910.378 3
-21 0 -2 6474.85 370.536 16
-21 0 -2 6751.6 424.138 15
-21 0 -2 6977.14 434.2 11
-21 0 -2 7335.42 495.282 10
21 0 2 7160.57 463.722 6
-22 0 -2 3358.9 374.655 10
-22 0 -2 1980.15 602.189 3
22 0 2 1850.3 543.071 2
-22 0 -2 2424.7 270.235 11
22 0 2 2183.49 283.306 6
-22 0 -2 2032.1 252.684 15
-22 0 -2 2433.22 231.177 16
23 0 2 303.765 151.366 6
-23 0 -2 316.085 135.299 11
-23 0 -2 171.688 128.329 15
-23 0 -2 29.4735 189.097 3
-23 0 -2 300.665 91.7826 16
-24 0 -2 5739.72 359.163 16
-24 0 -2 5176.62 493.778 10
24 0 2 5881.23 908.781 2
-24 0 -2 5690.6 872.182 3
24 0 2 6085.59 451.498 6
-24 0 -2 5853.29 421.254 11
-24 0 -2 5649.69 413.873 15
-25 0 -2 2048.26 405.56 10
-25 0 -2 3170.09 332.42 15
-25 0 -2 3059.22 275.453 16
-25 0 -2 3174.35 323.525 11
25 0 2 3322.57 353.287 6
-26 0 -2 13828.2 561.089 16
-26 0 -2 13196.4 624.697 15
-26 0 -2 14143.9 655.081 11
26 0 2 14838.6 698.32 6
-27 0 -2 1938.29 255.946 15
-27 0 -2 1594.46 254.694 11
27 0 2 1784.88 270.851 6
-28 0 -2 7154.01 413.049 9
-28 0 -2 6642.08 445.907 15
-28 0 -2 7006.14 456.244 11
28 0 2 6399.19 469.824 6
-29 0 -2 6518.21 434.411 15
-29 0 -2 6300.21 433.915 11
29 0 2 6540.65 459.737 6
-30 0 -2 1598.16 233.675 11
30 0 2 1485.74 232.856 6
31 0 2 285.364 123.691 6
-31 0 -2 229.08 122.851 11
-32 0 -2 1043.57 186.862 11
32 0 2 964.846 177.29 6
33 0 2 340.515 121.755 6
-33 0 -2 357.986 117.632 11
34 0 2 100.613 55.8233 4
-34 0 -2 -23.0364 78.4017 11
34 0 2 -94.0306 46.8035 6
-35 0 -2 331.106 97.6994 11
-35 1 2 117.743 67.9052 15
-35 1 2 129.849 70.0578 16
-34 1 2 6.53114 75.2143 16
-34 1 2 78.4674 83.9715 15
-34 1 2 -126.155 91.0251 10
-33 1 2 91.717 93.4835 16
-33 -1 2 -97.8976 112.417 10
-33 1 2 -117.124 119.542 10
-33 -1 2 92.7132 84.8841 15
-32 1 2 -85.5167 94.7534 16
-32 -1 2 33.8527 82.9397 15
-32 1 2 -81.7897 118.155 10
-31 -1 2 130.072 102.091 15
-31 1 2 95.7672 108.697 16
-31 -1 2 -142.605 138.403 10
-30 1 2 -142.253 111.998 16
-30 1 2 47.6589 112.391 8
30 -1 -2 15.5764 51.5814 5
-30 -1 2 -141.734 113.231 16
-30 -1 2 -1.73562 71.1603 15
-30 1 2 -110.584 123.576 10
-30 -1 2 -109.984 130.012 10
-29 1 2 -14.2571 73.7778 8
-29 1 2 74.8565 119.968 16
-29 -1 2 42.2299 108.468 15
-29 -1 2 95.304 101.622 16
-29 -1 2 -216.577 146.713 10
-29 1 2 -228.97 154.553 10
-28 1 2 102.677 94.1658 16
-28 1 2 -99.9806 141.85 8
-28 -1 2 -28.4296 101.76 16
-28 -1 2 7.95706 82.2864 15
-28 -1 2 -283.299 151.757 10
-28 1 2 47.7881 115.979 10
-27 1 2 -96.6716 117.096 16
-27 1 2 341.775 160.964 8
-27 -1 2 -168.569 104.728 8
-27 -1 2 -125.815 123.526 10
-27 1 2 -39.8331 113.199 10
-27 -1 2 52.2739 119.853 16
-26 1 2 14.3428 144.385 8
-26 -1 2 -244.606 157.769 8
-26 1 2 66.7854 123.691 16
-26 -1 2 48.78 107.035 16
-26 -1 2 -41.7325 120.898 10
-26 1 2 15.9031 117.415 10
-25 -1 2 228.328 130.285 16
-25 1 2 294.869 163.425 8
-25 1 2 332.919 159.125 10
-25 1 2 400.699 142.752 16
-25 -1 2 278.033 177.935 13
-25 -1 2 57.4153 134.583 8
-25 1 2 193.58 143.314 13
-25 -1 2 106.802 118.725 10
-24 1 2 619.038 479.635 1
-24 1 2 367.421 186.427 8
-24 -1 2 401.722 190.491 8
-24 -1 2 321.466 174.849 13
-24 1 2 312.325 146.747 16
-24 -1 2 412.513 143.409 16
-24 -1 2 1275.87 620.265 1
-24 -1 2 473.869 172.181 10
-24 1 2 276.629 147.458 10
-24 1 2 424.777 154.597 13
-23 1 2 -35.7838 103.838 10
-23 1 2 84.0069 152.503 8
-23 -1 2 -10.9236 146.738 8
-23 1 2 -1.31126 112.058 16
-23 1 2 -31.2611 93.8335 13
-23 1 2 491.703 537.888 1
-23 -1 2 43.1226 158.782 12
-23 -1 2 -145.123 139.254 13
-23 -1 2 32.5621 107.388 16
-23 -1 2 -223.149 256.682 1
-23 -1 2 -17.3653 128.069 10
-22 1 2 86.0563 104.443 16
-22 1 2 64.7178 153.267 8
-22 -1 2 105.988 154.631 8
-22 -1 2 67.3089 116.888 16
-22 -1 2 65.6028 137.565 12
-22 1 2 184.078 142.706 13
-22 -1 2 108.908 130.57 13
-22 1 2 348.192 437.53 1
-22 -1 2 281.167 348.342 1
-22 -1 2 12.0752 96.4829 10
-22 1 2 222.376 134.093 10
-21 1 2 1633.85 272.458 8
-21 -1 2 1343.75 266.439 8
-21 1 2 1254.22 461.415 1
-21 1 2 1432.01 232.809 13
-21 1 2 700.312 304.901 3
-21 -1 2 1405.91 268.051 12
-21 1 2 1597.07 217.447 16
-21 1 2 1485.12 230.285 10
-21 -1 2 1662.1 262.916 13
-21 -1 2 1380.88 207.828 16
-21 -1 2 1389.5 220.649 10
-21 -1 2 1109.61 445.199 1
-20 1 2 1851.58 294.915 8
-20 -1 2 2176.02 301.74 8
-20 1 2 2571.27 632.211 1
-20 -1 2 2213.94 247.197 16
-20 -1 2 2139.03 272.534 13
-20 1 2 2320.8 435.642 3
-20 -1 2 2353.23 316.021 12
-20 -1 2 1413.29 525.867 1
-20 -1 2 2026.9 252.269 10
-20 1 2 2384.32 282.776 13
-20 1 2 2672.84 281.598 10
-20 1 2 2508.21 256.896 16
-19 -1 2 2531.02 270.742 7
-19 1 2 3020.36 335.921 8
-19 -1 2 2592.92 646.956 1
-19 -1 2 2625.2 328.367 8
-19 -1 2 2364.66 276.881 13
-19 1 2 3782.27 537.004 3
-19 -1 2 2894.72 260.396 16
-19 1 2 3180.01 277.949 16
-19 -1 2 2801.79 278.709 10
-19 1 2 2857.78 298.852 13
-19 1 2 2944.88 288.118 10
-19 -1 2 2767.13 323.5 12
-19 1 2 3219.39 341.145 12
-19 1 2 2685.94 669.835 1
-18 1 2 677.093 167.859 13
-18 -1 2 580.312 363.544 1
-18 -1 2 876.49 167.556 7
-18 -1 2 713.555 140.197 16
-18 -1 2 624.41 204.55 8
-18 1 2 701.707 158.632 10
-18 -1 2 456.816 173.728 12
-18 -1 2 432.149 156.837 13
-18 1 2 811.538 188.435 12
-18 1 2 976.33 274.686 3
-18 1 2 553.785 350.861 1
-18 1 2 503.673 189.593 8
-18 -1 2 686.664 152.14 10
-17 -1 2 233.921 139.839 12
-17 -1 2 360.097 137.8 7
-17 1 2 284.346 312.843 1
-17 -1 2 230.601 108.558 16
-17 -1 2 75.9046 135.686 8
-17 -1 2 148.304 119.15 13
-17 1 2 70.1667 103.675 13
-17 1 2 237.295 145.213 12
-17 1 2 198.401 177.869 3
-17 -1 2 -355.216 228.745 1
-17 1 2 84.9892 98.1224 10
-17 -1 2 70.9518 91.7038 10
-17 1 2 -8.72586 120.786 8
-16 -1 2 -1.88851 210.197 1
-16 1 2 161.605 131.439 8
-16 1 2 505.802 302.209 1
-16 1 2 181.483 145.865 12
-16 -1 2 239.705 94.068 16
-16 -1 2 169.19 148.467 8
-16 1 2 241.943 124.437 13
-16 -1 2 324.843 117.179 7
-16 -1 2 206.412 136.624 12
-16 -1 2 278.106 121.851 13
-16 1 2 22.3449 153.119 3
-16 1 2 200.81 96.8043 10
-16 -1 2 182.39 102.032 10
-15 1 2 -44.6283 102.27 3
-15 1 2 -89.8478 114.542 12
-15 -1 2 14.4735 111.175 8
-15 -1 2 -67.8887 120.06 12
-15 -1 2 188.549 124.91 7
-15 -1 2 56.929 91.4872 13
-15 1 2 -17.1907 101.081 13
-15 1 2 13.8528 78.3009 10
-15 1 2 182.051 133.313 8
-15 -1 2 379.572 288.94 1
-15 -1 2 92.8448 87.5866 10
-15 1 2 111.728 281.697 1
-14 1 2 144.285 109.759 12
-14 -1 2 85.1238 144.006 8
-14 1 2 85.9808 112.411 8
-14 -1 2 61.4778 111.778 12
-14 -1 2 87.1268 94.7177 13
-14 1 2 -22.3552 72.2966 13
-14 1 2 292.84 166.854 3
-14 1 2 143.813 261.138 1
-14 -1 2 128.491 173.523 1
-14 1 2 51.8457 90.7253 10
-13 1 2 341.512 188.037 3
-13 1 2 -9.52174 148.903 1
-13 -1 2 314.522 225.352 1
-12 1 2 221.327 256.943 1
-12 1 2 100.268 117.046 3
-12 -1 2 -178.32 194.744 1
-11 1 2 766.814 309.154 1
-11 1 2 884.872 229.389 3
-11 -1 2 1008.89 336.719 1
-10 1 2 14463.9 1083.94 1
-10 -1 2 14154.3 1026.71 1
-10 1 2 13026.4 736.024 3
-9 1 2 7681.41 789.81 1
-9 -1 2 6925.28 733.353 1
-9 1 2 7354.93 543.576 3
-8 1 2 1225.29 393.186 1
-8 -1 2 1165.55 370.98 1
-8 1 2 1161.91 243.858 3
-7 -1 2 19730.6 1074.58 1
-7 1 2 19557.3 810.322 2
-7 1 2 17777.5 785.045 3
-7 1 2 19431 1147.8 1
-6 1 2 2862.04 474.601 1
-6 -1 2 2705.32 419.383 1
-6 1 2 2807.6 316.17 2
-5 1 2 -7.42994 109.48 2
-5 1 2 111.119 254.747 1
-5 -1 2 136.667 175.677 1
-4 -1 2 933.143 271.901 1
-4 1 2 709.372 182.763 2
-4 1 2 1272.96 332.793 1
-3 -1 2 2018.82 126.162 2
-3 -1 2 2441.37 366.278 1
-3 1 2 2391.65 307.255 2
-2 1 2 906.389 209.996 2
-2 -1 2 1150.08 242.379 1
-2 -1 2 1083.04 122.707 2
-1 1 2 73.9021 119.092 2
-1 -1 2 -61.4868 79.5106 2
-1 -1 2 99.5066 139.34 1
0 1 2 664.588 190.153 2
0 -1 2 480.909 160.607 1
0 -1 2 742.075 150.453 2
1 -1 2 63.7739 95.333 2
1 1 2 97.2468 138.573 2
-2 1 -2 876.997 132.712 3
2 1 2 1090.59 258.186 2
3 1 2 8306.85 582.358 2
-3 1 -2 7696.36 405.369 3
-4 1 -2 1585.41 224.158 3
4 1 2 1612.08 292.459 2
5 1 2 2449.12 349.969 2
-5 1 -2 2558.22 284.973 3
-6 1 -2 5028.21 410.685 3
6 1 2 4658.82 487.767 2
7 1 2 1820.29 328.238 2
-7 1 -2 1533.38 258.214 3
-8 1 -2 1998.97 296.171 3
8 1 2 1754.23 341.649 2
-9 1 -2 86.2873 127.409 3
9 1 2 65.5852 168.573 2
-10 1 -2 242.019 162.058 3
10 1 2 300.952 214.401 2
-11 1 -2 194.947 177.469 3
11 1 2 569.411 252.958 2
-12 -1 -2 631.793 293.693 3
-12 1 -2 455.971 215.858 3
12 1 2 519.661 288.577 2
13 -1 2 193.706 125.394 6
-13 -1 -2 347.525 248.681 3
13 1 2 278.81 240.544 2
-13 1 -2 340.712 212.856 3
14 1 2 654.915 139.55 6
14 -1 2 463.643 137.05 6
-14 -1 -2 241.477 244.252 3
-14 -1 -2 586.697 136.671 15
-14 -1 -2 399.888 108.855 11
14 1 2 292.131 269.06 2
-14 -1 -2 0.31926 178.03 10
-14 1 -2 259.317 110.897 10
-14 1 -2 702.731 281.287 3
-15 -1 -2 2024.42 203.782 11
-15 1 -2 1910.49 432.406 3
-15 -1 -2 1645.11 397.31 3
-15 -1 -2 2247.69 223.051 15
-15 1 -2 1587.7 215.129 10
15 1 2 2155.63 237.125 6
15 1 2 1978.8 432.401 2
-15 -1 -2 1294.26 233.882 10
-16 1 -2 2017.53 433.407 3
-16 -1 -2 2681.2 245.421 11
-16 -1 -2 2697.17 259.261 15
-16 1 -2 2532.15 221.039 15
-16 -1 -2 2521.17 502.277 3
-16 -1 -2 1712.4 277.107 10
-16 1 -2 2038.78 249.928 10
16 1 2 2259.83 503.192 2
16 1 2 2927.39 275.979 6
-17 -1 -2 1861.92 221.368 15
-17 1 -2 1516.75 413.124 3
-17 1 -2 1831.59 198.684 15
-17 -1 -2 1642.05 209.372 11
-17 -1 -2 1457.44 428.012 3
-17 1 -2 1376.97 231.629 10
17 1 2 892.254 399.093 2
-17 -1 -2 1289.94 262.278 10
17 1 2 1870.18 228.024 6
18 1 2 779.103 166.112 6
-18 1 -2 832.825 130.492 15
-18 1 -2 426.574 347.472 3
18 1 2 656.124 398.242 2
-18 -1 -2 715.435 241.809 10
-18 1 -2 742.583 210.862 10
-18 -1 -2 729.02 404.987 3
-18 -1 -2 869.17 183.829 15
-18 -1 -2 863.127 155.86 11
19 1 2 285.868 124.406 6
-19 -1 -2 227.502 137.761 15
-19 1 -2 288.786 97.2923 15
-19 -1 -2 337.765 135.676 11
-19 1 -2 22.2716 299.669 3
19 1 2 59.2145 322.229 2
-19 -1 -2 111.818 301.998 3
-19 -1 -2 623.492 246.376 10
-19 1 -2 402.657 204.874 10
20 1 2 845.73 186.676 6
20 -1 2 916.983 197.342 6
-20 1 -2 727.203 418.717 3
-20 -1 -2 554 266.603 10
-20 -1 -2 795.742 466.841 3
-20 1 -2 949.118 177.483 15
-20 -1 -2 938.369 177.381 11
20 1 2 1333.43 509.554 2
-20 1 -2 856.426 224.594 10
-20 1 -2 1011.59 189.698 11
-20 -1 -2 926.674 176.907 15
-21 -1 -2 -29.8799 91.8536 11
21 1 2 11.8025 88.91 6
21 -1 2 10.7284 122.78 6
-21 1 -2 -130.488 88.0567 15
21 -1 2 -376.768 408.754 2
21 1 2 -213.319 342.889 2
-21 1 -2 -69.4399 114.506 11
-21 -1 -2 442.691 252.766 10
-21 1 -2 539.758 208.384 10
-21 1 -2 -125.165 288.382 3
-21 -1 -2 18.3948 96.0817 15
22 -1 2 217.446 350.858 2
22 1 2 -492.333 467.072 2
22 1 2 -43.1803 110.315 6
22 -1 2 166.911 157.225 6
-22 -1 -2 203.253 128.747 15
-22 1 -2 5.51094 114.841 11
-22 1 -2 58.2894 343.172 3
-22 -1 -2 96.5287 107.686 11
-22 1 -2 69.1147 92.0038 15
-22 -1 -2 609.236 275.414 10
-22 1 -2 545.968 189.308 10
-23 1 -2 670.763 365.966 3
23 -1 2 565.686 478.772 2
23 1 2 -24.1228 98.8324 6
23 -1 2 283.067 159.667 6
23 1 2 -492.916 348.328 2
-23 -1 -2 51.8758 118.325 15
-23 -1 -2 226.748 145.108 11
-23 1 -2 -120.581 98.8022 15
-23 1 -2 -146.272 124.983 11
-23 -1 -2 632.667 281.75 10
-23 1 -2 122.807 195.411 10
24 -1 2 309.725 174.647 6
24 1 2 140.939 122.771 6
-24 1 -2 108.917 120.693 11
-24 1 -2 42.5459 79.5234 15
-24 -1 -2 -429.909 422.96 10
24 1 2 472.738 381.582 2
-24 -1 -2 29.4478 108.917 11
-24 1 -2 363.994 209.706 10
-24 -1 -2 130.816 128.811 15
-25 1 -2 560.985 157.215 15
25 -1 2 791.451 209.228 6
25 1 2 804.657 199.329 6
-25 -1 -2 514.164 163.318 11
-25 1 -2 366.313 201.649 10
-25 -1 -2 379.931 162.223 15
-25 1 -2 553.677 172.888 11
-26 -1 -2 -54.3248 570.159 10
-26 1 -2 1687.47 235.289 15
-26 1 -2 53.636 268.038 10
-26 -1 -2 1647.77 245.375 15
26 -1 2 1751.19 278.452 6
-26 -1 -2 1648.41 261.287 11
-26 1 -2 1480.31 241.917 11
26 1 2 1850.5 261.521 6
-26 -1 -2 1493.36 231.614 9
27 1 2 778.9 178.4 6
27 -1 2 753.08 212.84 6
-27 -1 -2 818.016 175.941 9
-27 -1 -2 771.297 190.848 11
-27 1 -2 774.59 195.174 11
-27 1 -2 690.662 170.862 15
28 1 2 233.805 102.864 6
28 -1 2 124.598 138.891 6
-28 -1 -2 164.816 98.2964 9
-28 1 -2 47.4477 114.654 15
-28 1 -2 157.739 131.256 11
-28 -1 -2 319.713 144.595 11
29 1 2 83.0488 83.4612 6
-29 -1 -2 80.0996 82.509 9
-29 1 -2 7.25103 109.166 15
29 -1 2 22.2768 118.486 6
-29 -1 -2 180.219 124.447 11
-29 1 -2 67.0484 110.074 11
30 1 2 -52.8568 76.6509 6
30 -1 2 -183.879 134.411 6
-30 -1 -2 87.9435 66.3665 9
30 1 2 1.57189 97.2507 4
-30 -1 -2 93.4353 114.501 11
-30 1 -2 154.731 110.538 15
-30 1 -2 -3.47842 108.159 11
31 1 2 10.6318 77.1781 6
31 -1 2 45.9932 114.955 6
31 1 2 140.357 96.7455 4
-31 1 -2 78.3087 109.705 11
-31 -1 -2 68.1158 114.777 11
-31 1 -2 51.8232 93.4536 15
32 1 2 115.811 58.0302 6
32 -1 2 300.54 128.526 6
32 1 2 288.979 82.6302 4
-32 -1 -2 301.542 123.379 11
-32 1 -2 339.564 123.91 11
33 -1 2 -65.2272 83.5878 6
33 1 2 -49.1639 35.0098 4
-33 1 -2 -41.4092 81.6523 11
-33 -1 -2 5.52298 83.9765 11
34 -1 2 -163.109 93.9668 6
-34 -1 -2 4.86505 56.5344 11
-34 1 -2 28.4212 64.7715 11
-34 2 2 344.982 98.827 16
-34 2 2 221.356 110.563 10
-33 2 2 698.369 141.574 16
-33 2 2 396.147 126.076 10
-32 2 2 156.402 102.671 16
32 -2 -2 401.815 95.915 5
-32 -2 2 299.372 149.939 10
-32 2 2 3.36824 120.292 10
-31 2 2 209.872 116.608 16
31 -2 -2 -150.244 80.5601 5
-31 -2 2 -197.581 129.771 10
-31 2 2 -7.01305 126.405 10
-30 2 2 78.1684 108.763 16
30 -2 -2 -67.5883 96.4728 5
-30 2 2 -84.7139 133.667 10
-29 2 2 864.94 197.744 8
-29 2 2 1038.21 191.656 16
29 -2 -2 756.715 185.514 5
-29 -2 2 832.263 187.462 10
-29 2 2 693.515 173.338 10
-28 2 2 396.335 169.8 8
28 -2 -2 770.117 178.849 5
-28 -2 2 331.905 147.131 10
-28 2 2 302.824 149.032 10
-28 2 2 522.421 148.942 16
-27 2 2 507.478 192.683 8
-27 2 2 645.573 169.525 16
-27 -2 2 716.899 194.066 10
-27 2 2 764.261 177.854 10
-26 -2 2 4880.34 353.076 11
-26 2 2 3939.11 406.148 8
-26 -2 2 4496.95 372.766 10
-26 2 2 4314.41 371.415 10
-26 2 2 4733.61 377.578 16
-25 2 2 1411.9 275.986 8
-25 -2 2 1989.78 281.103 8
-25 -2 2 1557.16 222.73 11
-25 -2 2 1459.92 227.339 10
-25 2 2 1784.17 257.506 10
-25 2 2 1635.46 242.481 16
-24 2 2 1305.65 265.793 8
-24 2 2 963.953 207.351 16
-24 -2 2 998.828 254.472 12
-24 2 2 1356.36 234.072 13
-24 -2 2 1183.05 206.636 11
-24 -2 2 1007.87 191.805 10
-24 2 2 1254.73 214.776 10
-24 -2 2 1040 230.537 8
-24 -2 2 1234.59 235.796 13
-23 2 2 10144.4 1352.36 1
-23 2 2 12000.4 701.593 8
-23 -2 2 11272 660.251 8
-23 2 2 13491.5 1205.55 3
-23 -2 2 10966.4 1396.36 1
-23 2 2 12630.4 630.176 13
-23 2 2 12206 600.292 10
-23 -2 2 11771.8 660.06 12
-23 -2 2 11794.2 546.761 11
-23 -2 2 12173.4 628.012 13
-23 -2 2 12808.2 591.208 10
-23 2 2 13030.1 602.085 16
-22 2 2 594.254 401.356 1
-22 2 2 459.642 212.146 8
-22 -2 2 820.304 220.176 7
-22 -2 2 551.377 198.666 12
-22 2 2 1172.35 419.536 3
-22 -2 2 319.758 168.631 8
-22 -2 2 987.621 512.995 1
-22 -2 2 550.616 146.628 11
-22 2 2 542.394 174.39 13
-22 -2 2 487.033 159.654 16
-22 -2 2 402.647 138.022 10
-22 -2 2 320.675 150.715 13
-22 2 2 609.836 166.872 16
-22 2 2 473.49 149.588 10
-21 -2 2 198.131 257.538 1
-21 2 2 40.8874 160.145 8
-21 -2 2 -127.952 104.471 11
-21 -2 2 17.484 156.907 7
-21 -2 2 -10.3001 95.0054 16
-21 -2 2 98.6162 145.449 8
-21 -2 2 -184.09 128.971 13
-21 2 2 -10.6273 95.8367 13
-21 2 2 -140.562 160.587 3
-21 -2 2 -110.629 137.629 12
-21 -2 2 227.056 124.67 10
-21 2 2 -2.69347 65.271 1
-21 2 2 -18.0863 113.747 10
-20 2 2 1265.36 463.841 1
-20 2 2 1260.43 261.43 8
-20 -2 2 1016.95 184.173 16
-20 -2 2 789.539 214.881 8
-20 2 2 987.496 189.702 13
-20 -2 2 1080.54 204.421 13
-20 -2 2 792.223 205.017 12
-20 -2 2 780.01 203.366 7
-20 -2 2 1045.73 179.75 11
-20 -2 2 1535.13 577.102 1
-20 2 2 1053.09 350.288 3
-20 -2 2 1178.66 190.531 10
-20 2 2 994.518 194.705 10
-19 -2 2 30.6214 99.094 13
-19 2 2 -0.59357 155.311 8
-19 -2 2 116.197 105.053 16
-19 -2 2 198.192 139.98 8
-19 -2 2 187.565 200.921 1
-19 2 2 200.45 131.438 13
-19 -2 2 -49.8811 128.505 12
-19 -2 2 -107.74 130.94 7
-19 -2 2 147.226 90.013 11
-19 2 2 -398.062 205.49 3
-19 -2 2 85.3876 114.415 10
-19 2 2 103.085 105.605 10
-19 2 2 514.968 333.732 1
-18 2 2 1546.87 265.832 8
-18 -2 2 1562.36 512.072 1
-18 -2 2 1150.93 229.167 8
-18 2 2 1446.47 212.543 13
-18 -2 2 1558.04 203.805 16
-18 -2 2 1603.1 249.121 12
-18 -2 2 1094.6 233.524 7
-18 2 2 1959.5 445.371 3
-18 -2 2 1516.19 209.523 11
-18 -2 2 1504.1 203.374 10
-18 2 2 1578.5 216.127 10
-18 2 2 972.593 372.939 1
-18 -2 2 1443.45 226.488 13
-17 -2 2 -209.933 206.995 1
-17 2 2 272.127 161.865 8
-17 -2 2 276.253 106.518 16
-17 -2 2 97.2146 136.475 12
-17 -2 2 178.315 136.498 8
-17 2 2 304.219 175.223 3
-17 2 2 326.613 115.952 13
-17 -2 2 160.261 113.884 13
-17 -2 2 108.2 128.137 7
-17 2 2 231.081 103.061 4
-17 2 2 116.958 192.592 1
-17 -2 2 297.094 107.642 11
-17 -2 2 248.296 107.841 10
-17 2 2 263.317 135.537 10
-16 -2 2 -191.764 266.022 1
-16 2 2 74.4758 109.641 13
-16 2 2 238.899 156.684 8
-16 -2 2 165.931 130.683 8
-16 -2 2 121.153 90.8384 11
-16 -2 2 102.501 95.1289 16
-16 -2 2 -62.1793 122.851 12
-16 -2 2 96.6994 111.012 7
-16 2 2 361.866 228.045 3
-16 2 2 215.607 90.5283 4
-16 2 2 279.862 253.496 1
-16 -2 2 41.1853 100.645 13
-16 -2 2 200.374 115.087 10
-16 2 2 189.318 113.009 10
-15 -2 2 11.9934 101.621 13
-15 -2 2 141.067 138.792 12
-15 -2 2 103.647 91.0061 10
-15 -2 2 -24.8647 87.5833 16
15 -2 -2 -33.2103 98.3321 14
-15 -2 2 11.974 122.236 8
-15 -2 2 -111.754 178.604 1
-15 2 2 151.332 97.6721 13
-15 -2 2 -10.7439 103.987 7
-15 2 2 168.32 116.78 3
-15 2 2 222.884 223.468 1
-15 -2 2 -136.404 88.9398 11
-15 2 2 -0.90016 80.9757 4
-15 2 2 66.6207 123.144 8
-15 2 2 42.1411 93.472 10
-14 -2 2 3503.66 678.726 1
-14 -2 2 3848.31 348.892 8
-14 -2 2 3558.81 257.8 16
-14 -2 2 4011.22 338.429 7
-14 -2 2 3831.01 304.804 13
-14 2 2 4028.47 296.782 13
-14 -2 2 3770.01 338.453 12
-14 2 2 4682.72 384.325 8
-14 2 2 4257.73 279.237 4
-14 -2 2 3514.43 258.545 11
-14 2 2 3882.78 695.969 1
14 -2 -2 4584.69 305.207 14
-14 -2 2 3393.56 261.831 10
-14 2 2 4038.32 298.069 10
-14 2 2 4303.74 557.046 3
-13 -2 2 4942.5 323.436 13
-13 2 2 5580.35 373.929 12
-13 2 2 5722.02 407.72 8
-13 -2 2 5679.01 403.728 8
-13 2 2 5728.03 794.509 1
13 -2 -2 6688.27 348.356 14
-13 2 2 5677.6 636.744 3
-13 2 2 5426.43 311.85 4
-13 -2 2 6174.32 804.506 1
-13 -2 2 5470.65 380.138 7
-13 2 2 5377.34 330.561 13
-13 -2 2 5309.91 366.695 12
-13 2 2 5233.86 326.176 10
-12 2 2 4622.38 279.204 4
-12 2 2 5296.15 761.585 1
-12 2 2 5167.04 380.752 8
-12 -2 2 4374.36 355.253 8
-12 -2 2 3961.51 324.344 7
-12 2 2 4418.19 541.183 3
-12 -2 2 4641.8 731.063 1
-12 -2 2 4160.33 333.087 12
-11 -2 2 24.407 102.272 7
-11 -2 2 -30.2705 215.173 1
-11 2 2 36.7078 126.343 8
-11 2 2 99.8094 129.951 3
-10 -2 2 1179.27 330.963 1
-10 2 2 669.113 318.381 1
-10 2 2 1178.14 252.312 3
-9 -2 2 1217.93 391.917 1
-9 2 2 1721.14 436.086 1
-9 2 2 963.487 271.578 3
-8 2 2 1002.9 257.774 2
-8 -2 2 1217.57 327.221 1
-8 2 2 1204.74 274.843 3
-7 -2 2 14204.9 1051.35 1
-7 2 2 13986.1 848.215 2
-6 -2 2 4785.73 613.219 1
-6 2 2 4686.32 490.099 2
-5 -2 2 1005.28 305.672 1
-5 2 2 871.377 235.461 2
-4 -2 2 2014.22 402.842 1
-4 2 2 1802.29 334.987 2
-3 2 2 3578.7 429.142 2
-2 2 2 1050.16 255.705 2
-1 2 2 369.57 171.907 2
0 2 2 2446.63 378.18 2
1 2 2 4591.47 497.084 2
2 2 2 2133.78 360.486 2
-2 2 -2 1825.56 185.734 3
3 2 2 1717.73 356.102 2
-3 2 -2 1944.39 207.382 3
4 2 2 878.824 255.563 2
-4 2 -2 724.536 155.155 3
-5 2 -2 20.8176 74.774 3
5 2 2 67.0533 181.113 2
6 2 2 11653.2 829.949 2
-6 2 -2 11305.1 629.666 3
7 2 2 1470.36 353.737 2
-7 2 -2 1668.82 267.447 3
8 2 2 4673.83 590.716 2
-8 2 -2 4374.81 449.231 3
9 2 2 17118.7 1076.51 2
-9 2 -2 17032.7 899.987 3
10 2 2 7112.79 736.759 2
-10 2 -2 6728.19 610.293 3
11 2 2 -1.4032 66.9153 4
11 2 2 210.473 256.686 2
-11 2 -2 -130.345 178.197 3
12 2 2 6843.77 753.097 2
-12 2 -2 7618.05 708.303 3
12 2 2 7910.17 373.363 4
12 -2 2 8345.83 421.498 6
13 2 2 1321.22 404.203 2
-13 -2 -2 1691.52 186.823 11
-13 2 -2 1525.67 355.425 3
13 2 2 1672.28 188.91 4
13 -2 2 1311.18 181.152 5
-13 2 -2 1879.24 197.57 10
13 -2 2 1758.05 217.979 6
14 -2 2 1601.35 225.446 6
-14 2 -2 1355.8 348.692 3
14 2 2 1443.58 439.922 2
-14 -2 -2 1339.25 177.221 11
-14 2 -2 1104.16 167.512 10
14 -2 2 1116.12 165.955 5
15 -2 2 651.219 164.916 6
15 -2 2 481.055 146.194 5
-15 2 -2 399.411 253.424 3
15 2 2 457.857 304.029 2
-15 -2 -2 398.786 120.523 11
-15 2 -2 339.217 100.438 10
16 -2 2 1309.25 207.622 6
-16 2 -2 1104.58 376.705 3
16 2 2 642.879 394.86 2
-16 -2 -2 1248.25 180.446 11
-16 2 -2 914.128 163.095 10
17 -2 2 222.037 141.584 6
-17 2 -2 207.114 205.825 3
-17 -2 -2 -19.5277 83.0398 11
18 -2 2 108.109 142.742 6
-18 2 -2 399.356 288.9 3
18 2 2 -476.058 353.777 2
-18 -2 -2 -156.931 111.942 11
19 -2 2 922.311 207.49 6
-19 2 -2 269.464 285.588 3
19 2 2 644.174 430.637 2
-19 -2 -2 661.698 163.435 11
-19 2 -2 444.317 169.128 10
-20 2 -2 1474.52 462.514 3
-20 -2 -2 991.161 192.021 11
20 2 2 1336.74 481.985 2
20 -2 2 1361.47 233.199 6
-20 2 -2 291.66 168.871 10
-21 -2 -2 3929.67 352.071 9
-21 2 -2 3438.88 702.036 3
21 2 2 3661.16 776.437 2
-21 -2 -2 3864.72 335.877 11
-21 2 -2 2680.04 315.025 10
21 -2 2 4261.71 378.665 6
-22 -2 -2 1733.78 254.667 9
-22 2 -2 1650.95 470.39 3
22 2 2 2233.58 621.169 2
-22 -2 -2 1626.9 235.235 11
22 2 2 1545.91 221.293 4
22 -2 2 2153.09 307.041 6
-22 2 -2 622.36 197.669 10
23 -2 2 739.119 215.004 6
-23 -2 -2 300.939 149.103 9
23 2 2 222.413 113.61 4
-23 2 -2 274.595 140.925 11
-23 2 -2 -46.1642 230.864 10
-23 -2 -2 350.305 160.376 11
24 2 2 3027.07 298.859 4
-24 -2 -2 2890.32 315.46 9
-24 -2 -2 2701.45 307.45 11
-24 2 -2 2809.39 311.464 11
24 -2 2 3081.45 354.515 6
-24 2 -2 2060.81 274.407 10
-25 -2 -2 1691.88 249.623 9
-25 -2 -2 1981.46 267.444 11
-25 2 -2 1622.18 245.536 11
25 2 2 1965.88 242.889 4
25 -2 2 1534.06 268.599 6
-25 2 -2 957.711 199.908 10
-26 -2 -2 8076.38 495.987 9
26 2 2 7464.08 440.945 4
-26 -2 -2 7919.58 494.113 11
-26 2 -2 7994.43 487.113 11
26 -2 2 8235.22 541.831 6
-26 2 -2 6146.69 476.333 10
-27 -2 -2 1532.84 235.648 9
-27 -2 -2 1425.25 230.269 11
-27 2 -2 1456.13 226.003 11
27 2 2 1314.28 197.503 4
27 -2 2 1553.22 268.845 6
-28 -2 -2 2262.96 262.133 9
-28 2 -2 2418.87 277.976 11
-28 -2 -2 2485.99 285.734 11
28 2 2 2224.72 238.7 4
28 -2 2 2322.99 299.353 6
-29 -2 -2 1605.67 218.443 9
-29 2 -2 1780.04 233.858 11
29 2 2 1305.81 188.274 4
-29 -2 -2 1642 229.174 11
29 -2 2 1653.22 256.203 6
30 -2 2 101.906 133.097 6
30 2 2 135.928 50.4155 4
-30 -2 -2 216.833 85.0405 9
-30 -2 -2 327.868 131.086 11
-30 2 -2 160.722 109.79 11
31 -2 2 -71.8646 121.269 6
-31 -2 -2 21.9725 56.7924 9
-31 -2 -2 -11.6134 76.7631 11
-31 2 -2 -106.518 96.1451 11
32 -2 2 542.822 147.283 6
-32 2 -2 650.074 141.074 11
-32 -2 -2 636.882 135.09 11
33 -2 2 319.236 117.588 6
-33 -2 -2 267.544 94.1207 11
-33 2 -2 235.245 93.0237 11
34 -2 2 -33.8914 80.588 6
-34 -2 -2 123.54 70.2768 11
-33 3 2 2.33587 66.3969 16
-32 3 2 131.096 92.0676 16
32 -3 -2 334.715 85.2586 5
-32 3 2 9.27425 94.5049 10
-31 3 2 94.6985 90.4543 16
31 -3 -2 16.8391 61.9866 5
-30 3 2 79.4786 90.9719 16
30 -3 -2 111.231 104.617 5
-29 3 2 -17.6945 93.7572 16
29 -3 -2 -35.7996 108.821 5
-29 -3 2 -22.2211 35.2505 11
-28 -3 2 52.0799 70.9399 11
28 -3 -2 -26.3765 115.465 5
-28 3 2 27.5766 98.0341 16
-27 3 2 11.7729 110.977 16
27 -3 -2 -128.014 137.638 5
-27 -3 2 204.16 102.284 11
-26 3 2 -26.6218 115.886 16
26 -3 -2 -88.9829 137.634 5
-26 -3 2 184.708 87.7654 11
-26 3 2 -169.529 146.312 10
-25 3 2 1108.11 251.653 8
-25 3 2 1467.05 217.272 10
-25 -3 2 1237.75 234.81 7
-25 3 2 1220.03 214.679 16
25 -3 -2 1261.67 253.335 5
-25 -3 2 1171.07 199.723 11
-24 3 2 1292.69 272.97 8
24 -3 -2 1260.48 243.225 5
-24 3 2 1423.58 229.353 16
-24 -3 2 1235.73 248.703 7
-24 -3 2 1278.39 213.94 11
-24 3 2 1445.64 218.606 10
-23 3 2 -145.057 110.339 10
-23 -3 2 -48.65 129.553 12
-23 3 2 58.6953 170.309 8
-23 -3 2 35.3481 130.137 8
-23 -3 2 -183.396 136.035 7
-23 -3 2 -70.6155 97.6255 11
-22 -3 2 513.305 165.844 7
-22 3 2 317.017 199.678 8
-22 -3 2 282.399 174.497 8
-22 -3 2 296.232 104.747 11
-22 -3 2 609.361 201.935 12
-22 3 2 481.017 161.814 10
-21 3 2 5454.23 491.537 8
-21 -3 2 4920.06 454.548 8
-21 -3 2 5113.83 447.354 7
-21 3 2 6051.58 868.662 3
-21 3 2 5950.76 409.609 13
-21 3 2 6065.83 994.246 1
-21 -3 2 4973.85 375.875 11
-21 3 2 5742.16 405.182 10
-21 -3 2 5689.58 458.311 12
-20 -3 2 7484.24 510.19 12
-20 3 2 8264.23 589.218 8
-20 -3 2 7725.76 462.965 11
-20 -3 2 6738.29 522.595 8
-20 3 2 8751.82 1010.68 3
-20 3 2 8226.99 473.893 13
-20 -3 2 6987 525.603 7
-20 3 2 8008.07 477.058 10
-20 3 2 8350.31 1170.65 1
-19 3 2 9123.45 1194.86 1
-19 3 2 9006.76 606.266 8
-19 -3 2 8430.45 580.668 8
-19 3 2 8679.68 1002.48 3
-19 -3 2 8220.89 527.258 12
-19 -3 2 8052.41 563.293 7
-19 -3 2 7775.17 460.577 11
-19 3 2 8800.19 481.453 10
-18 3 2 2542.35 343.257 8
-18 -3 2 2014.21 303.624 8
-18 -3 2 2021.89 282.874 12
-18 -3 2 2069.24 307.593 7
-18 -3 2 1919.45 239.47 11
-18 3 2 2085.79 546.992 3
-18 3 2 2349.32 597.03 1
-18 3 2 2147.71 255.469 10
18 -3 -2 2603.97 260.409 14
-17 3 2 637.193 219.006 8
-17 -3 2 512.925 187.897 8
-17 -3 2 324.174 145.365 12
17 -3 -2 462.219 150.191 14
-17 3 2 675.219 414.541 1
-17 -3 2 542.935 179.535 7
-17 3 2 496.216 234.668 3
-17 -3 2 461.751 144.66 11
-17 3 2 508.704 137.275 4
-17 3 2 805.397 157.16 10
-16 3 2 360.133 181.673 8
-16 -3 2 238.465 127.195 11
-16 -3 2 162.361 148.142 8
-16 -3 2 280.191 167.544 12
-16 -3 2 89.0318 131.245 7
-16 3 2 556.794 283.315 3
-16 -3 2 319.685 122.439 9
-16 3 2 178.812 108.869 4
16 -3 -2 215.239 122.211 14
-16 3 2 162.995 104.213 10
-15 -3 2 220.6 110.218 9
-15 3 2 93.9796 151.295 8
-15 -3 2 26.2703 128.8 8
-15 3 2 2.35114 310.83 1
-15 -3 2 267.497 111.891 12
-15 3 2 -183.114 195.553 3
-15 -3 2 -82.0978 117.765 7
-15 3 2 88.2265 84.1141 4
-15 -3 2 223.037 117.3 11
-15 3 2 208.779 113.745 10
15 -3 -2 45.8664 114.427 14
-14 -3 2 289.567 109.478 9
-14 -3 2 263.375 112.971 5
-14 3 2 517.634 188.649 8
-14 -3 2 368.589 119.149 11
-14 -3 2 205.92 146.097 12
-14 3 2 448.692 295.063 1
-14 -3 2 294.385 172.936 7
-14 3 2 114.995 149.5 3
-14 -3 2 464.731 174.973 8
-14 3 2 370.31 127.975 4
14 -3 -2 556.713 142.255 14
-14 3 2 202.601 105.885 10
-13 -3 2 418.58 131.971 9
-13 -3 2 121.218 101.457 5
-13 3 2 245.079 141.421 8
13 -3 -2 284.987 122.004 14
-13 3 2 -324.455 358.898 1
-13 -3 2 105.413 127.053 7
-13 -3 2 259.787 141.292 8
-13 -3 2 320.542 112.831 11
-13 3 2 200.787 199.316 3
-13 3 2 212.234 91.944 4
-13 3 2 242.907 93.1565 10
-13 -3 2 156.985 113.797 12
-12 -3 2 598.213 135.417 9
-12 -3 2 513.841 133.404 5
-12 3 2 667.892 191.331 8
-12 -3 2 544.562 183.181 8
-12 3 2 919.186 386.129 1
12 -3 -2 597.581 148.388 14
-12 -3 2 515.946 155.946 12
-12 -3 2 616.967 187.748 7
-12 -3 2 747.538 148.39 11
-12 3 2 1022.84 270.112 3
-12 3 2 426.145 120.268 4
-12 3 2 331.263 127.093 10
-11 -3 2 2653.91 254.265 9
-11 -3 2 2971.66 274.613 5
-11 3 2 3363.25 329.894 8
-11 -3 2 3078.46 319.001 8
11 -3 -2 3449.72 286.01 14
-11 -3 2 2780.26 305.059 7
-11 -3 2 2547.31 259.939 12
-11 3 2 2825.26 244.806 4
-11 -3 2 3142.4 258.185 11
-11 3 2 2882.07 475.865 3
-10 -3 2 26440.2 701.878 9
-10 3 2 28223 904.836 8
-10 -3 2 25831.5 872.227 8
-10 -3 2 28711.3 869.212 7
-10 3 2 26034.4 1415.13 3
10 -3 -2 30757.5 809.126 14
-10 -3 2 26649.9 783.757 12
-10 3 2 27857.8 701.255 4
-10 -3 2 28361.5 728.824 11
-9 -3 2 14361.1 516.455 9
-9 -3 2 14319.4 548.871 5
-9 3 2 14986.5 635.355 8
-9 -3 2 13947.8 625.942 8
-9 -3 2 13593.1 618.319 7
9 -3 -2 16100.5 586.889 14
-9 -3 2 13509.5 562.455 12
-9 3 2 15508.2 517.306 4
-9 -3 2 15249.3 535.807 11
-9 3 2 15001.1 1030.86 3
-8 -3 2 465.493 123.797 9
-8 3 2 467.756 261.93 2
8 -3 -2 760.103 152.92 14
-8 3 2 822.525 186.576 8
-8 -3 2 284.337 122.218 5
-8 -3 2 626.96 180.267 8
-8 -3 2 567.646 177.512 7
-8 -3 2 631.212 142.268 11
-8 3 2 918.418 299.924 3
-8 3 2 666.808 140.183 4
-7 -3 2 38201.8 792.811 9
-7 -3 2 37599.3 859.177 5
-7 3 2 39652.8 987.338 8
-7 -3 2 39156.1 986.047 8
7 -3 -2 39558.3 884.108 14
-7 -3 2 39489.4 962.891 7
-7 3 2 36964.8 817.122 4
-7 -3 2 39946.4 816.617 11
-7 3 2 38177.9 1613.7 2
-6 -3 2 9304.73 486.951 8
6 -3 -2 9300.17 430.485 14
-6 -3 2 9556.89 477.737 7
-6 3 2 8870.42 379.841 4
-6 3 2 9198.86 802.223 2
-5 3 2 127.564 214.864 2
-5 -3 2 275.502 144.62 8
-5 3 2 204.679 93.41 4
-4 3 2 2402.56 419.517 2
-3 3 2 4907.83 591.271 2
-2 3 2 2242.43 433.298 2
-1 3 2 35.7781 183.123 2
0 3 2 665.648 253.617 2
1 3 2 164.919 199.734 2
2 3 2 3624.73 564.183 2
3 3 2 23622.1 1277.71 2
4 -3 2 8107.09 371.929 9
4 3 2 7694.64 775.963 2
4 -3 2 8028.47 419.498 5
4 -3 2 7704.19 393.417 14
5 -3 2 6827.49 372.469 14
5 -3 2 6789.94 341.947 9
5 -3 2 7768.36 394.953 5
5 3 2 6790.93 751.953 2
6 -3 2 12685.8 463.68 9
6 -3 2 13288.3 514.492 5
-6 3 -2 11602.1 700.037 3
6 -3 2 12832.4 505.631 14
6 3 2 13235.9 465.244 4
6 3 2 12384.4 1005.64 2
7 3 2 5321.89 688.36 2
7 -3 2 5283.75 314.663 9
7 -3 2 6140.49 367.57 5
-7 3 -2 5615.23 512.093 3
7 -3 2 5817.28 347.554 14
7 3 2 5554.72 311.353 4
-7 -3 -2 5294.64 319.585 9
8 3 2 5538.35 686.308 2
-8 -3 -2 5252 329.758 9
-8 3 -2 5022.33 518.042 3
8 -3 2 5778.95 328.744 9
8 -3 2 5663.26 368.912 5
8 3 2 5709.31 320.18 4
8 -3 2 5586.92 356.056 14
9 3 2 84.8116 69.4783 4
-9 -3 -2 36.3826 89.7475 9
9 3 2 -138.203 268.633 2
9 -3 2 -34.5946 93.1973 14
9 -3 2 73.2467 100.638 5
-9 3 -2 135.448 147.567 3
10 -3 2 216.237 103.484 6
10 3 2 284.449 108.505 4
10 -3 2 295.897 117.189 5
-10 -3 -2 321.528 125.449 9
10 -3 2 378.703 124.212 14
10 3 2 412.684 335.67 2
-10 3 -2 416.933 190.568 3
11 -3 2 1040.19 177.25 6
11 -3 2 1293.55 210.217 5
11 3 2 911.21 377.694 2
-11 3 -2 1304.13 358.235 3
11 3 2 1173.7 166.757 4
-11 -3 -2 1180.97 150.982 11
11 -3 2 1223.03 191.37 14
-11 -3 -2 1040.56 177.244 9
-12 -3 -2 2604.47 263.274 9
12 -3 2 2848.76 271.392 5
-12 3 -2 2717.39 489.919 3
12 3 2 2339.66 544.787 2
-12 -3 -2 2453.69 224.865 11
12 3 2 2937.75 250.275 4
12 -3 2 2632.36 262.558 14
12 -3 2 2730.2 258.835 6
13 -3 2 1703.83 221.416 5
13 -3 2 1708.98 223.098 14
-13 3 -2 1681.11 397.994 3
-13 -3 -2 1562.87 192.96 11
-13 -3 -2 1789.54 227.671 9
13 3 2 1786.08 204.05 4
13 -3 2 1727.62 223.491 6
13 3 2 1893.9 516.339 2
-14 -3 -2 2816.61 287.109 9
14 -3 2 2186.71 258.9 5
14 3 2 2404.22 543.903 2
-14 3 -2 2889.14 521.831 3
-14 -3 -2 2117.54 228.829 11
14 3 2 2319.71 240.466 4
14 -3 2 2091.13 248.823 6
15 3 2 5983.65 869.047 2
-15 -3 -2 5499.52 392.282 9
15 -3 2 4781.65 363.577 5
-15 3 -2 5267 688.794 3
-15 -3 -2 4800.44 336.819 11
15 3 2 5382.34 350.437 4
15 -3 2 4905.32 366.591 6
16 3 2 6566.35 907.953 2
16 -3 2 6348.42 412.88 5
-16 3 -2 6465.87 792.78 3
-16 -3 -2 6967.28 442.164 9
-16 -3 -2 6991.97 411.392 11
16 3 2 6797.44 397.35 4
16 -3 2 6232.72 428.016 6
-17 -3 -2 5759.49 415.498 9
17 3 2 5871.44 838.088 2
17 -3 2 4956.26 370.275 5
-17 -3 -2 5311.93 371.701 11
17 3 2 5380.68 358.564 4
17 -3 2 4513 370.449 6
-17 3 -2 3981.51 681.733 3
-18 -3 -2 2840.77 308.257 9
18 -3 2 2610.21 289.609 5
-18 -3 -2 2569.52 307.302 7
-18 3 -2 2841.82 582.469 3
18 3 2 3302.33 719.446 2
-18 -3 -2 2628.03 279.723 11
18 3 2 3051.11 278.045 4
18 -3 2 2600.08 297.173 6
-19 -3 -2 1317.21 238.086 9
19 -3 2 1083.58 219.731 6
19 -3 2 1215 206.511 5
-19 3 -2 648.867 489.949 3
-19 -3 -2 1163.26 198.856 11
19 3 2 1396.52 204.978 4
-20 -3 -2 3060.76 333.598 9
20 -3 2 2939.47 302.16 5
20 3 2 3330.9 748.442 2
-20 3 -2 4445.5 757.065 3
-20 -3 -2 3132.62 305.864 11
20 3 2 3375.75 297.25 4
-20 3 -2 2681.34 261.263 10
20 -3 2 2581.39 309.724 6
21 -3 2 135.329 134.927 6
21 3 2 374.51 131.716 4
-21 -3 -2 -48.0926 130.004 9
21 -3 2 183.291 115.384 5
-21 -3 -2 168.068 140.956 11
-21 3 -2 -5.9528 23.4413 10
22 -3 2 155.299 163.219 6
22 3 2 81.0491 102.376 4
-22 -3 -2 168.273 136.63 9
-22 -3 -2 288.083 153.92 11
23 -3 2 116.719 135.138 6
23 3 2 197.635 110.998 4
-23 -3 -2 48.5119 120.805 9
-23 -3 -2 24.8786 114.603 11
24 -3 2 191.681 143.978 6
24 3 2 341.773 113.645 4
-24 -3 -2 487.62 160.343 9
-24 3 -2 466.393 154.025 11
-24 -3 -2 496.26 156.391 11
-25 -3 -2 1445.64 241.199 9
25 -3 2 1191.72 225.635 6
-25 -3 -2 1375.5 219.121 11
-25 3 -2 1348.57 228.038 11
25 3 2 1599.7 207.306 4
-26 -3 -2 4920.7 399.247 9
-26 -3 -2 5004.31 386.749 11
-26 3 -2 4643.02 365.535 11
26 -3 2 4335.78 384.647 6
-27 -3 -2 2087.68 261.677 9
-27 -3 -2 2400.51 269.35 11
-27 3 -2 2317.5 264.58 11
27 -3 2 2353.38 290.401 6
-28 -3 -2 294.524 128.917 11
28 -3 2 239.622 148.12 6
-28 -3 -2 422.815 141.819 9
-28 3 -2 307.809 108.374 11
29 -3 2 47.7277 114.91 6
-29 -3 -2 150.273 102.329 9
-29 -3 -2 86.5707 108.094 11
-29 3 -2 264.161 116.701 11
-30 -3 -2 -169.654 102.61 9
30 -3 2 -140.374 118.985 6
-30 -3 -2 114.897 89.9479 11
-30 3 -2 -4.05896 67.5427 11
31 -3 2 -8.34493 75.3882 6
-31 -3 -2 165.206 62.9522 9
-31 -3 -2 17.6929 88.3037 11
-31 3 -2 -50.622 61.6817 11
32 -3 2 1080.36 153.384 6
-32 -3 -2 1285.69 161.859 11
-32 3 -2 1501.01 158.475 11
-31 4 2 317.968 88.4516 16
30 -4 -2 373.161 110.628 5
-30 4 2 318.783 91.9708 16
29 -4 -2 59.3405 96.3855 5
-29 4 2 21.259 70.8956 16
-29 -4 2 -119.583 52.8205 11
-28 4 2 60.65 91.4204 16
28 -4 -2 -53.6209 88.3839 5
-28 -4 2 -27.6674 67.4029 11
-27 4 2 34.1454 89.109 16
27 -4 -2 34.9675 119.231 5
-27 -4 2 83.8202 82.9096 11
-26 4 2 25.4555 94.1147 16
26 -4 -2 93.4375 128.103 5
-26 -4 2 50.2273 87.184 11
-25 -4 2 159.407 140.742 7
-25 4 2 294.021 130.868 16
25 -4 -2 344.67 158.139 5
-25 -4 2 233.577 118.185 11
24 -4 -2 1225.08 239.739 5
-24 -4 2 1226.81 248.409 7
-24 -4 2 1351.46 204.536 11
-23 -4 2 3380.7 384.668 7
23 -4 -2 3271.89 366.333 5
-23 -4 2 3129.2 306.549 11
22 -4 -2 163.985 154.283 5
-22 -4 2 10.8449 164.125 7
-22 -4 2 265.925 130.734 11
-21 -4 2 764.362 207.878 8
21 -4 -2 962.03 225.417 5
-21 -4 2 1025.88 241.166 7
-21 -4 2 829.919 187.916 11
21 -4 -2 979.257 182.313 14
-20 -4 2 2538.7 348.601 8
20 -4 -2 2660.09 334.405 5
20 -4 -2 2376.98 277.243 14
-20 -4 2 2608.4 366.091 7
-20 -4 2 2388.8 283.47 11
-19 -4 2 4240.05 348.158 9
-19 -4 2 4206.64 416.29 8
19 -4 -2 5050.52 435.445 5
-19 -4 2 4181.41 441.687 7
-19 -4 2 4179.61 361.029 11
-18 -4 2 139.503 111.097 9
-18 -4 2 -184.962 152.889 8
18 -4 -2 -4.71477 125.471 5
18 -4 -2 119.05 117.166 14
-18 -4 2 -27.6394 135.029 7
-18 4 2 23.403 460.429 1
-18 -4 2 42.8785 115.48 11
-17 -4 2 594.382 158.177 9
17 -4 -2 665.448 177.768 14
-17 -4 2 653.9 173.067 11
17 -4 -2 682.377 205.198 5
-17 4 2 1533 532.987 1
-17 -4 2 550.125 218.112 7
-17 4 2 857.885 342.461 3
-17 4 2 608.081 162.53 4
-17 -4 2 484.132 196.127 8
-16 4 2 472.978 225.235 3
-16 -4 2 697.654 158.865 9
16 -4 -2 855.954 196.49 14
-16 -4 2 780.301 232.709 7
-16 4 2 1327.23 620.787 1
-16 -4 2 720.432 234.511 8
16 -4 -2 611.228 176.922 5
-16 -4 2 771.035 180.33 11
-16 4 2 777.477 171.292 4
-15 -4 2 119.456 106.678 9
-15 -4 2 161.386 159.649 8
15 -4 -2 156.091 120.698 14
15 -4 -2 19.3019 131.013 5
-15 4 2 -27.3736 247.835 1
-15 4 2 95.6277 92.1083 4
-15 -4 2 78.987 147.351 7
-15 4 2 263.888 249.463 3
-15 -4 2 -66.0614 100.76 11
-14 -4 2 696.672 165.464 9
-14 -4 2 751.814 215.425 8
14 -4 -2 863.154 185.318 14
-14 4 2 1133.78 475.408 1
14 -4 -2 680.895 178.453 5
-14 -4 2 686.899 218.311 7
-14 -4 2 517.652 172.44 11
-14 4 2 826.942 179.949 4
-14 4 2 798.136 298.518 3
-13 4 2 945.529 425.281 3
-13 -4 2 1434.55 208.925 9
-13 -4 2 1517.59 225.307 5
-13 -4 2 1608.71 273.065 8
13 -4 -2 1434.67 234.861 5
-13 4 2 1100.66 426.964 1
-13 -4 2 1330.39 267.242 7
-13 4 2 1357.33 208.491 4
-13 -4 2 1306.86 208.722 11
13 -4 -2 1803.29 246.526 14
-12 -4 2 752.354 176.718 9
-12 -4 2 992.438 179.264 5
12 -4 -2 718.857 181.84 5
-12 -4 2 1034.62 224.69 8
-12 -4 2 769.474 211.391 7
-12 -4 2 846.24 174.507 11
-12 4 2 858.707 400.707 3
-12 4 2 905.342 169.46 4
12 -4 -2 830.194 181.476 14
-11 -4 2 215.807 119.795 9
-11 -4 2 146.419 131.452 5
-11 -4 2 117.743 142.979 8
11 -4 -2 205.564 122.936 14
11 -4 -2 206.364 125.877 5
-11 -4 2 123.004 148.37 7
-11 -4 2 193.341 111.716 11
-11 4 2 303.515 248.025 3
-11 4 2 236.787 118.263 4
-10 -4 2 115.058 118.333 9
-10 -4 2 24.1052 120.917 5
10 -4 -2 211.602 128.185 5
-10 -4 2 52.2258 132.355 8
10 -4 -2 138.106 121.854 14
-10 -4 2 121.444 140.935 7
-10 -4 2 132.345 105.455 11
-10 4 2 535.245 318.976 3
-10 4 2 103.196 90.1233 4
-9 -4 2 111.699 119.845 9
-9 -4 2 226.465 103.425 5
9 -4 -2 220.917 130.635 14
9 -4 -2 135.814 87.4859 5
-9 -4 2 -68.0518 136.064 7
-9 -4 2 151.81 100.038 11
-9 4 2 -243.504 311.495 3
-9 -4 2 156.657 145.857 8
-9 4 2 115.845 95.9569 4
-8 -4 2 2093.17 232.584 9
-8 -4 2 1988.45 243.23 5
8 -4 -2 2365.38 281.639 14
8 -4 -2 1826.38 234.856 5
-8 -4 2 2007.93 289.974 8
-8 -4 2 1975.23 288.115 7
-8 4 2 2614.18 245.944 4
-8 -4 2 1654.01 241.382 12
-8 -4 2 2127.57 237.101 11
-8 4 2 2191.56 491.228 3
-7 -4 2 310.663 129.003 9
7 -4 -2 433.9 145.479 14
-7 -4 2 441.144 147.938 5
-7 -4 2 590.002 170.09 8
-7 -4 2 394.852 147.165 12
7 -4 -2 485.624 138.716 5
-7 -4 2 484.202 170.958 7
-7 -4 2 354.4 130.45 11
-7 4 2 497.013 267.027 3
-7 4 2 461.139 129.127 4
-6 -4 2 200.666 107.345 9
-6 4 2 -58.3757 248.642 2
6 -4 -2 120.269 131.118 14
6 -4 -2 246.206 105.279 5
-6 -4 2 99.3151 117.841 12
-6 -4 2 413.842 157.168 7
-6 -4 2 168.455 128.785 8
-6 -4 2 138.697 104.199 11
-6 -4 2 172.727 109.385 5
-6 4 2 232.672 105.434 4
-5 -4 2 236.197 110.838 9
-5 4 2 -70.659 167.39 2
-5 4 2 259.668 98.0162 4
-5 -4 2 86.9488 90.2484 12
-5 -4 2 177.813 119.903 5
-5 -4 2 222.75 144.34 8
5 -4 -2 309.868 137.407 14
5 -4 -2 -9.7846 75.7038 5
-5 -4 2 288.797 154.314 7
-5 -4 2 304.143 110.156 11
-4 -4 2 1773.42 217.472 9
-4 -4 2 1731.59 238.453 5
-4 4 2 1475.65 399.096 2
-4 -4 2 1783.63 272.898 8
-4 -4 2 1457.51 236.76 7
-4 -4 2 1837.06 219.664 11
-4 4 2 2289.87 232.045 4
-4 -4 2 1550.05 215.358 12
4 -4 -2 1780.9 240.045 14
-3 -4 2 1045.01 176.078 9
-3 4 2 756.64 314.004 2
-3 -4 2 1015.58 169.636 11
-3 -4 2 965.726 183.557 5
-3 -4 2 986.878 214.722 8
3 -4 -2 714.64 166.182 14
-3 -4 2 797.027 183.63 12
-3 -4 2 915.96 208.567 7
-3 4 2 894.655 157.294 4
2 -4 -2 76.93 134.275 14
-2 -4 2 258.211 109.905 9
-2 4 2 633.255 301.573 2
-2 -4 2 143.117 113.288 5
-2 -4 2 188.401 138.655 8
-2 -4 2 181.287 108.731 11
-2 -4 2 387.103 129.543 7
-2 -4 2 258.562 131.171 14
-2 4 2 283.233 110.131 4
-1 -4 2 248.836 111.463 9
-1 4 2 237.925 260.485 2
-1 -4 2 220.797 131.058 14
-1 -4 2 273.408 122.341 5
-1 -4 2 509.881 139.719 7
-1 -4 2 383.497 120.292 11
1 -4 -2 280.23 145.475 14
-1 4 2 392.389 127.041 4
0 -4 2 427.627 127.006 9
0 4 2 668.166 365.344 2
0 -4 2 258.036 133.177 5
0 -4 -2 291.468 152.678 14
0 -4 2 493.24 153.605 14
0 -4 2 -8.96086 110.925 7
0 -4 2 348.625 128.891 11
0 4 2 407.063 114.581 4
1 4 2 411.017 153.457 4
1 -4 2 258.543 103.863 9
1 -4 2 175.744 116.271 5
-1 -4 -2 520.196 180.968 14
1 -4 2 193.414 115.436 11
1 -4 2 244.076 138.543 14
2 -4 2 7622.94 411.211 9
2 -4 2 7885.1 446.12 5
-2 -4 -2 7525.78 448.858 14
2 -4 2 7996.96 416.324 11
2 4 2 9403.04 466.303 4
2 4 2 8893.92 937.888 2
2 -4 2 7304.33 423.335 14
3 -4 2 39340.9 877.975 9
-3 -4 -2 33199.4 782.363 9
3 -4 2 37124.7 962.361 5
3 4 2 35090.6 815.814 4
-3 -4 -2 31744.3 837.871 14
3 -4 2 37471.2 931.216 14
3 4 2 35659.3 1786.09 2
4 -4 2 19045.4 635.273 9
-4 -4 -2 18202.1 598.256 9
-4 -4 -2 17387.7 621.621 14
4 4 2 18954.7 604.071 4
4 -4 2 19507.8 690.663 14
4 4 2 18543 1325.17 2
5 -4 2 3699.05 288.326 9
-5 -4 -2 3157.98 272.511 9
5 -4 2 3585.15 313.871 5
-5 -4 -2 2710.71 255.807 14
5 4 2 2812.69 579.174 2
5 4 2 3400.4 268.131 4
5 -4 2 3229.19 294.944 14
6 -4 2 4186.74 303.615 9
-6 -4 -2 3809.39 296.975 9
6 -4 2 4263.54 343.793 5
6 4 2 3682.81 652.517 2
6 4 2 3648.8 280.335 4
6 -4 2 3534.8 309.774 14
7 4 2 947.051 160.915 4
7 -4 2 989.236 164.523 9
7 4 2 714.81 382.217 2
7 -4 2 926.425 186.395 14
7 -4 2 893.545 201.396 5
-7 -4 -2 1122.25 176.704 9
8 -4 2 1583.76 204.983 9
-8 -4 -2 1690.51 218.016 9
8 -4 2 1499.23 235.771 5
8 -4 2 1625.07 231.397 14
8 4 2 1464.09 469.222 2
8 4 2 1454.15 195.067 4
9 4 2 994.918 166.459 4
-9 -4 -2 1036.36 182.028 9
9 -4 2 946.153 193.028 14
9 -4 2 836.177 200.691 5
9 -4 2 928.049 170.386 9
9 4 2 1222.45 467.165 2
10 4 2 816.259 151.865 4
-10 -4 -2 629.139 160.897 9
10 -4 2 681.66 174.289 14
10 -4 2 611.895 167.641 5
10 4 2 494.621 370.818 2
11 4 2 281.225 122.198 4
-11 -4 -2 162.915 122.508 9
11 -4 2 408.315 155.081 14
11 -4 2 220.935 135.69 5
12 4 2 2.20171 82.4605 4
-12 -4 -2 9.00273 113.064 9
12 -4 2 101.192 127.596 5
12 -4 2 70.7962 108.056 14
12 4 2 240.619 348.049 2
-12 -4 -2 157.468 103.641 11
13 4 2 1063.16 176.33 4
13 -4 2 998.355 200.634 14
-13 -4 -2 1005.22 193.974 9
-13 -4 -2 1107.87 178.231 11
13 -4 2 991.786 211.4 5
13 4 2 1324.64 463.076 2
-14 -4 -2 180.848 101.995 11
-14 -4 -2 376.412 145.019 9
14 -4 2 516.792 169.127 5
14 -4 2 269.864 133.776 14
14 4 2 439.217 378.737 2
14 4 2 453.301 133.779 4
-15 -4 -2 122.828 99.8637 11
15 4 2 200.484 126.713 4
-15 -4 -2 261.665 143.416 9
15 -4 2 325.111 154.452 5
15 4 2 328.419 310.048 2
16 4 2 135.771 103.607 4
-16 -4 -2 69.7602 131.62 9
16 -4 2 218.307 127.047 5
16 4 2 508.62 448.398 2
-16 -4 -2 264.858 158.064 7
-16 -4 -2 297.299 131.503 11
17 4 2 622.191 158.623 4
17 -4 2 591.901 182.63 6
-17 -4 -2 802.259 195.591 9
17 4 2 947.816 445.718 2
17 -4 2 792.109 206.551 5
-17 -4 -2 600.145 194.928 7
-17 -4 -2 1013.82 184.047 11
18 4 2 -113.117 103.819 4
18 -4 2 -192.496 100.199 6
-18 -4 -2 -53.3124 123.075 9
18 -4 2 100.57 116.994 5
-18 -4 -2 152.783 130.416 7
-18 -4 -2 268.821 111.629 11
-19 -4 -2 1791.43 271.581 9
19 -4 2 1371.71 231.382 6
19 -4 2 1535.69 249.607 5
-19 -4 -2 1531.29 281 7
-19 -4 -2 1661.31 240.024 11
20 -4 2 75.7885 118.648 6
-20 -4 -2 317.541 163.325 9
20 -4 2 360.334 149.579 5
-20 -4 -2 335.653 172.648 7
-20 -4 -2 532.272 157.003 11
-21 -4 -2 1620.37 264.763 9
21 -4 2 1261.23 228.206 6
21 -4 2 1497.96 210.598 5
-21 -4 -2 1755.83 235.248 7
-21 -4 -2 1471.44 218.326 11
-22 -4 -2 1438.62 248.14 9
22 -4 2 1365.34 218.415 6
22 -4 2 1185.17 207.158 5
-22 -4 -2 1262.87 204.404 11
23 -4 2 987.109 201.778 6
-23 -4 -2 1197.96 229.793 9
23 -4 2 949.216 176.831 5
-23 -4 -2 968.935 190.677 11
24 -4 2 248.759 143.007 6
-24 -4 -2 517.522 161.861 9
24 -4 2 540.674 124.413 5
-24 -4 -2 356.951 138.47 11
25 -4 2 159.748 106.692 6
-25 -4 -2 249.161 128.99 9
-25 -4 -2 116.385 109.149 11
-25 4 -2 229.786 128.342 11
-26 -4 -2 2206.02 258.387 9
-26 -4 -2 1934.33 234.414 11
-26 4 -2 1738.51 215.039 11
26 -4 2 1889.08 225.867 6
27 -4 2 915.742 165.979 6
-27 -4 -2 1016.38 184.287 9
-27 -4 -2 968.047 171.703 11
-27 4 -2 982.402 169.39 11
28 -4 2 -162.809 94.6757 6
-28 -4 -2 46.688 87.9912 9
-28 4 -2 31.3834 81.1349 11
-28 -4 -2 34.7225 69.4837 11
29 -4 2 132.483 79.2225 6
-29 -4 -2 144.351 92.534 9
-29 -4 -2 200.3 96.5679 11
-29 4 -2 108.97 81.1305 11
-30 -4 -2 658.219 117.262 9
-30 -4 -2 546.927 108.28 11
-30 4 -2 483.253 95.7132 11
-28 5 2 -7.20263 74.7985 16
28 -5 -2 -31.096 66.462 5
-27 5 2 -65.3141 72.0445 16
-27 -5 2 12.5375 46.6464 11
27 -5 -2 -130.206 92.1725 5
-26 5 2 -46.2941 85.16 16
26 -5 -2 -68.5742 92.8319 5
-26 -5 2 14.4419 53.1172 11
-25 -5 2 498.85 167.181 7
25 -5 -2 534.475 160.058 5
-25 5 2 697.629 136.698 16
-25 -5 2 467.051 125.517 11
24 -5 -2 704.014 180.451 5
-24 -5 2 530.664 178.543 7
-24 -5 2 496.074 146.3 11
23 -5 -2 117.832 126.244 5
-23 -5 2 118.883 145.553 7
-23 -5 2 169.608 109.493 11
22 -5 -2 55.7845 95.6103 14
22 -5 -2 -2.63898 133.85 5
-22 -5 2 5.99231 145.484 7
-22 -5 2 72.3653 112.223 11
-21 -5 2 2302.49 235.399 9
21 -5 -2 2288.62 300.787 5
-21 -5 2 2110.5 313.382 7
-21 -5 2 1876.44 243.91 11
21 -5 -2 2502.35 264.542 14
-20 -5 2 1459.22 202.753 9
20 -5 -2 1613.12 272.812 5
-20 -5 2 1749.27 312.777 7
-20 -5 2 1404.61 226.358 11
20 -5 -2 1624.76 241.173 14
-19 -5 2 1243.03 202.893 9
-19 -5 2 1425.64 293.108 7
-19 -5 2 1557.04 246.04 8
19 -5 -2 1258.57 216.001 14
19 -5 -2 1081.69 222.376 5
-19 -5 2 1050.01 208.932 11
18 -5 -2 213.861 146.95 14
-18 -5 2 193.854 106.136 9
-18 -5 2 95.842 128.734 8
18 -5 -2 117.439 139.283 5
-18 -5 2 264.805 199.747 7
-18 -5 2 182.549 125.284 11
-17 -5 2 442.266 125.775 9
-17 -5 2 494.848 166.942 11
17 -5 -2 407.378 155.307 14
17 -5 -2 619.654 187.821 5
-17 -5 2 576.649 218.532 7
-17 -5 2 1025.67 230.51 8
16 -5 -2 60.0078 131.426 14
-16 -5 2 -40.0379 156.533 7
-16 -5 2 219.968 118.603 9
16 -5 -2 186.529 161.176 5
-16 -5 2 0.97909 114.107 11
-16 -5 2 139.902 150.041 8
-15 -5 2 3.68305 100.625 9
15 -5 -2 -157.767 143.377 14
-15 -5 2 -39.2809 147.771 7
-15 -5 2 -115.413 156.326 8
15 -5 -2 -19.2174 121.089 5
-15 -5 2 48.9402 113.891 11
-15 5 2 27.3737 108.406 4
-14 -5 2 292.585 143.577 9
-14 -5 2 275.849 180.568 8
14 -5 -2 462.223 172.858 14
14 -5 -2 421.823 165.684 5
-14 -5 2 279.925 193.023 7
-14 -5 2 275.893 151.917 11
-14 5 2 404.757 149.59 4
-13 -5 2 49.6009 110.594 9
-13 -5 2 237.128 178.551 8
13 -5 -2 34.007 110.317 14
13 -5 -2 -54.7954 132.64 5
-13 -5 2 -16.2016 166.134 7
-13 -5 2 171.366 134.278 11
-13 5 2 18.9711 95.8982 4
12 -5 -2 68.6503 135.007 14
-12 -5 2 136.932 125.442 9
-12 -5 2 92.6568 165.848 8
-12 -5 2 -112.378 158.801 7
-12 -5 2 71.2691 113.787 11
-12 5 2 92.7185 109.518 4
12 -5 -2 -32.0945 106.345 5
-11 -5 2 39.6002 110.622 9
-11 -5 2 -209.484 128.832 5
11 -5 -2 108.65 130.731 14
11 -5 -2 141.908 127.924 5
-11 -5 2 104.205 160.006 7
-11 -5 2 24.6774 174.771 8
-11 -5 2 44.9637 112.339 11
-11 5 2 -93.0172 111.057 4
-10 -5 2 6793 458.134 9
10 -5 -2 6803.73 466.955 5
-10 -5 2 6928.94 554.203 8
-10 -5 2 7300.61 550.814 7
-10 5 2 7625.24 968.624 3
10 -5 -2 7791.75 510.634 14
-10 5 2 7719.53 461.536 4
-10 -5 2 8520.49 500.606 11
-9 -5 2 2232.01 269.614 9
-9 -5 2 2122.49 269.879 5
9 -5 -2 2162.49 279.806 5
-9 -5 2 2347.58 343.471 8
-9 5 2 2650.01 274.659 4
-9 -5 2 2119.42 323.63 7
-9 -5 2 2302.25 285.256 11
-9 5 2 2793.77 620.429 3
9 -5 -2 2756.77 316.224 14
-8 -5 2 3232.34 311.984 9
-8 -5 2 3287.66 331.005 5
8 -5 -2 3674.49 345.082 5
-8 -5 2 3113.9 403.682 8
-8 -5 2 3771.89 395.545 7
-8 5 2 4122.92 332.373 4
-8 -5 2 3716.25 336.362 11
-8 5 2 3323.03 699.22 3
8 -5 -2 3664.58 367.998 14
-7 -5 2 14203.6 619.56 9
-7 -5 2 13071.7 619.571 5
7 -5 -2 13608.8 620.056 5
-7 -5 2 14683.5 762.457 8
-7 5 2 13827.8 1277 3
-7 -5 2 14063.9 705.836 7
-7 5 2 15055.9 607.974 4
-7 -5 2 14087.5 635.224 11
7 -5 -2 13700.1 657.239 14
-6 -5 2 1302.08 228.657 9
-6 -5 2 1486.63 238.509 5
-6 -5 2 1319.39 282.313 8
-6 5 2 1654.91 219.575 4
-6 -5 2 1588.65 241.698 11
-6 -5 2 1359.67 251.337 7
-6 5 2 1279.76 526.738 3
6 -5 -2 1291.74 248.83 14
-5 -5 2 128.731 138.714 9
-5 -5 2 279.544 128.579 5
-5 -5 2 137.573 159.057 8
5 -5 -2 160.639 128.516 14
-5 -5 2 307.099 156.099 7
-5 -5 2 149.178 115.629 11
-5 5 2 315.96 136.401 4
-4 -5 2 296.086 132.995 9
-4 5 2 278.126 372.124 2
-4 -5 2 276.87 151.04 5
-4 -5 2 305.68 188.474 8
4 -5 -2 375.025 157.944 14
-4 -5 2 362.318 153.356 7
-4 -5 2 274.85 144.257 11
-4 5 2 339.056 126.389 4
-3 -5 2 198.244 131.188 9
-3 5 2 294.476 423.384 2
-3 -5 2 324.476 149.912 5
-3 -5 2 89.2878 147.457 8
3 -5 -2 99.4436 143.472 14
-3 -5 2 404.251 161.485 7
-3 -5 2 223.918 131.609 11
-3 5 2 326.6 124.43 4
-2 -5 2 148.686 116.189 9
-2 5 2 592.351 427.359 2
-2 -5 2 14.7542 130.095 5
2 -5 -2 235.899 140.617 14
-2 -5 2 -12.1322 96.042 7
-2 -5 2 162.313 117.567 11
-2 -5 2 97.4632 149.967 8
-2 5 2 171.724 116.768 4
-1 -5 2 932.222 178.251 9
-1 5 2 490.208 417.113 2
-1 -5 2 483.187 160.16 5
-1 -5 2 837.558 191.156 14
1 -5 -2 595.184 175.934 14
-1 -5 2 791.426 231.646 8
-1 -5 2 643.314 174.965 7
-1 -5 2 635.387 164.899 11
-1 5 2 720.824 149.257 4
0 -5 2 397.473 142.913 9
0 5 2 198.821 336.813 2
0 -5 2 379.616 160.984 5
0 -5 2 480.279 155.072 14
0 -5 -2 337.261 149.371 14
0 -5 2 306.309 147.979 11
0 5 2 470.513 140.029 4
1 -5 2 559.682 147.01 9
1 5 2 296.598 403.984 2
1 -5 2 590.027 178.535 5
1 -5 2 534.327 160.732 14
-1 -5 -2 482.78 159.63 14
1 5 2 610.786 152.194 4
2 -5 2 246.345 139.916 9
2 5 2 744.24 414.522 2
2 -5 2 238.274 146.082 5
2 -5 2 337.634 160.23 14
-2 -5 -2 741.349 193.227 14
2 5 2 321.573 130.939 4
3 -5 2 5212.38 367.247 9
-3 -5 -2 4662.7 340.144 9
3 -5 2 4863.75 401.575 5
-3 -5 -2 4919.95 375.956 14
3 5 2 4839.18 783.818 2
3 5 2 4771.18 336.911 4
3 -5 2 4909.8 391.13 14
4 -5 2 2561.74 284.064 9
-4 -5 -2 2493.75 259.932 9
4 -5 2 2630.32 315.568 5
4 5 2 2816.74 662.005 2
4 -5 2 2410.77 301.162 14
-4 -5 -2 2228.72 267.19 14
4 5 2 2300.91 252.368 4
5 -5 2 7441 436.016 9
5 -5 2 8143.36 517.084 5
5 -5 2 6757.72 460.843 14
-5 -5 -2 6498.67 414.795 14
5 5 2 7189.73 406.306 4
-5 -5 -2 6603.08 405.119 9
5 5 2 6859.27 949.229 2
-6 -5 -2 3175.95 296.099 9
6 -5 2 3562.63 364.837 5
6 5 2 3161.45 659.14 2
6 -5 2 3114.82 329.719 14
6 5 2 3086.35 279.413 4
6 -5 2 3202.33 297.452 9
7 -5 2 1236.47 203.03 9
-7 -5 -2 1045.2 207.388 9
7 5 2 1040.73 489.75 2
7 -5 2 1201.19 229.615 5
7 -5 2 860.521 224.04 14
7 5 2 1200.05 191.07 4
8 -5 2 6376.57 416.58 9
-8 -5 -2 6403.35 424.492 9
8 -5 2 6024.72 454.173 5
8 -5 2 6247.63 466.756 14
8 5 2 6469.66 384.731 4
8 5 2 6056.91 934.953 2
9 5 2 165.087 130.219 4
-9 -5 -2 32.7748 131.266 9
9 -5 2 -172.112 139.937 14
9 5 2 381.91 420.037 2
9 -5 2 -3.22499 127.296 5
10 5 2 129.339 104.237 4
-10 -5 -2 74.2628 103.711 9
10 -5 2 33.3935 134.403 14
10 5 2 295.264 193.448 2
10 -5 2 4.34274 142.075 5
11 5 2 847.764 164.053 4
-11 -5 -2 684.678 186.79 9
11 5 2 535.312 361.143 2
11 -5 2 754.358 194.448 14
11 -5 2 676.838 191.393 5
-12 -5 -2 1976.22 270.952 9
12 -5 2 1629.19 267.557 5
12 -5 2 1851.36 276.309 14
-13 -5 -2 780.072 192.272 9
13 -5 2 841.315 195.648 14
13 -5 2 666.831 192.727 5
-13 -5 -2 690.467 216.489 7
-14 -5 -2 417.662 173.012 9
14 -5 2 286.598 165.082 5
-14 -5 -2 346.119 195.451 7
-15 -5 -2 1180.76 235.549 9
15 -5 2 1125.21 243.646 5
-15 -5 -2 1027.04 173.963 11
-15 -5 -2 959.992 252.64 7
-16 -5 -2 1628.12 251.418 9
16 -5 2 1558.08 244.889 5
-16 -5 -2 1710.11 198.231 11
-16 -5 -2 1460.56 285.498 7
-17 -5 -2 1036.72 218.687 9
17 -5 2 1018.18 208.457 5
-17 -5 -2 1458.21 191.373 11
-17 -5 -2 941.502 232.2 7
-18 -5 -2 471.917 159.67 9
18 -5 2 346.132 151.474 5
-18 -5 -2 332.8 175.876 7
-18 -5 -2 504.251 132.553 11
-19 -5 -2 203.222 156.273 9
-19 -5 -2 246.826 140.454 7
-19 -5 -2 221.107 107.559 11
19 -5 2 391.903 156.069 5
20 -5 2 1900.28 246.414 5
-20 -5 -2 1898.99 267.238 7
-20 -5 -2 1811.91 263.412 9
-20 -5 -2 1797.89 211.062 11
-21 -5 -2 125.289 128.999 9
21 -5 2 11.2849 103.954 5
-21 -5 -2 230.494 85.5967 11
-21 -5 -2 111.517 119.923 7
-22 -5 -2 99.4895 122.605 9
22 -5 2 -19.0303 58.406 5
-22 -5 -2 331.024 135.067 7
-22 -5 -2 169.012 81.1523 11
-23 -5 -2 -48.2699 130.17 9
23 -5 2 46.5221 73.021 5
-23 -5 -2 -35.9843 62.3045 11
-24 -5 -2 7.13925 107.603 9
24 -5 2 82.0031 64.1723 5
-24 5 -2 -169.066 106.834 11
-24 -5 -2 -82.5048 62.9555 11
-25 -5 -2 -27.7406 89.6284 9
25 -5 2 -51.2517 50.472 5
-25 5 -2 114.263 88.0052 11
-25 -5 -2 -127.632 47.9488 11
-26 -5 -2 743.081 154.583 9
-26 -5 -2 610.261 99.3248 11
-26 5 -2 473.832 109.867 11
-27 -5 -2 176.367 84.6063 9
-27 5 -2 77.1619 57.4859 11
-24 6 2 579.258 113.252 16
24 -6 -2 550.091 121.297 5
-24 -6 2 637.125 131.325 7
-24 -6 2 450.442 105.158 11
23 -6 -2 235.199 102.328 5
-23 -6 2 300.458 133.834 7
-23 -6 2 294.052 99.2614 11
-22 -6 2 380.522 151.681 7
-22 -6 2 161.703 100.71 11
22 -6 -2 413.914 120.193 5
22 -6 -2 224.184 94.0666 14
-21 -6 2 1267.72 160.742 9
21 -6 -2 1223.9 190.855 14
21 -6 -2 1198.35 198.691 5
-21 -6 2 1197.3 229.401 7
-21 -6 2 976.743 167.645 11
-20 -6 2 6023.4 351.628 9
-20 -6 2 5724.21 372.38 11
20 -6 -2 6236.32 402.88 5
20 -6 -2 6693.44 393.953 14
-20 -6 2 6678.19 492.356 7
19 -6 -2 6104.04 411.352 5
19 -6 -2 6698.16 410.707 14
-19 -6 2 6810.06 498.371 7
-19 -6 2 5637.66 381.114 11
-19 -6 2 6396.55 382.273 9
-18 -6 2 809.07 161.952 9
-18 -6 2 807.031 217.655 7
18 -6 -2 717.03 172.45 14
18 -6 -2 570.034 170.555 5
-18 -6 2 653.063 172.421 11
-17 -6 2 414.634 142.25 9
17 -6 -2 338.382 141.128 14
17 -6 -2 195.139 127.825 5
-17 -6 2 227.507 173.246 7
-17 -6 2 300.523 132.826 11
-16 -6 2 589.192 155.041 9
-16 -6 2 325.99 162.016 8
16 -6 -2 220.993 133.125 5
-16 -6 2 469.159 194.177 7
-16 -6 2 406.398 150.612 11
16 -6 -2 536.019 174.386 14
-15 -6 2 84.566 104.263 9
-15 -6 2 -196.313 129.458 8
15 -6 -2 -15.3603 112.193 14
15 -6 -2 163.198 115.758 5
-15 -6 2 33.1434 140.172 7
-15 -6 2 -202.824 136.476 11
-14 -6 2 109.517 111.582 9
14 -6 -2 -64.1705 114.228 5
14 -6 -2 99.4511 137.504 14
-14 -6 2 -74.9921 148.7 7
-14 -6 2 32.5218 101.607 11
-14 -6 2 216.583 117.92 8
-13 -6 2 82.2084 146.709 7
-13 -6 2 453.826 146.011 9
-13 -6 2 285.419 164.712 8
13 -6 -2 402.358 131.934 5
-13 -6 2 259.412 136.384 11
13 -6 -2 353.162 166.47 14
12 -6 -2 -6.45229 129.526 14
-12 -6 2 230.529 134.909 9
-12 -6 2 -61.1315 145.504 7
-12 -6 2 71.2755 165.833 8
12 -6 -2 42.1171 97.1811 5
-12 -6 2 15.9758 114.924 11
-12 6 2 -134.473 115.494 4
11 -6 -2 235.895 121.868 5
-11 -6 2 309.3 145.829 9
11 -6 -2 224.444 172.079 14
-11 -6 2 142.185 152.876 8
-11 -6 2 178.501 161.971 7
-11 -6 2 196.714 141.252 11
-11 6 2 263.593 125.546 4
-10 -6 2 412.938 174.443 9
-10 -6 2 309.772 174.585 7
-10 -6 2 348.825 204.892 8
10 -6 -2 224.279 167.442 14
-10 6 2 380.74 128.646 4
-10 -6 2 276.108 149.253 11
10 -6 -2 302.737 125.837 5
-9 -6 2 453.82 157.263 9
-9 -6 2 252.108 199.325 8
9 -6 -2 583.877 190.388 14
9 -6 -2 352.834 110.524 5
-9 -6 2 533.306 197.766 7
-9 6 2 347.38 142.561 4
-9 -6 2 200.789 148.119 11
-8 -6 2 1626.84 248.645 9
-8 -6 2 1394.56 235.233 11
-8 -6 2 1459.12 294.042 8
-8 6 2 1323.01 213.236 4
-8 -6 2 1040.74 260.621 7
8 -6 -2 1442.32 257.923 14
7 -6 -2 384.437 181.489 14
-7 -6 2 352.074 155.675 9
-7 -6 2 471.27 158.232 5
-7 -6 2 469.366 216.775 8
-7 -6 2 426.656 173.813 11
-7 -6 2 621.182 208.878 7
-7 6 2 432.123 138.103 4
-6 -6 2 34.9576 116.056 9
-6 -6 2 -72.8932 128.892 5
-6 -6 2 13.3283 181.715 8
-6 -6 2 270.862 164.391 7
-6 -6 2 -5.38884 116.998 11
-6 6 2 145.887 117.171 4
6 -6 -2 39.3293 138.687 14
-5 -6 2 572.384 172.626 9
-5 -6 2 681.11 179.247 5
-5 -6 2 349.832 213.677 8
-5 -6 2 575.5 186.537 7
5 -6 -2 394.319 189.238 14
-5 -6 2 483.494 173.679 11
-5 6 2 480.271 148.426 4
4 -6 -2 1206.78 244.831 14
-4 -6 2 1270.66 223.211 9
-4 -6 2 1161.81 245.297 7
-4 -6 2 1011.98 211.005 5
-4 6 2 1391.68 214.859 4
-4 -6 2 1184.33 296.212 8
-4 -6 2 1341.32 230.269 11
-3 -6 2 308.284 155.085 9
3 -6 -2 661.187 197.478 14
-3 -6 2 332.982 184.84 7
-3 -6 2 390.779 198.484 8
-3 -6 2 517.804 173.683 11
-3 6 2 611.575 163.265 4
-3 -6 2 320.314 147.52 5
-2 -6 2 357.846 154.582 9
-2 6 2 516.615 153.237 4
-2 -6 2 383.979 201.707 8
-2 -6 2 151.09 139.916 5
2 -6 -2 502.084 186.321 14
-2 -6 2 302.668 96.341 7
-1 -6 2 510.062 155.347 9
-1 -6 2 501.51 172.551 5
1 -6 -2 512.637 182.569 14
-1 -6 2 511.252 226.85 8
-1 6 2 437.677 142.824 4
0 -6 2 89.5385 127.053 9
0 -6 2 93.4275 139.165 5
0 -6 -2 593.163 208.846 14
0 -6 2 88.5361 172.222 8
0 6 2 512.969 144.303 4
1 -6 2 981.553 214.266 9
1 -6 2 815.938 222.492 5
-1 -6 -2 2629.85 309.809 14
1 -6 2 952.295 257.428 8
1 6 2 2960.46 290.43 4
2 -6 2 13127 604.709 9
2 -6 2 11732.3 636.983 5
2 -6 2 12202.2 750.307 8
-2 -6 -2 13174.1 634.136 14
2 6 2 13006.4 586.705 4
3 -6 2 32664.9 933.607 9
3 -6 2 32104.7 1044.94 5
3 6 2 32783.5 854.42 4
4 -6 2 24781.2 807.061 9
4 -6 2 25623 935.443 5
4 6 2 22996.8 715.2 4
5 -6 2 3724.49 331.453 9
-5 -6 -2 2937.13 279.745 9
-5 -6 -2 3476.1 392.935 7
-6 -6 -2 256.645 149.887 9
6 -6 2 504.927 147.629 9
6 -6 2 392.872 181.688 5
-6 -6 -2 182.989 179.365 7
7 -6 2 52.791 110.45 9
-7 -6 -2 126.549 95.5947 9
7 -6 2 252.216 158.249 5
-7 -6 -2 153.58 184.941 7
-8 -6 -2 279.184 99.2876 9
8 -6 2 211.246 153.82 5
-8 -6 -2 69.7162 143.518 7
-9 -6 -2 155.007 115.108 9
9 -6 2 145.457 153.924 5
-9 -6 -2 -1.34266 156.838 7
-10 -6 -2 -8.35178 93.8322 9
10 -6 2 72.3447 135.602 5
-10 -6 -2 15.4192 146.219 7
-11 -6 -2 115.528 121.599 9
11 -6 2 229.518 164.783 5
-11 -6 -2 430.544 215.315 7
-12 -6 -2 995.509 193.572 9
12 -6 2 958.332 224.053 5
-12 -6 -2 1108.09 264.018 7
-13 -6 -2 1748.46 243.797 9
13 -6 2 1318.29 247.769 5
-13 -6 -2 1334.53 276.27 7
-14 -6 -2 813.767 188.262 9
14 -6 2 730.742 197.806 5
-14 -6 -2 1056.44 243.374 7
-15 -6 -2 432.086 147.587 9
15 -6 2 546.111 179.657 5
-15 -6 -2 639.006 204.304 7
-16 -6 -2 859.512 194.155 9
16 -6 2 979.12 210.432 5
17 -6 2 852.707 193.043 5
-17 -6 -2 1062.81 194.051 9
-17 -6 -2 877.644 211.651 7
-18 -6 -2 -4.32875 95.2073 9
18 -6 2 37.8664 105.55 5
-18 -6 -2 66.8895 128.375 7
-19 -6 -2 1450.47 211.039 9
19 -6 2 1349.51 210.588 5
-19 -6 -2 1380.82 242.039 7
-20 -6 -2 1873.15 226.454 9
20 -6 2 1370.85 204.459 5
-20 -6 -2 1477.8 219.862 7
-21 -6 -2 308.713 111.555 9
21 -6 2 -69.804 91.2965 5
-21 -6 -2 185.242 114.6 7
-22 -6 -2 636.505 131.001 9
22 -6 2 468.027 122.13 5
-22 -6 -2 433.785 111.159 7
-23 -6 -2 710.558 135.501 9
23 -6 2 426.849 107.268 5
-24 -6 -2 115.245 75.019 9
-19 -7 2 712.685 154.225 7
-18 -7 2 349.14 86.8406 9
-18 -7 2 499.096 119.595 11
-18 -7 2 312.82 122.683 7
-17 -7 2 286.697 89.7225 9
17 -7 -2 295.049 114.488 14
-17 -7 2 317.921 139.449 7
-17 -7 2 451.719 119.173 11
-16 -7 2 816.026 138.343 9
16 -7 -2 901.433 135.048 5
-16 -7 2 912.484 188.187 7
-16 -7 2 843.854 149.529 11
16 -7 -2 738.692 156.253 14
-15 -7 2 354.89 112.754 9
15 -7 -2 384.071 132.134 14
15 -7 -2 460.487 104.08 5
-15 -7 2 414.766 149.253 7
-15 -7 2 333.422 118.065 11
-14 -7 2 159.343 89.4304 11
-14 -7 2 141.522 96.8698 9
14 -7 -2 -20.3958 105.05 14
-14 -7 2 171.886 142.45 7
-13 -7 2 -61.626 95.8486 9
13 -7 -2 46.5472 117.589 14
-13 -7 2 61.0363 106.273 7
-13 -7 2 3.27217 91.798 8
-13 -7 2 114.628 94.9934 11
-12 -7 2 279.3 109.909 9
12 -7 -2 412.384 148.546 14
-12 -7 2 474.532 155.392 8
-12 -7 2 441.868 139.811 11
-11 -7 2 2086.08 239.811 9
-11 -7 2 2724.92 301.369 8
11 -7 -2 2268.01 260.885 14
-11 -7 2 2091.47 245.365 11
-11 -7 2 2160.33 291.727 7
-10 -7 2 213.317 123.254 9
10 -7 -2 186.471 138.448 14
-10 -7 2 17.7239 107.083 8
-10 -7 2 309.604 148.37 7
-10 -7 2 182.329 116.907 11
-9 -7 2 283.807 139.283 9
-9 -7 2 421.732 169.911 8
9 -7 -2 629.843 177.469 14
-9 -7 2 625.976 175.311 7
-8 -7 2 8967.77 477.866 9
-8 -7 2 7743.58 540.036 8
-8 -7 2 7941.07 504.854 7
8 -7 -2 7872.25 481.817 14
-7 -7 2 1726.52 238.545 9
-7 -7 2 1619.6 278.692 8
7 -7 -2 1331.05 233.131 14
-7 -7 2 1454.25 253.94 7
-6 -7 2 517.373 150.844 9
-6 -7 2 551.745 190.528 8
6 -7 -2 422.784 154.395 14
-6 -7 2 265.522 130.962 7
-6 7 2 655.286 127.749 4
-5 -7 2 1606.07 230.284 9
-5 -7 2 1659.11 286.028 8
5 -7 -2 1465.25 230.945 14
-5 7 2 1693.35 186.067 4
-5 -7 2 1668.2 234.225 7
-4 -7 2 98.361 102.572 9
-4 -7 2 -20.6564 65.2253 5
-4 -7 2 -15.2896 166.9 8
4 -7 -2 131.038 125.407 14
-4 7 2 94.5953 63.3327 4
-3 -7 2 792.226 173.217 9
-3 -7 2 603.247 161.707 5
3 -7 -2 678.41 164.701 14
-3 -7 2 539.109 208.149 8
-3 7 2 816.949 138.085 4
-2 -7 2 495.679 151.385 9
2 -7 -2 396.773 149.225 14
-2 -7 2 357.103 177.607 8
-2 -7 2 141.935 99.4294 5
-1 -7 2 1144.74 202.501 9
1 -7 -2 1332.45 212.592 14
-1 -7 2 1304.49 271.798 8
1 -7 -2 1343.56 204.326 7
-1 -7 2 1338.22 223.357 5
0 -7 2 2136.56 248.915 9
0 -7 2 2444.93 280.398 5
0 -7 2 2567.37 360.228 8
0 -7 -2 2045.23 249.672 14
0 -7 -2 1446.39 222.058 7
1 -7 2 1312.2 197.719 9
1 -7 2 1134.47 209.903 5
-1 -7 -2 934.516 186.934 14
1 -7 2 1201.6 271.431 8
-1 -7 -2 426.779 151.994 7
2 -7 2 463.632 206.968 8
2 -7 2 419.011 127.934 9
2 -7 2 349.735 156.649 5
-2 -7 -2 -17.702 109.852 7
3 -7 2 165.826 90.7689 9
3 -7 2 -5.50598 113.552 5
3 -7 2 44.6018 168.798 8
-3 -7 -2 45.4084 104.074 7
4 -7 2 -42.0828 107.715 5
4 -7 2 351.073 175.541 8
4 -7 2 420.19 124.222 9
5 -7 2 5283.68 415.662 5
5 -7 2 5629 477.281 8
-5 -7 -2 4570.55 400.769 7
6 -7 2 138.793 140.807 8
6 -7 2 304.366 146.399 5
-6 -7 -2 247.658 158.833 7
7 -7 2 279.754 149.609 5
7 -7 2 384.419 182.475 8
-8 -7 -2 4145.2 288.001 9
8 -7 2 4956.37 405.077 5
8 -7 2 5585.35 463.523 8
-8 -7 -2 4924.87 412.451 7
-9 -7 -2 282.193 96.2083 9
9 -7 2 -127.386 131.873 5
9 -7 2 176.601 155.48 8
-9 -7 -2 123.082 144.531 7
-10 -7 -2 181.055 83.2226 9
10 -7 2 75.662 134.921 5
10 -7 2 15.8147 126.719 8
-10 -7 -2 138.328 146.303 7
-11 -7 -2 138.26 83.386 9
11 -7 2 94.5742 116.664 5
11 -7 2 171.186 127.978 8
-11 -7 -2 20.6462 116.161 7
-12 -7 -2 496.698 127.363 9
12 -7 2 192.711 136.687 5
-12 -7 -2 190.036 133.021 7
12 -7 2 220.058 131.419 8
-13 -7 -2 17.863 58.7305 9
13 -7 2 63.0173 106.815 5
13 -7 2 -69.0602 103.162 8
-13 -7 -2 -88.4676 121.695 7
-14 -7 -2 269.973 93.715 9
14 -7 2 215.912 111.22 5
14 -7 2 111.179 122.963 8
-14 -7 -2 146.607 130.572 7
-15 -7 -2 19.2441 66.1927 9
15 -7 2 100.05 102.211 8
15 -7 2 -38.5764 86.5873 5
-15 -7 -2 100.273 108.976 7
-16 -7 -2 20.172 43.8859 9
16 -7 2 120.324 99.3109 5
16 -7 2 -54.4698 48.5853 8
-16 -7 -2 79.6469 99.6845 7
-17 -7 -2 -2.52531 59.1585 9
17 -7 2 90.005 70.3091 5
-17 -7 -2 -80.7299 94.3988 7
18 -7 2 319.646 107.881 5
-18 -7 -2 73.3141 75.0444 7
-8 -8 2 144.439 59.7618 9
-7 -8 2 95.6381 68.0226 9
7 -8 -2 175.725 87.6768 14
-6 -8 2 1.36153 73.2279 9
6 -8 -2 115.454 103.104 14
-5 -8 2 7.17623 71.6203 9
-5 -8 2 -176.759 84.9168 8
-4 -8 2 552.475 107.475 9
-4 -8 2 353.841 115.796 8
4 -8 -2 546.25 112.964 14
-3 -8 2 419.764 97.0826 9
-3 -8 2 489.477 131.341 8
-2 -8 2 84.568 61.7769 9
-2 -8 2 256.853 126.988 8
-1 -8 2 148.672 107.828 8
0 -8 2 428.862 154.352 8
1 -8 2 253.02 131.126 8
2 -8 2 2877.44 283.877 8
3 -8 2 7209.57 434.267 8
4 -8 2 6561.48 408.29 8
5 -8 2 232.319 133.933 8
6 -8 2 -230.761 126.636 8
7 -8 2 150.214 104.327 8
-33 0 3 -79.6622 104.031 10
-32 0 3 15.0623 20.9053 8
-31 0 3 -170.519 87.2873 8
-31 0 3 33.3917 81.6775 15
-30 0 3 49.1831 112.442 8
-30 0 3 114.669 86.0447 16
-30 0 3 -197.571 129.487 10
-29 0 3 -184.887 125.093 8
-29 0 3 -191.792 94.0372 16
-29 0 3 41.3913 116.111 10
-28 0 3 -132.037 145.829 8
-28 0 3 -25.1827 71.3355 16
-28 0 3 86.1856 139.595 13
-28 0 3 87.3979 127.226 10
-27 0 3 137.143 95.1719 16
-27 0 3 1.88558 115.03 8
-27 0 3 70.7065 124.718 10
-27 0 3 66.1956 153.084 13
-26 0 3 -18.5024 72.4674 16
-26 0 3 41.3871 133.627 8
-26 0 3 -142.615 139.252 13
-26 0 3 -87.0788 133.222 10
-25 0 3 -32.5157 143.362 8
-25 0 3 -10.4154 148.38 13
-25 0 3 44.3771 91.266 16
-25 0 3 -24.4199 114.879 10
-24 0 3 31.824 110.534 16
-24 0 3 -376.374 192.294 8
-24 0 3 34.0503 125.531 10
-24 0 3 -15.0688 142.109 13
-23 0 3 39.2243 151.626 12
-23 0 3 -129.061 155.085 8
-23 0 3 6.5172 112.522 16
-23 0 3 -234.633 158.864 13
-23 0 3 -125.636 131.901 10
-22 0 3 -68.189 167.893 8
-22 0 3 103.235 157.819 12
-22 0 3 -18.2825 106.805 16
-22 0 3 -205.448 160.563 13
-22 0 3 134.473 134.041 10
-22 0 3 -62.5841 372.449 1
-21 0 3 -83.2985 187.513 8
-21 0 3 -107.097 117.712 16
-21 0 3 -11.0838 152.683 12
-21 0 3 -27.6387 142.32 13
-21 0 3 -172.799 145.602 10
-20 0 3 -63.3217 146.489 13
-20 0 3 67.2358 149.696 12
-20 0 3 -399.114 373.29 1
-20 0 3 37.0417 119.444 10
-20 0 3 52.7763 152.22 8
-19 0 3 -134.24 138.55 7
-19 0 3 1.03515 141.078 13
-19 0 3 -12.5706 181.062 8
-19 0 3 -26.5256 356.209 1
-19 0 3 78.8214 151.806 12
-19 0 3 0.47589 117.956 10
-18 0 3 106.952 158.903 8
-18 0 3 -125.808 123.776 13
-18 0 3 -225.586 131.43 7
-18 0 3 68.8297 150.558 12
-18 0 3 -70.7764 147.111 1
-18 0 3 10.977 103.038 10
-17 0 3 55.6792 154.9 8
-17 0 3 -12.3807 110.072 13
-17 0 3 -57.8259 119.519 7
-17 0 3 -267.279 153.089 12
-17 0 3 -297.6 239.598 1
-17 0 3 -19.7208 97.2254 10
-16 0 3 -449.679 362.568 1
-16 0 3 -111.899 165.337 8
-16 0 3 20.4504 106.857 13
-16 0 3 -31.3412 110.323 7
-16 0 3 -19.5932 148.443 12
-16 0 3 0.77766 73.2052 6
-16 0 3 -33.5656 92.1191 10
-15 0 3 -77.6611 124.945 7
-15 0 3 203.562 197.327 1
-15 0 3 -62.2789 107.888 12
-15 0 3 59.113 83.5608 13
-15 0 3 3.35498 84.8015 6
-15 0 3 13.9145 129.697 8
-15 0 3 -123.176 113.117 10
-14 0 3 -5.81705 107.815 13
-14 0 3 26.227 282.952 1
-14 0 3 -17.7909 108.027 12
-14 0 3 -164.933 128.154 7
-14 0 3 -7.24934 131.072 8
-14 0 3 -85.8276 92.7355 6
-14 0 3 8.44745 94.7618 10
-13 0 3 6.42543 123.255 8
-13 0 3 36.5474 100.5 13
-13 0 3 -243.619 135.924 7
-13 0 3 -105.099 116.078 12
-13 0 3 42.5044 90.6765 6
-13 0 3 -13.2428 90.6359 10
-12 0 3 69.2987 139.877 8
-12 0 3 -190.131 144.484 1
-12 0 3 39.1113 99.3304 13
-12 0 3 -216.636 134.286 7
-12 0 3 -60.2616 99.5495 12
-12 0 3 98.3673 87.8169 6
-12 0 3 -7.7591 78.1881 10
-11 0 3 -188.401 105.309 10
-11 0 3 -101.873 106.446 13
-11 0 3 -65.8316 129.24 8
-11 0 3 -455.603 208.156 1
-11 0 3 89.108 105.306 12
-11 0 3 -315.193 135.502 7
-11 0 3 -108.471 89.2508 6
-10 0 3 -83.1625 92.7384 10
-10 0 3 98.2242 129.981 8
-10 0 3 49.6863 192.11 1
-10 0 3 -33.5719 92.4601 13
-10 0 3 -108.044 116.127 7
-10 0 3 -25.4721 99.6982 12
-10 0 3 -82.172 81.3113 6
-9 0 3 86.6517 99.1939 10
-9 0 3 -361.584 197.912 1
-9 0 3 10.7626 127.104 8
-9 0 3 -24.6234 94.3846 13
-9 0 3 -24.5341 122.23 7
-9 0 3 -201.092 117.825 12
-9 0 3 13.8132 82.2701 6
-8 0 3 34.786 78.0856 10
-8 0 3 -5.37426 125.609 1
-8 0 3 30.3678 95.8494 13
-8 0 3 -139.777 120.589 7
-8 0 3 -141.895 83.5425 6
-7 0 3 328.392 183.508 1
-6 0 3 20.6422 225.87 1
-5 0 3 270.233 209.692 1
-4 0 3 322.543 181.853 1
-3 0 3 19.8367 192.64 1
-3 0 3 159.231 98.7667 2
-2 0 3 -91.0374 87.6977 2
-2 0 3 -120.226 154.577 1
-1 0 3 -276.043 189.78 1
-1 0 3 -41.8514 53.1747 2
0 0 3 -74.652 86.8391 2
1 0 3 28.2205 71.5241 2
2 0 3 -119.206 149.26 2
3 0 3 35.7148 107.626 2
4 0 3 -3.37084 55.1764 2
5 0 3 104.587 185.164 2
6 0 3 70.5003 147.549 2
7 0 3 58.0492 101.533 6
7 0 3 -45.6592 122.894 2
8 0 3 -18.0636 93.9535 6
8 0 3 28.0775 162.009 2
9 0 3 99.9029 90.1062 6
9 0 3 -158.437 161.584 2
10 0 3 145.565 108.87 6
10 0 3 140.367 182.595 2
11 0 3 83.4754 106.067 6
11 0 3 28.526 120.783 2
12 0 3 68.2599 99.3295 6
12 0 3 133.42 239.122 2
13 0 3 14.0626 117.934 6
-13 0 -3 13.1125 69.2481 11
13 0 3 49.581 207.093 2
14 0 3 45.3348 90.0525 6
-14 0 -3 88.252 92.5886 11
15 0 3 -2.62246 98.0761 6
-15 0 -3 -33.8896 97.322 11
15 0 3 120.774 213.638 2
16 0 3 8.63631 106.456 6
-16 0 -3 -4.05219 74.3613 11
16 0 3 -134.29 218.701 2
17 0 3 -31.6094 119.502 6
-17 0 -3 -2.32202 86.0344 11
17 0 3 -128.687 220.957 2
18 0 3 -12.7347 107.53 6
-18 0 -3 41.725 99.4476 11
18 0 3 273.772 253.629 2
19 0 3 54.0449 131.719 6
-19 0 -3 4.6396 101.228 11
19 0 3 -7.94681 73.0165 2
20 0 3 8.81307 132.559 6
-20 0 -3 -182.611 121.896 11
20 0 3 -215.091 253.355 2
21 0 3 -43.2466 126.646 6
21 0 3 524.323 288.7 2
22 0 3 -8.55006 115.669 6
-22 0 -3 -99.8955 116.456 11
23 0 3 -122.428 138.491 6
-23 0 -3 84.855 106.429 11
24 0 3 -37.9412 112.75 6
-24 0 -3 -18.5938 112.365 11
25 0 3 -16.7858 131.342 6
-25 0 -3 47.0695 108.931 11
26 0 3 -259.616 146.143 6
-26 0 -3 4.98667 104.9 11
-27 0 -3 1.76537 103.87 11
28 0 3 -140.764 121.862 6
-28 0 -3 -125.633 118.771 11
29 0 3 97.097 98.206 6
-29 0 -3 -89.931 84.9064 9
-29 0 -3 -0.39609 97.8513 11
30 0 3 -181.774 87.9204 6
-30 0 -3 -92.2413 61.8 9
30 0 3 135.237 103.484 4
-30 0 -3 -5.12351 87.0475 11
31 0 3 -246.085 107.017 6
31 0 3 -68.1273 79.5727 4
-31 0 -3 51.6244 85.0765 11
32 0 3 102.087 65.5988 6
32 0 3 -57.2623 60.4108 4
-32 0 -3 183.497 92.8066 11
-33 0 -3 2.05112 62.1106 11
-33 1 3 -100.336 98.6678 10
-32 1 3 385.082 108.911 8
-32 1 3 449.374 102.968 16
32 -1 -3 166.806 61.9226 5
-32 -1 3 229.707 130.824 10
-32 1 3 243.968 123.143 10
-31 1 3 152.732 99.1008 8
-31 1 3 -71.4974 69.4211 16
31 -1 -3 58.3035 65.2899 5
-31 -1 3 -263.932 130.121 10
-31 1 3 -181.499 123.538 10
-30 1 3 -12.7399 112.173 8
-30 -1 3 -149.278 95.5038 8
-30 1 3 86.4202 83.2946 16
-30 1 3 -153.933 108.863 10
-29 1 3 167.03 138.603 8
-29 -1 3 477.853 162.65 8
-29 1 3 509.551 129.108 16
-29 -1 3 -5.2906 106.161 10
-29 1 3 188.646 117.783 10
-28 1 3 92.8309 140.213 8
-28 -1 3 -27.8621 111.403 8
-28 1 3 23.3364 86.1348 16
-28 -1 3 79.46 119.502 10
-28 1 3 -112.255 117.454 10
-27 1 3 49.3697 178.683 8
-27 -1 3 -15.9285 130.69 8
-27 1 3 41.0347 105.257 16
-27 -1 3 128.696 141.702 13
-27 1 3 87.1164 139.696 13
-27 -1 3 46.731 99.5974 10
-27 1 3 136.143 119.566 10
-26 1 3 269.352 179.435 8
-26 -1 3 260.143 90.5911 16
-26 1 3 401.5 126.113 16
-26 -1 3 223.457 151.636 13
-26 1 3 347.997 160.326 13
-26 -1 3 29.6884 133.699 8
-26 -1 3 203.528 132.941 10
-26 1 3 263.685 139.698 10
-25 -1 3 1402.76 289.198 12
-25 1 3 1473.11 276.049 8
-25 -1 3 1149.37 262.757 8
-25 -1 3 1327.52 256.012 13
-25 1 3 1278.15 254.548 13
-25 1 3 1303.46 198.272 16
-25 -1 3 1304.71 226.002 10
-25 1 3 1246.72 222.28 10
-24 1 3 473.092 200.207 8
-24 -1 3 251.031 179.982 8
-24 1 3 460.65 150.614 16
-24 -1 3 255.012 154.647 13
-24 1 3 590.707 182.47 13
-24 -1 3 484.632 203.204 12
-24 -1 3 364.399 159.294 10
-24 1 3 621.133 187.786 10
-23 1 3 52.0209 166.697 8
-23 -1 3 115.935 149.448 8
-23 1 3 219.461 122.353 16
-23 -1 3 -16.5519 145.784 13
-23 1 3 13.5071 114.215 13
-23 -1 3 130.32 180.083 12
-23 -1 3 -67.4248 129.323 10
-23 1 3 45.4946 108.773 10
-22 1 3 4676.86 472.854 8
-22 -1 3 4357.11 450.993 8
-22 -1 3 3787.66 372.558 7
-22 -1 3 4675.38 423.508 13
-22 -1 3 4234.21 436.342 12
-22 -1 3 4121.95 367.504 10
-22 1 3 4856.25 398.285 10
-22 1 3 4638.51 410.744 13
-22 1 3 4650.98 352.056 16
-21 1 3 135.703 136.731 13
-21 1 3 108.601 187.333 8
-21 1 3 93.3159 102.64 16
-21 -1 3 -2.7616 139.746 13
-21 1 3 473.31 442.625 1
-21 1 3 35.4566 212.245 12
-21 -1 3 103.144 151.963 7
-21 -1 3 70.0902 216.798 1
-21 -1 3 281.77 188.339 12
-21 -1 3 177.067 189.113 8
-21 -1 3 308.846 144.654 10
-21 1 3 99.4333 128.238 10
-20 1 3 5116.71 492.069 8
-20 -1 3 4563.69 463.9 8
-20 1 3 4811.99 348.234 16
-20 1 3 4891.56 402.587 13
-20 -1 3 4810.82 420.541 7
-20 1 3 5851.88 980.006 1
-20 -1 3 4497.19 902.718 1
-20 1 3 5288.2 468.518 12
-20 -1 3 4435.63 442.74 12
-20 1 3 5139.27 407.065 10
-20 -1 3 4670.95 381.642 10
-20 -1 3 4480.06 395.801 13
-19 1 3 37018.9 1053.5 13
-19 -1 3 36275.4 1052.15 13
-19 1 3 37789.2 1225.44 8
-19 1 3 41662 2584.41 1
-19 -1 3 36452.2 1212.06 8
-19 -1 3 36969 1088.97 7
-19 -1 3 38505.8 2516.17 1
-19 1 3 39787.2 1188.59 12
-19 -1 3 34936.1 1148.68 12
-19 -1 3 35668.4 991.165 10
-19 1 3 38507.3 919.215 16
-19 1 3 38052.2 1032.54 10
-18 1 3 7445.7 526.249 12
-18 -1 3 6908.49 465.911 13
-18 -1 3 7603 539.521 12
-18 1 3 8758.28 1176.24 1
-18 1 3 7749.09 560.267 8
-18 -1 3 7005.53 553.026 8
-18 1 3 7711.3 409.586 16
-18 -1 3 7649.93 1111.47 1
-18 -1 3 6912.13 486.974 7
-18 -1 3 7091.65 446.45 10
-18 1 3 7230.17 450.939 10
-18 1 3 7518.23 480.764 13
-17 1 3 3711.03 395.216 8
-17 1 3 3542.45 331.185 13
-17 -1 3 3616.14 399.192 8
-17 1 3 4482.49 834.128 1
-17 -1 3 2785.64 633.842 1
-17 1 3 3654.11 281.473 16
-17 -1 3 3368.95 343.589 13
-17 -1 3 3679.1 360.012 7
-17 1 3 3667.61 379.975 12
-17 -1 3 3672.18 320.633 10
-17 1 3 3620.96 331.705 10
-17 -1 3 3285.22 365.601 12
-16 -1 3 2120.52 540.302 1
-16 1 3 1820.79 293.542 8
-16 1 3 1599.85 500.6 1
-16 -1 3 1380.09 269.042 8
-16 1 3 1857.01 241.128 7
-16 1 3 1475.52 245.019 12
-16 -1 3 1534.62 260.786 12
-16 -1 3 1615.37 243.466 13
-16 -1 3 1402.61 213.562 10
-16 1 3 1746.67 232.434 10
-16 1 3 1674.74 238.227 13
-16 -1 3 1644.36 268.729 7
-15 1 3 182.941 150.069 8
-15 -1 3 -6.00662 124.855 8
-15 -1 3 122.095 142.101 12
-15 -1 3 -8.35082 103.44 13
-15 1 3 53.3981 97.3965 13
-15 1 3 312.309 140.81 7
-15 -1 3 107.344 129.533 7
-15 1 3 1.94164 101.997 6
-15 -1 3 -49.3659 81.8213 6
-15 1 3 268.845 138.421 12
-15 -1 3 28.8907 108.651 10
-15 1 3 50.4431 97.1991 10
-14 1 3 406.115 240.643 1
-14 -1 3 -40.7951 143.41 1
-14 1 3 105.126 127.84 8
-14 -1 3 -53.0813 130.376 8
-14 1 3 -17.6679 121.264 7
-14 1 3 -14.962 90.1489 13
-14 -1 3 -70.89 123.378 12
-14 -1 3 15.8373 118.027 7
-14 1 3 74.5055 75.4439 6
-14 -1 3 175.907 101.23 6
-14 -1 3 -82.4378 106.107 13
-14 1 3 83.1812 135.854 12
-14 -1 3 -136.307 101.248 10
-14 1 3 15.3347 102.017 10
-13 1 3 1742.27 234.083 7
-13 -1 3 1798.1 256.417 7
-13 1 3 2715.03 595.669 1
-13 -1 3 1292.49 435.609 1
-13 1 3 2084.86 290.316 8
-13 -1 3 1710.07 272.341 8
-13 -1 3 2261.57 250.803 13
-13 -1 3 2120.29 268.218 12
-13 1 3 1856.29 219.554 6
-13 -1 3 1814.36 202.422 6
-13 -1 3 1858.72 218.72 10
-13 1 3 1985.3 231.605 10
-13 1 3 1925.94 238.57 13
-13 1 3 2097.81 262.695 12
-12 1 3 1724.43 236.343 7
-12 1 3 1569.55 433.914 1
-12 -1 3 2387.06 520.966 1
-12 1 3 2105.57 281.885 8
-12 -1 3 1873.24 276.837 8
-12 1 3 2052.17 230.667 13
-12 1 3 2342.01 259.174 12
-12 -1 3 1974.36 267.651 12
-12 1 3 2034.77 220.721 6
-12 -1 3 1903.29 216.872 6
-12 -1 3 1855.79 212.198 10
-12 1 3 2140.44 231.12 10
-12 -1 3 1612.87 220.896 13
-12 -1 3 1577.57 237.713 7
-11 1 3 6631.55 824.539 1
-11 1 3 6329.06 407.978 12
-11 1 3 6271.59 439.574 8
-11 -1 3 6361.26 454.752 8
-11 -1 3 6668.7 821.458 1
-11 1 3 6078.75 398.056 7
-11 -1 3 6347.01 387.143 13
-11 1 3 6818.07 390.5 13
-11 -1 3 6810.15 438.077 12
-11 -1 3 6790.79 444.291 7
-11 1 3 6525.05 368.503 6
-11 -1 3 6575.24 358.334 6
-11 -1 3 6382.42 370.022 10
-11 1 3 6509.58 382.02 10
-10 -1 3 2023.41 448.527 1
-10 1 3 1726.53 256.334 8
-10 -1 3 1637.68 251.427 8
-10 -1 3 1328.14 192.748 13
-10 -1 3 1506.96 229.127 7
-10 -1 3 1862.21 256.535 12
-10 1 3 1443.83 225.114 12
-10 1 3 1655.17 192.98 6
-10 -1 3 1372.02 172.032 6
-10 -1 3 1569.54 190.198 10
-10 1 3 1618.41 207.138 10
-10 1 3 1700.58 211.509 13
-10 1 3 1323.99 364.179 1
-10 1 3 1396.76 218.847 7
-9 -1 3 11797.3 506.146 13
-9 -1 3 12290.1 525.802 5
-9 1 3 11845.9 1062.38 1
-9 1 3 12391.7 590.34 8
-9 -1 3 12238.5 587.602 8
-9 -1 3 11934.9 1008.76 1
-9 1 3 12172.6 752.891 3
-9 -1 3 10568 548.766 7
-9 1 3 12563.1 503.508 13
-9 -1 3 11985.5 569.662 12
-9 1 3 12893.1 484.694 6
-9 -1 3 12066.5 464.979 6
-9 1 3 11880.8 536.673 7
-9 -1 3 12269.9 478.261 10
-9 1 3 12261.1 508.299 10
-8 1 3 7474.2 397.68 13
-8 -1 3 6589.89 411.438 7
-8 1 3 7157.46 825.904 1
-8 -1 3 7053.8 402.005 5
-8 1 3 7803.09 454.685 8
-8 -1 3 6663.86 436.864 8
-8 -1 3 6216.41 753.835 1
-8 1 3 7019.54 567.871 3
-8 1 3 7146.74 414.467 7
-8 -1 3 7362.72 425.222 12
-8 1 3 7599.52 377.991 6
-8 1 3 7320.5 378.247 10
-8 -1 3 7161.26 384.374 13
-7 1 3 23880.5 1416.93 1
-7 -1 3 25956.1 727.521 5
-7 -1 3 25168.6 801.19 8
-7 1 3 24156.2 739.436 7
-7 -1 3 24211.5 1340.24 1
-7 1 3 26857 1085.88 3
-7 -1 3 25320.5 775.991 7
-7 -1 3 26188.2 778.207 12
-7 1 3 26343.5 666.144 6
-7 1 3 27766.1 1075.14 2
-7 1 3 25520.4 688.461 10
-7 1 3 26639.3 712.975 13
-6 -1 3 599.616 286.267 1
-6 1 3 155.565 121.053 2
-6 1 3 526.99 254.747 1
-5 1 3 16227.3 1105.47 1
-5 -1 3 15805.5 1013.03 1
-5 1 3 16592.7 857.3 2
-4 1 3 52108.6 1875.72 1
-4 -1 3 52513.4 1721.49 1
-3 1 3 8524.12 787.705 1
-3 -1 3 7383.5 635.046 1
-3 1 3 6378.98 565.174 2
-2 1 3 14192 931.553 1
-2 -1 3 14423.1 812.064 1
-2 1 3 14559.7 838.158 2
-1 1 3 9421.37 716.486 1
-1 1 3 10733.2 733.292 2
0 1 3 191.097 145.468 2
0 1 3 -78.2006 180.611 1
1 1 3 138.46 157.135 2
1 -1 3 448.139 149.36 2
2 1 3 533.821 214.892 2
2 -1 3 66.0258 108.239 2
3 1 3 888.094 293.827 2
3 -1 3 902.486 219.331 2
4 1 3 485.207 172.858 2
4 -1 3 387.515 153.111 2
5 1 3 291.083 142.315 2
5 -1 3 253.448 128.005 2
6 -1 3 771.654 155.919 6
6 1 3 703.668 250.097 2
6 -1 3 1020.36 258.626 2
7 1 3 615.071 127.097 6
7 -1 3 680.226 149.319 6
7 1 3 633.454 124.477 4
7 1 3 515.785 221.947 2
7 -1 3 587.882 220.646 2
8 1 3 5706.33 665.325 2
8 -1 3 4774.07 579.122 2
-8 1 -3 5424.66 511.563 3
8 1 3 5743.71 327.488 4
8 1 3 5682.65 342.904 6
8 -1 3 6543.27 367.615 6
9 1 3 556.955 140.747 6
9 -1 3 593.541 144.483 6
9 1 3 756.976 140.729 4
-9 1 -3 995.147 253.354 3
9 1 3 403.011 211.186 2
9 -1 3 906.033 275.273 2
10 1 3 214.721 110.192 6
10 -1 3 216.116 114.264 6
10 1 3 221.797 103.069 4
10 1 3 284.898 200.222 2
-10 1 -3 155.349 186.981 3
10 -1 3 269.002 172.586 2
11 1 3 6444.02 738.941 2
11 -1 3 4990.68 619.881 2
-11 1 -3 6049.96 638.043 3
11 1 3 6663.93 379.433 6
11 -1 3 6559.02 396.153 6
12 1 3 15331 1158.57 2
12 -1 3 14346.9 1095.69 2
-12 1 -3 14735.2 1001.03 3
12 1 3 15819.3 589.5 6
12 -1 3 16054.9 629.118 6
13 1 3 81.6311 123.567 6
13 -1 3 33.7455 119.93 6
-13 1 -3 81.8523 110.83 3
13 1 3 -30.9738 203.84 2
-13 -1 -3 -110.411 69.8827 11
13 -1 3 -137.297 269.308 2
14 1 3 -24.8093 102.065 6
14 -1 3 6.16972 106.529 6
-14 1 -3 -135.633 185.587 3
14 1 3 -97.8153 264.039 2
-14 -1 -3 -6.98431 88.8 11
14 -1 3 9.39601 169.679 2
15 1 3 412.858 141.984 6
15 -1 3 319.667 136.176 6
-15 1 -3 109.138 197.56 3
15 1 3 231.391 254.443 2
-15 -1 -3 150.397 107.841 11
15 -1 3 104.419 208.214 2
-16 1 -3 3788.16 637.496 3
-16 -1 -3 4171.11 311.672 11
16 1 3 4121.39 693.397 2
16 1 3 4264.27 342.574 6
16 -1 3 3978.09 362.524 6
16 -1 3 3560.75 616.891 2
-17 1 -3 1269.21 369.219 3
-17 -1 -3 1783.48 225.304 11
17 1 3 1859.25 526.206 2
17 1 3 1598.73 222.427 6
17 -1 3 1508.65 238.731 6
17 -1 3 1272.07 457.845 2
18 1 3 6621.87 902.924 2
18 -1 3 6164.52 844.268 2
-18 1 -3 4831.97 743.216 3
-18 -1 -3 6454.56 396.683 11
18 1 3 6339.24 434.118 6
18 -1 3 5408.57 422.701 6
-19 1 -3 2279.47 574.606 3
-19 -1 -3 2433.23 261.483 11
-19 1 -3 2654.19 275.978 11
19 1 3 2109.18 689.48 2
19 1 3 2254.59 277.507 6
19 -1 3 2098.65 284.072 6
19 -1 3 3211.27 639.654 2
-20 1 -3 3609.26 731.064 3
-20 -1 -3 3624.14 313.56 11
-20 1 -3 4157.58 346.856 11
20 1 3 4025.25 824.776 2
20 1 3 3981.32 354.391 6
20 -1 3 3622.08 365.694 6
20 -1 3 4044.07 704.311 2
21 1 3 59.0326 119.044 6
21 -1 3 112.517 122.958 6
-21 -1 -3 298.835 131.704 11
-21 1 -3 107.33 132.818 11
22 -1 3 992.871 224.355 6
-22 -1 -3 1400.51 223.767 11
-22 1 -3 1243.09 216.646 11
22 1 3 1429.04 245.156 6
23 1 3 1000.05 206.04 6
23 -1 3 750.133 213.106 6
-23 -1 -3 585.279 165.4 11
-23 1 -3 759.392 188.108 11
24 -1 3 1321.74 257.494 6
-24 -1 -3 1685.4 238.908 11
-24 1 -3 1992.82 253.604 11
24 1 3 1715.36 243.411 4
24 1 3 1853.08 249.256 6
-25 -1 -3 4004.36 341.137 11
-25 1 -3 4084 355.823 11
25 1 3 4148.28 353.485 4
25 1 3 4130.56 356.726 6
25 -1 3 4097.64 385.932 6
-26 -1 -3 2168.7 258.237 11
-26 1 -3 2202.75 259.237 11
26 1 3 2271.18 262.888 4
26 1 3 1926.19 246.408 6
26 -1 3 2283.03 294.756 6
27 1 3 285.186 109.581 6
27 -1 3 82.2977 131.671 6
27 1 3 411.976 140.636 4
-27 -1 -3 350.383 146.439 9
-27 -1 -3 389.041 131.797 11
-27 1 -3 201.277 131.069 11
-28 -1 -3 1526.49 211.976 9
-28 -1 -3 1982.27 238.326 11
-28 1 -3 1856.56 226.938 11
28 1 3 1595.29 217.301 4
28 1 3 1765.39 226.981 6
28 -1 3 1499.65 239.219 6
29 1 3 -113.502 65.1811 6
29 -1 3 -45.2699 120.166 6
29 1 3 -17.0975 93.4725 4
-29 -1 -3 -13.77 78.0308 9
-29 -1 -3 51.1232 93.3573 11
-29 1 -3 59.3774 107.023 11
-30 -1 -3 1685.26 192.444 9
-30 -1 -3 1721.07 205.109 11
-30 1 -3 1615.07 202.215 11
30 1 3 1504.74 191.855 4
30 1 3 1642.85 189.54 6
30 -1 3 1718.58 223.738 6
31 1 3 336.712 79.5063 6
31 -1 3 170.276 93.8038 6
31 1 3 345.148 96.2926 4
-31 -1 -3 290.055 78.5993 9
-31 -1 -3 196.824 91.6336 11
-31 1 -3 158.181 87.9212 11
32 -1 3 242.195 90.5394 6
32 1 3 178.544 71.4741 4
32 -1 3 170.955 87.7885 4
-32 -1 -3 288.039 88.4704 11
-32 1 -3 156.768 86.079 11
-32 2 3 2397.07 221.212 10
-31 2 3 658.645 119.222 16
31 -2 -3 411.887 113.059 5
-31 2 3 430.702 137.813 10
-30 2 3 1436.41 226.718 8
-30 2 3 1346.93 174.065 16
30 -2 -3 1205.5 185.804 5
-30 -2 3 674.683 171.204 10
-30 2 3 918.416 172.773 10
-29 2 3 364.335 171.753 8
-29 -2 3 397.448 135.429 8
-29 2 3 679.024 129.959 16
29 -2 -3 676.978 155.964 5
-29 -2 3 322.692 133.364 10
-29 2 3 621.799 150.943 10
-28 2 3 1339.59 245.57 8
-28 2 3 1288.29 193.697 16
-28 -2 3 849.164 209.205 8
-28 2 3 1197.6 195.756 10
-28 -2 3 757.109 175.681 10
-27 2 3 432.016 182.066 8
-27 -2 3 110.518 134.979 8
-27 2 3 387.302 127.814 16
-27 2 3 251.701 118.971 10
-26 2 3 29.0373 146.984 8
-26 -2 3 394.704 171.205 8
-26 2 3 12.6741 87.0163 16
-26 2 3 157.932 136.067 13
-26 -2 3 210.894 107.801 10
-26 2 3 124.728 117.2 10
-25 2 3 745.623 232.948 8
-25 -2 3 709.431 200.842 13
-25 -2 3 885.626 236.453 12
-25 -2 3 1068.16 232.31 8
-25 2 3 789.529 155.659 16
-25 2 3 765.466 191.042 13
-25 -2 3 533.378 153.956 10
-25 2 3 797.672 182.531 10
-24 -2 3 1787.03 269.401 13
-24 2 3 2218.19 339.218 8
-24 2 3 2083.87 247.046 16
-24 -2 3 1671.42 298.635 8
-24 2 3 1816.8 269.73 13
-24 -2 3 1983.33 303.923 12
-24 -2 3 1970.49 291.505 7
-24 -2 3 1955.06 244.239 10
-24 2 3 1929.03 260.65 10
-23 -2 3 2630.31 329.534 7
-23 2 3 2467.44 299.063 13
-23 2 3 2653.55 372.66 8
-23 -2 3 2234.69 341.05 8
-23 2 3 2480.35 266.819 16
-23 -2 3 2086.78 290.152 13
-23 -2 3 2403.52 341.624 12
-23 -2 3 2662.57 289.071 10
-23 2 3 2561.29 304.05 10
-22 2 3 426.389 236.333 8
-22 -2 3 397.446 219.809 8
-22 -2 3 270.735 145.745 13
-22 2 3 127.574 132.525 13
-22 -2 3 456.018 209.834 12
-22 -2 3 132.499 136.281 7
-22 2 3 300.637 124.806 16
-22 -2 3 357.161 145.831 10
-22 2 3 330.609 160.586 10
-21 2 3 139.413 178.358 8
-21 2 3 -46.4647 95.7746 16
-21 -2 3 39.4991 171.427 8
-21 -2 3 -77.4861 131.789 13
-21 2 3 44.8935 111.6 13
-21 -2 3 51.9593 135.468 12
-21 -2 3 -169.45 147.912 7
-21 -2 3 62.8714 108.154 10
-21 2 3 -0.50381 114.891 10
-20 2 3 719.785 419.978 1
-20 2 3 435.207 210.046 8
-20 -2 3 282.555 213.893 8
-20 -2 3 299.976 162.824 13
-20 2 3 249.972 142.362 13
-20 -2 3 26.8975 161.125 7
-20 2 3 310.127 142.14 16
-20 -2 3 326.237 191.569 12
-20 -2 3 194.168 136.495 10
-20 2 3 238.57 143.033 10
-19 -2 3 3473.88 853.903 1
-19 2 3 3166.53 760.559 1
-19 2 3 3329.09 402.116 8
-19 -2 3 2575.82 371.688 8
-19 2 3 2845.2 309.362 13
-19 -2 3 2509.16 338.93 12
-19 -2 3 2750.34 315.744 13
-19 -2 3 3339.94 304.018 10
-19 2 3 3052.74 322.041 10
-19 -2 3 2452.85 345.761 7
-18 2 3 11612.1 1454.24 1
-18 2 3 9823.78 649.674 8
-18 -2 3 8857.23 638.128 8
-18 2 3 9211.77 459.355 4
-18 -2 3 9637.1 1254.05 1
-18 2 3 9916.45 536.869 13
-18 -2 3 8292.18 572.049 7
-18 -2 3 9139.19 588.354 12
-18 -2 3 9259.71 526.556 13
-18 -2 3 9588.39 496.003 10
-18 2 3 9615.44 525.691 10
-17 2 3 4562.53 860.683 1
-17 2 3 4726.4 453.284 8
-17 -2 3 3872.69 425.91 8
17 -2 -3 4783.69 345.817 14
-17 -2 3 4085.46 357.493 13
-17 2 3 4478.46 369.734 13
-17 -2 3 3509.87 388.856 7
-17 -2 3 3591 378.482 12
-17 2 3 4004.53 308.032 4
-17 -2 3 5042.48 880.648 1
-17 -2 3 3828.29 322.562 10
-17 2 3 4587.81 368.602 10
-16 2 3 368.337 189.489 8
-16 -2 3 324.074 190.699 8
16 -2 -3 235.849 115.845 14
-16 -2 3 154.789 128.755 13
-16 2 3 195.076 135.68 13
-16 2 3 108.127 122.661 12
-16 -2 3 242.875 154.543 12
-16 -2 3 105.352 134.05 7
-16 -2 3 885.76 374.026 1
-16 2 3 170.354 103.125 4
-16 2 3 562.248 368.108 1
-16 -2 3 109.947 95.8756 10
-16 2 3 108.584 104.319 10
-15 2 3 245.144 167.863 8
-15 -2 3 238.524 175.978 8
-15 -2 3 182.626 156.188 12
15 -2 -3 341.498 142.616 14
-15 -2 3 296.291 138.735 13
-15 2 3 269.815 123.801 13
-15 2 3 470.652 177.97 12
-15 -2 3 244.928 163.969 7
-15 2 3 316.575 105.019 4
-15 -2 3 318.863 114.114 10
-15 2 3 371.274 152.996 10
-14 2 3 156.067 153.113 8
-14 -2 3 -30.7365 117.073 1
-14 -2 3 94.098 159.087 8
-14 -2 3 182.566 130.161 13
-14 2 3 31.7407 100.888 13
-14 -2 3 198.882 151.291 12
-14 -2 3 129.096 149.053 7
-14 2 3 97.1073 88.6822 3
-14 2 3 94.8171 118.548 12
-14 2 3 58.1947 84.8454 4
-14 2 3 -58.787 252.042 1
-14 -2 3 277.034 107.958 6
-14 -2 3 112.845 103.634 10
-14 2 3 -3.2411 96.6671 10
-13 -2 3 15.479 138.525 7
-13 2 3 -13.9834 116.123 8
-13 -2 3 76.518 138.676 8
-13 -2 3 -69.5656 96.9318 13
-13 2 3 -163.703 101.799 13
-13 2 3 -174.765 121.042 12
-13 -2 3 -11.4467 120.844 12
-13 2 3 -454.868 204.765 3
-13 2 3 -179.397 217.954 1
-13 2 3 -134.299 92.3121 4
-13 2 3 -90.6941 93.7161 6
-13 -2 3 133.74 69.6507 6
-13 -2 3 31.078 245.649 1
-13 -2 3 203.062 106.865 10
-13 2 3 -1.16981 81.8998 10
-12 2 3 564.819 188.345 8
-12 -2 3 375.626 169.788 8
-12 -2 3 361.568 135.26 13
-12 2 3 331.11 124.046 13
-12 2 3 255.528 130.794 12
-12 -2 3 316.729 173.346 7
-12 -2 3 269.5 141.69 12
-12 2 3 379.644 173.211 3
-12 2 3 617.32 307.869 1
-12 2 3 482.796 132.902 6
-12 2 3 406.398 122.198 4
-12 -2 3 518.672 117.199 6
-12 -2 3 212.666 244.308 1
-12 -2 3 601.43 150.663 10
-12 2 3 555.817 134.32 10
-11 -2 3 544.38 162.325 12
-11 -2 3 656.967 163.074 5
-11 2 3 576.426 196.764 8
-11 -2 3 610.242 183.126 7
-11 -2 3 453.341 170.335 8
-11 2 3 684.274 147.444 13
-11 -2 3 517.076 155.2 13
-11 2 3 633.058 155.363 12
-11 -2 3 494.807 255.642 1
-11 2 3 1063.67 406.844 1
-11 2 3 586.613 235.915 3
-11 2 3 595.345 136.807 6
-11 -2 3 448.133 100.73 6
-11 2 3 562.358 124.852 4
-11 -2 3 745.394 132.774 10
-11 2 3 603.025 144.957 10
-10 -2 3 1278.29 205.525 5
-10 2 3 1434.12 259.447 8
-10 -2 3 1186.19 235.685 8
-10 -2 3 1176.09 188.185 13
-10 2 3 1148.27 167.08 13
-10 -2 3 1425.63 223.216 12
-10 2 3 1181.35 163.631 4
-10 2 3 1254.55 389.877 1
-10 2 3 1264.88 181.61 6
-10 -2 3 1331.12 177.513 6
-10 2 3 1623.73 338.117 3
-10 2 3 1005.96 180.357 10
-10 -2 3 1203.52 223.809 7
-10 -2 3 1667.47 476.334 1
-10 -2 3 1243.49 165.826 10
-9 2 3 244.587 104.586 10
-9 -2 3 -0.40922 102.125 5
-9 -2 3 288.07 246.378 1
-9 2 3 89.9364 194.883 1
-9 2 3 92.5898 146.999 8
-9 -2 3 54.6137 78.8451 13
-9 2 3 125.049 82.9996 13
-9 -2 3 42.9123 124.984 7
-9 -2 3 143.062 123.548 12
-9 -2 3 135.731 138.25 8
-9 2 3 166.025 134.728 3
-9 2 3 74.181 79.5336 6
-9 -2 3 -78.1761 69.7841 6
-9 2 3 63.0634 80.1373 4
-9 -2 3 81.7899 78.1265 10
-8 2 3 799.182 157.045 10
-8 2 3 797.175 281.936 2
-8 -2 3 1041.2 184.742 5
-8 2 3 1250.7 215.974 8
-8 -2 3 1107.45 211.275 7
-8 -2 3 857.472 168.324 13
-8 2 3 975.624 156.771 13
-8 -2 3 1296.3 357.409 1
-8 2 3 544.553 287.628 1
-8 -2 3 788.439 172.044 12
-8 2 3 906.261 155.762 4
-8 2 3 907.462 159.418 6
-8 2 3 1310.15 310.731 3
-8 -2 3 1038.02 214.601 8
-7 2 3 61.5824 82.2269 10
-7 2 3 96.3303 149.888 2
-7 -2 3 69.8295 102.124 5
-7 2 3 93.0005 123.876 8
-7 -2 3 29.3547 114.319 8
-7 2 3 -2.26333 56.4132 13
-7 -2 3 55.3024 104.015 13
-7 2 3 4.98446 130.182 1
-7 -2 3 85.6136 117.513 7
-7 -2 3 293.047 132.678 12
-7 -2 3 -56.1957 148.729 1
-7 2 3 27.1212 66.781 6
-7 2 3 15.4652 66.5714 4
-6 2 3 7764.13 859.748 1
-6 2 3 7801.17 440.184 8
-6 -2 3 8113.91 485.185 8
-6 -2 3 7343.75 440.762 12
-6 -2 3 6853.91 373.42 13
-6 -2 3 7678.7 789.255 1
-6 -2 3 8025.9 464.841 7
-6 2 3 7579.11 387.423 13
-6 2 3 7566.53 372.425 4
-6 2 3 7832.19 376.539 6
-6 2 3 7546.12 383.332 10
-6 2 3 7899.58 696.895 2
-5 -2 3 1299.05 204.563 7
-5 -2 3 1190.72 191.961 5
-5 2 3 1435.16 335.606 2
-5 -2 3 1117.36 211.936 8
-5 2 3 1408.42 395.4 1
-5 -2 3 916.744 201.753 12
-5 2 3 1110.54 157.26 4
-5 2 3 990.349 163.866 6
-5 2 3 1151.65 179.427 10
-5 -2 3 786.103 275.306 1
-4 -2 3 2230.79 248.822 5
-4 -2 3 2387.39 264.704 7
-4 -2 3 2876.38 295.382 8
-4 2 3 3335.86 535.751 1
-4 -2 3 1930.51 250.069 12
-4 2 3 2489.06 231.874 4
-4 2 3 2295.91 232.187 6
-4 2 3 2876.04 476.444 2
-3 2 3 11438.9 981.908 1
-3 -2 3 10331 473.09 5
-3 -2 3 10577.8 515.708 8
-3 -2 3 11200.5 521.519 7
-3 -2 3 10191.6 497.975 12
-3 2 3 10740 426.595 4
-3 2 3 10259.1 802.871 2
-2 -2 3 1315.8 224.72 7
-2 -2 3 1420.34 224.477 8
-2 -2 3 1008.46 178.564 5
-2 2 3 944.938 276.096 2
-2 2 3 1208.31 163.959 4
-1 2 3 225.542 111.387 4
-1 -2 3 240.069 113.033 5
-1 2 3 87.9012 146.063 2
0 -2 3 1097.73 149.949 9
0 -2 3 1252.56 187.244 5
0 2 3 1323.22 165.372 4
0 2 3 1180.99 351.48 2
1 2 3 39.064 89.8584 4
1 -2 3 236.462 94.9807 9
1 -2 3 91.3891 97.0504 5
1 2 3 292.439 222.111 2
2 -2 3 710.611 152.047 9
2 -2 3 763.836 156.099 5
2 2 3 1015.78 368.565 2
2 2 3 643.341 153.235 4
3 2 3 3392 563.357 2
3 -2 3 2995.85 270.504 5
3 2 3 3126.66 260.767 4
4 2 3 11246.2 941.692 2
4 -2 3 9002.64 657.97 2
4 -2 3 10088.5 472.356 5
4 2 3 11159.4 451.666 4
4 -2 3 10394.4 449.752 6
5 2 3 10353 904.221 2
5 -2 3 9321.95 707.829 2
5 -2 3 10119.2 452.178 5
5 2 3 10166.5 438.198 4
5 -2 3 9499.65 446.298 6
6 2 3 5415.5 690.769 2
6 -2 3 4523.12 325.341 5
6 2 3 4679.18 309.46 4
6 2 3 4913.18 315.397 6
6 -2 3 5043.94 345.084 6
7 -2 3 1935.16 220.532 5
7 2 3 1932.6 457.782 2
7 2 3 2022.63 213.944 4
7 2 3 1745.7 198.542 6
7 -2 3 1932.47 223.43 6
8 2 3 79.4858 71.207 6
8 -2 3 32.5673 91.2191 6
8 2 3 7.95311 82.8223 4
8 -2 3 135.599 103.809 5
8 2 3 -101.842 219.309 2
9 2 3 3773.11 599.312 2
9 -2 3 3405.09 285.741 5
9 2 3 3956.1 299.067 4
9 2 3 3868.36 284.46 6
9 -2 3 4124.31 320.361 6
10 -2 3 1431.24 196.475 5
10 2 3 1252.23 370.572 2
10 2 3 1605.28 202.879 4
10 2 3 1377.66 192.354 6
10 -2 3 1360.38 211.596 6
11 2 3 -36.721 85.1206 6
11 -2 3 97.3286 105.88 6
11 2 3 109.79 91.6218 4
11 -2 3 123.899 111.265 5
12 2 3 2920.74 591.337 2
12 2 3 2603.27 255.654 4
12 2 3 2411.69 248.414 6
12 -2 3 2857.41 295.944 6
13 2 3 2488.35 578.197 2
13 2 3 2069.19 237.964 4
13 2 3 2175.57 238.726 6
13 -2 3 2070.83 261.762 6
14 2 3 6494.98 841.894 2
14 2 3 6122.42 396.644 4
14 2 3 5961.02 383.857 6
14 -2 3 5877.41 420.898 6
15 2 3 3149.79 684.279 2
-15 -2 -3 3160.61 267.201 11
15 2 3 3206.4 295.198 4
15 2 3 3020.47 286.992 6
15 -2 3 3223.59 323.032 6
16 -2 3 812.065 354.206 2
16 2 3 420.588 151.083 6
16 -2 3 413.441 167.45 6
16 2 3 603.762 153.355 4
16 2 3 633.069 483.966 2
-16 -2 -3 293.305 116.456 11
17 -2 3 1509.2 446.422 2
17 2 3 1194.11 193.963 6
17 -2 3 959.972 210.231 6
17 2 3 831.34 455.891 2
17 2 3 1282.68 206.528 4
-17 -2 -3 1137.19 181.166 11
-17 2 -3 2190.05 490.003 3
18 -2 3 1224.85 397.743 2
18 2 3 1144.09 198.255 6
18 -2 3 811.587 207.803 6
18 2 3 1027.6 493.235 2
18 2 3 1308.35 209.974 4
-18 -2 -3 1221.32 188.887 11
19 -2 3 573.446 284.131 2
19 2 3 324.626 133.178 6
19 -2 3 238.195 153.301 6
19 2 3 340.54 149.861 4
19 2 3 314.999 388.839 2
-19 -2 -3 545.213 145.241 11
20 2 3 77.4043 105.44 6
20 -2 3 -78.2022 141.838 6
20 2 3 23.5138 126.217 4
-20 -2 -3 52.0631 104.207 11
21 2 3 344.389 145.543 6
21 -2 3 260.2 158.032 6
21 2 3 318.322 148.824 4
-21 -2 -3 445.058 146.278 11
22 2 3 282.874 125.556 6
22 -2 3 153.368 140.838 6
22 2 3 55.2518 113.461 4
-22 -2 -3 234.281 146.051 9
-22 -2 -3 163.677 111.66 11
-22 2 -3 311.027 158.527 11
23 -2 3 -57.5675 172.594 6
23 2 3 7.47254 111.955 4
-23 -2 -3 63.559 131.802 9
-23 -2 -3 94.4755 123.921 11
-23 2 -3 58.1197 108.53 11
24 -2 3 31.2645 148.002 6
24 2 3 205.856 124.255 4
-24 -2 -3 135.548 129.137 9
-24 -2 -3 247.228 128.999 11
-24 2 -3 32.3829 108.737 11
25 -2 3 241.067 159.299 6
25 2 3 227.186 129.666 4
-25 -2 -3 276.032 142.163 9
-25 -2 -3 266.76 118.869 11
-25 2 -3 261.09 128.66 11
26 -2 3 -121.454 137.751 6
26 2 3 -69.2807 107.154 4
-26 -2 -3 1.41061 110.3 9
-26 -2 -3 96.1375 103.39 11
-26 2 -3 200.23 111.474 11
27 -2 3 85.8558 124.731 6
27 2 3 185.293 106.304 4
-27 -2 -3 272.983 146.861 9
-27 -2 -3 56.2628 101.893 11
-27 2 -3 337.036 132.801 11
28 -2 3 654.5 174.882 6
28 2 3 720.404 139.643 4
-28 -2 -3 635.539 155.222 9
-28 -2 -3 746.929 151.261 11
-28 2 -3 745.544 152.294 11
29 -2 3 -140.259 112.614 6
29 2 3 65.7516 82.252 4
-29 -2 -3 141.184 117.205 9
-29 -2 -3 -84.4932 89.1234 11
-29 2 -3 -145.704 87.634 11
-30 -2 -3 2850.21 240.51 9
-30 -2 -3 2631.78 227.573 11
-30 2 -3 2662.53 236.471 11
30 2 3 2541.24 219.142 4
30 -2 3 2729.34 256.653 6
-31 -2 -3 3331.95 235.319 9
-31 -2 -3 3020.58 224.354 11
-31 2 -3 3135.79 235.794 11
31 -2 3 3232.88 264.046 6
-32 2 -3 799.764 123.611 11
32 -2 3 1104.6 150.755 6
-30 3 3 153.617 68.2739 16
30 -3 -3 332.334 102.537 5
-29 3 3 -25.5165 58.0753 16
29 -3 -3 4.77159 93.5805 5
-28 3 3 9.91448 68.6017 16
28 -3 -3 -12.3144 85.1621 5
-27 -3 3 -95.723 101.329 8
-27 3 3 74.6337 90.4508 16
27 -3 -3 95.8741 128.491 5
-27 3 3 -199.791 108.183 10
-26 3 3 280.234 173.68 8
-26 -3 3 107.478 102.441 8
-26 3 3 -7.56648 75.2298 16
26 -3 -3 208.347 138.729 5
-26 -3 3 380.644 132.146 7
-26 3 3 99.5792 75.5734 10
-25 3 3 820.568 236.564 8
-25 -3 3 647.201 194.065 8
-25 3 3 632.771 152.658 16
-25 -3 3 853.101 190.133 12
-25 -3 3 87.3681 90.421 7
-25 3 3 165.576 110.135 10
-24 3 3 545.704 214.753 8
-24 -3 3 408.085 183.189 8
-24 3 3 486.775 141.365 16
-24 -3 3 460.107 182.936 7
-24 -3 3 399.619 183.109 12
-24 3 3 462.895 135.003 10
-23 3 3 11.9478 166.054 8
-23 -3 3 246.04 173.557 8
-23 3 3 -76.333 107.115 16
-23 3 3 -40.3113 100.39 13
-23 -3 3 -45.2371 144.267 12
-23 -3 3 -131.454 130.486 7
-23 3 3 60.8046 81.9768 10
-22 3 3 507.35 211.128 8
-22 -3 3 139.474 122.475 13
-22 3 3 358.707 122.953 16
-22 -3 3 295.551 194.533 8
-22 3 3 376.01 131.067 13
-22 -3 3 203.062 149.58 12
-22 -3 3 307.79 171.48 7
-22 3 3 213.155 135.748 10
-21 3 3 1533.03 309.244 8
-21 -3 3 1203.94 286.813 8
-21 -3 3 1018.7 214.512 13
-21 3 3 1340.72 220.224 13
-21 -3 3 1276.24 266.13 12
-21 -3 3 1177.67 274.058 7
-21 3 3 1251.85 208.725 10
-20 3 3 5039.18 480.704 8
-20 -3 3 3797.4 449.024 8
-20 -3 3 4957.46 393.978 13
-20 3 3 4999.32 380.812 13
-20 -3 3 3956.04 424.156 7
-20 -3 3 3974 411.358 12
-20 3 3 4775.63 374.528 10
-19 3 3 7353.08 565.633 8
-19 -3 3 6324.43 548.616 8
19 -3 -3 8909.9 501.181 14
-19 -3 3 6601.56 525.404 12
-19 -3 3 6932.42 455.715 13
-19 3 3 7125.94 455.481 13
-19 -3 3 6630.15 537.625 7
-19 3 3 7568.43 470.553 10
-18 3 3 1351.38 276.69 8
-18 -3 3 1151.52 280.76 8
18 -3 -3 914.502 189.544 14
-18 3 3 1024.09 198.774 13
-18 -3 3 861.186 211.753 12
-18 3 3 1080.39 197.879 4
-18 -3 3 851.815 241.449 7
-18 3 3 1118.59 575.385 1
-18 3 3 1009.2 191.836 10
-17 3 3 78.0997 162.232 8
-17 -3 3 198.095 149.461 12
-17 -3 3 141.296 189.093 8
17 -3 -3 122.56 116.766 14
-17 3 3 32.9445 94.5729 13
-17 3 3 10.4886 360.679 3
-17 -3 3 99.9325 169.973 7
-17 3 3 23.9122 92.9747 4
-17 3 3 -335.922 345.759 1
-17 3 3 0.44834 105.455 10
-16 3 3 -138.349 170.685 8
-16 -3 3 -42.9874 177.005 8
16 -3 -3 -159.294 125.985 14
-16 3 3 12.177 88.2377 13
-16 -3 3 1.8059 139.329 12
-16 -3 3 105.594 142.767 7
-16 3 3 303.983 293.878 3
-16 -3 3 45.6939 91.9657 11
-16 3 3 -43.0444 100.536 4
-16 3 3 -184.607 311.478 1
-16 3 3 -70.8193 98.1166 10
-15 3 3 -150.755 161.028 8
-15 -3 3 -66.3252 166.475 8
15 -3 -3 -233.114 127.205 14
-15 3 3 233.355 128.704 13
-15 -3 3 -106.489 128.792 12
-15 -3 3 69.5648 157.883 7
-15 -3 3 144.999 111.465 11
-15 3 3 178.963 229.339 1
-15 3 3 113.032 103.718 4
-15 3 3 -121.512 262.229 3
-15 3 3 -133.491 118.002 10
14 -3 -3 175.318 113.017 14
-14 3 3 106.676 152.038 8
-14 -3 3 214.824 197.908 8
-14 -3 3 214.413 161.007 12
-14 -3 3 225.33 187.569 7
-14 3 3 712.534 431.933 1
-14 -3 3 222.809 104.936 11
-14 3 3 176.209 106.296 4
-14 3 3 195.044 139.372 10
-13 -3 3 131.676 118.374 5
-13 3 3 279.203 161.616 8
-13 -3 3 298.579 189.21 8
-13 -3 3 99.6842 134.049 12
-13 -3 3 395.609 178.338 7
-13 3 3 305.298 298.651 1
-13 -3 3 352.509 127.654 11
-13 3 3 -152.071 129.348 3
-13 3 3 141.557 95.0398 4
-13 3 3 151.809 108.724 10
13 -3 -3 230.948 115.943 14
-12 -3 3 1297.2 226.732 5
-12 -3 3 1219.32 274.516 8
-12 3 3 1383.62 253.436 8
-12 3 3 1106.22 180.89 4
-12 -3 3 1215.92 226.879 12
-12 -3 3 921.474 244.149 7
12 -3 -3 1781.9 243.179 14
-12 -3 3 1178.49 183.601 11
-12 3 3 1503.01 377.683 3
-12 3 3 1331.9 200.555 10
-11 -3 3 2051.64 229.266 9
-11 -3 3 2554.19 299.872 5
-11 3 3 2577.63 328.739 8
-11 -3 3 2606.8 336.236 8
11 -3 -3 2991.24 294.76 14
-11 -3 3 1771.56 291.544 7
-11 -3 3 2117.63 293.048 12
-11 3 3 2997.84 640.957 1
-11 3 3 2469.46 252.976 4
-11 -3 3 2514.13 236.779 11
-11 3 3 2345.07 464.71 3
-11 3 3 2420.42 247.376 10
-10 -3 3 16.1844 64.2664 9
-10 -3 3 -94.5731 110.86 5
-10 3 3 -106.464 141.732 8
-10 -3 3 -53.6605 154.649 8
10 -3 -3 -33.7318 104.984 14
-10 -3 3 -127.37 136.485 7
-10 -3 3 8.29852 143.933 12
-10 -3 3 58.9899 88.2759 11
-10 3 3 409.546 266.741 3
-10 3 3 -172.403 87.567 6
-10 3 3 -64.2442 89.8991 4
-10 3 3 -14.4176 91.7485 10
-9 -3 3 -21.3017 71.5386 9
-9 3 3 -46.9972 151.166 8
-9 -3 3 91.3502 108.111 5
-9 -3 3 88.9812 134.448 8
-9 -3 3 53.7971 126.337 12
-9 -3 3 65.89 127.454 7
-9 -3 3 -128.291 83.5646 11
-9 3 3 57.4799 139.102 3
-9 3 3 -98.4082 94.3092 6
-9 3 3 27.7629 74.3961 4
-9 3 3 2.44951 50.4092 10
-8 -3 3 3.5267 86.1854 9
-8 3 3 68.401 79.1642 2
-8 3 3 193.783 197.457 1
-8 3 3 -41.1074 129.009 8
-8 -3 3 191.056 162.971 8
-8 -3 3 284.411 106.409 11
-8 -3 3 -8.92559 140.424 12
-8 -3 3 111.657 116.909 7
-8 3 3 -200.626 227.476 3
-8 3 3 127.653 87.5007 6
-8 3 3 108.867 85.0541 4
-8 3 3 -96.9033 94.9898 10
-7 3 3 1142.46 182.173 10
-7 -3 3 1158.46 172.037 9
-7 3 3 1121.1 356.288 2
-7 3 3 1333.12 237.454 8
-7 -3 3 1119.63 209.308 5
-7 -3 3 1194.68 236.123 8
-7 3 3 1837.4 501.15 1
-7 -3 3 1107.99 239.451 7
-7 -3 3 1097.79 215.271 12
-7 3 3 1129.61 173.219 4
-7 -3 3 962.287 160.056 11
-7 3 3 1151.52 168.547 6
-6 -3 3 1688.81 200.819 9
-6 -3 3 1604.49 228.474 5
-6 3 3 1641.88 255.966 8
-6 3 3 1590.23 379.439 2
-6 -3 3 1655.49 259.968 8
-6 -3 3 1419.82 234.35 7
-6 -3 3 1504 246.071 12
-6 -3 3 1487.81 183.995 11
-6 3 3 1562.57 195.253 4
-6 3 3 1548.45 189.374 6
-6 3 3 1608.18 201.783 10
-5 3 3 664.692 151.449 10
-5 -3 3 404.104 133.192 9
-5 3 3 739.117 243.177 2
-5 3 3 909.469 210.811 8
-5 -3 3 402.127 145.011 5
-5 -3 3 660.319 204.062 8
-5 -3 3 482.969 174.545 7
-5 -3 3 514.338 191.338 12
-5 3 3 890.116 159.231 4
-5 -3 3 435.162 121.002 11
-5 3 3 944.868 153.046 6
-4 -3 3 7862.14 396.07 9
-4 -3 3 8295.64 469.951 5
-4 -3 3 9083.81 540.544 8
-4 -3 3 8399.44 503.067 7
-4 -3 3 8429.19 504.262 12
-4 -3 3 8119.76 401.892 11
-4 3 3 8822.52 430.627 4
-4 3 3 7767.12 380.323 6
-4 3 3 7784.84 401.185 10
-4 3 3 8788.47 863.202 2
-3 -3 3 2667.78 236.724 9
-3 -3 3 2695.04 288.847 5
-3 -3 3 2877.27 331.662 8
-3 3 3 2741.42 500.287 2
-3 -3 3 2542.31 286.103 7
-3 -3 3 2614.45 295.902 12
-3 -3 3 2501.15 238.81 11
-3 3 3 2667.83 258.856 4
-3 3 3 2335.72 251.188 10
-2 -3 3 2666.44 243.537 9
-2 -3 3 2633.26 279.677 5
-2 -3 3 2544.3 312.996 8
-2 -3 3 2654.71 305.911 7
-2 -3 3 2745.35 243.058 11
-2 3 3 2448.29 250.468 4
-2 3 3 2543.65 231.608 10
-2 3 3 3518.4 551.177 2
-1 -3 3 770.734 150.683 9
-1 3 3 1104.65 323.076 2
-1 -3 3 722.662 168.158 5
-1 -3 3 669.231 189.792 8
-1 -3 3 1083.28 192.571 7
-1 3 3 926.824 169.612 4
0 3 3 144.04 105.181 4
0 -3 3 252.381 112.233 9
0 3 3 134.485 226.972 2
0 -3 3 283.925 125.69 5
0 -3 3 169.105 147.492 8
0 -3 3 249.611 119.422 7
1 3 3 581.26 146.615 4
1 -3 3 327.304 131.323 9
1 3 3 736.92 316.853 2
1 -3 3 286.596 143.768 5
1 -3 3 346.786 173.646 8
1 -3 3 684.347 159.128 7
2 -3 3 2177.66 228.614 9
2 -3 3 1918.34 243.505 5
2 -3 3 2246.24 280.652 8
2 3 3 1979.36 467.555 2
2 3 3 2264.94 240.301 4
3 3 3 687.858 153.672 4
3 -3 3 735.514 157.524 9
3 -3 3 822.546 178.013 5
3 3 3 1022.03 380.661 2
3 -3 3 766.578 189.125 8
4 -3 3 2220.4 238.535 9
4 -3 3 1877.46 234.84 5
4 -3 3 2208.83 266.505 8
4 3 3 2175.03 517.953 2
4 3 3 2120.86 235.256 4
-5 -3 -3 4504.69 299.244 9
5 -3 3 4981.95 361.748 5
5 -3 3 4724.86 365.067 8
5 3 3 4696.12 327.123 4
5 3 3 4953.82 707.593 2
6 -3 3 151.208 101.11 6
6 3 3 36.7558 95.1925 4
-6 -3 -3 -98.0759 96.1893 9
6 -3 3 239.584 128.085 5
6 -3 3 327.427 133.99 8
-7 -3 -3 2048.17 231.378 9
7 -3 3 1974.41 255.24 5
7 -3 3 1894.25 241.31 8
7 3 3 2369.48 564.672 2
7 3 3 2338.7 238.931 4
7 -3 3 1808.91 208.701 6
8 -3 3 373.03 129.628 6
8 3 3 439.915 134.709 4
-8 -3 -3 404.632 125.044 9
8 -3 3 458.005 157.261 5
8 3 3 279.666 235.072 2
8 -3 3 121.202 117.802 8
9 -3 3 1063.62 186.423 6
-9 -3 -3 1210.31 195.28 9
9 3 3 939.029 178.001 4
9 -3 3 1101.47 192.186 5
9 3 3 726.486 364.958 2
10 -3 3 212.873 120.842 6
10 3 3 84.913 88.0727 4
-10 -3 -3 -88.6564 116.9 9
10 -3 3 56.8548 98.1798 5
-11 -3 -3 1965.89 239.725 9
11 -3 3 1583.12 233.993 5
11 3 3 1786.15 521.598 2
11 3 3 2144.76 243.904 4
11 -3 3 1697.8 227.355 6
-12 -3 -3 3934.43 327.355 9
12 -3 3 3004.26 290.379 5
12 3 3 3064.09 677.172 2
12 3 3 3628.45 309.042 4
12 -3 3 3195.84 304.995 6
13 -3 3 48.5098 101.99 6
13 3 3 17.7807 101.427 4
-13 -3 -3 -10.9652 110.653 9
13 -3 3 100.59 112.234 5
13 3 3 322.971 445.217 2
14 -3 3 1.87254 110.458 6
14 3 3 40.2764 100.617 4
-14 -3 -3 -102.161 118.582 9
14 -3 3 120.371 129.58 5
15 -3 3 -142.203 131.4 6
15 3 3 -128.018 113.449 4
-15 -3 -3 50.2546 125.554 9
15 -3 3 108.156 100.585 5
16 -3 3 -20.3342 85.4903 6
16 3 3 -95.5657 110.034 4
-16 -3 -3 146.463 135.879 9
16 -3 3 195.825 121.684 5
16 3 3 -79.1215 458.009 2
17 -3 3 -157.084 140.529 6
17 3 3 33.1617 100.139 4
-17 -3 -3 76.9201 108.775 9
18 -3 3 -61.2925 131.842 6
18 3 3 305.308 140.75 4
-18 -3 -3 313.826 163.927 9
19 -3 3 -171.202 130.315 6
19 3 3 -116.919 106.059 4
-19 -3 -3 163.563 147.808 9
-19 -3 -3 -69.193 61.0455 11
20 -3 3 -96.0571 135.256 6
20 3 3 -59.2853 109.939 4
-20 -3 -3 39.2242 119.839 9
-20 -3 -3 -314.317 125.588 11
21 -3 3 1187.15 234.492 6
-21 -3 -3 1511.9 244.055 9
21 3 3 1352.65 210.799 4
-21 -3 -3 1243.26 186.055 11
22 -3 3 30.2306 121.526 6
22 3 3 69.4333 96.6932 4
-22 -3 -3 135.156 146.701 9
-22 -3 -3 33.3619 71.0017 11
23 -3 3 186.1 128.241 6
23 3 3 126.758 102.648 4
-23 -3 -3 111.182 136.533 9
-23 -3 -3 150.22 125.286 11
-23 3 -3 172.613 118.107 11
24 -3 3 183.555 137.568 6
24 3 3 219.627 110.339 4
-24 -3 -3 358.737 158.829 9
-24 -3 -3 210.251 83.1188 11
-24 3 -3 239.088 132.303 11
-25 -3 -3 2425.61 277.173 9
-25 -3 -3 2048.57 226.912 11
-25 3 -3 2117.06 258.096 11
25 3 3 2236.89 233.21 4
25 -3 3 2040.75 260.613 6
26 -3 3 9.06559 97.3032 6
26 3 3 206.499 81.2976 4
-26 -3 -3 183.269 120.367 9
-26 -3 -3 81.816 75.8736 11
-26 3 -3 229.714 120.325 11
27 -3 3 523.81 136.22 6
27 3 3 816.748 124.836 4
-27 -3 -3 539.086 155.561 9
-27 -3 -3 717.286 129.738 11
-27 3 -3 514.929 130.54 11
-28 -3 -3 4730.12 329.672 9
-28 -3 -3 3823.22 260.875 11
-28 3 -3 4162.38 296.27 11
28 3 3 4108.89 260.336 4
28 -3 3 4514.78 322.909 6
29 -3 3 452.109 117.033 6
-29 -3 -3 440.583 116.71 9
-29 -3 -3 480.998 95.8994 11
-29 3 -3 449.291 111.332 11
30 -3 3 472.882 114.374 6
-30 -3 -3 319.627 96.6238 9
-30 3 -3 240.073 87.1183 11
29 -4 -3 674.225 135.42 5
28 -4 -3 1101.74 168.045 5
-28 4 3 1129.64 138.578 16
-27 4 3 285.351 89.5503 16
27 -4 -3 304.993 128.597 5
-27 -4 3 135.193 102.378 7
-26 4 3 52.363 75.2138 16
26 -4 -3 -5.62701 113.6 5
-26 -4 3 -143.33 107.519 7
-25 -4 3 389.728 116.826 8
-25 4 3 494.517 126.646 16
25 -4 -3 521.678 167.055 5
-25 -4 3 536 168.701 7
24 -4 -3 1666.68 249.806 5
-24 -4 3 1490.43 258.523 7
-24 4 3 1659.08 210.857 16
-24 -4 3 1517.43 248.06 8
-23 -4 3 2437.13 307.293 8
23 -4 -3 2276.75 288.763 5
-23 4 3 2151.23 235.086 16
-23 -4 3 2324.97 329.244 7
-22 -4 3 318.417 164.093 8
22 -4 -3 173.193 148.631 5
-22 -4 3 295.341 182.172 7
-22 -4 3 328.012 99.7312 11
-21 -4 3 -125.324 155.806 8
-21 -4 3 -18.0538 151.303 7
21 -4 -3 -152.774 161.522 5
-21 -4 3 104.443 91.4749 11
-20 -4 3 249.503 143.911 12
-20 -4 3 560.242 218.841 8
20 -4 -3 507.017 143.757 14
20 -4 -3 433.461 172.735 5
-20 -4 3 560.831 212.028 7
-20 -4 3 385.124 125.552 11
-19 -4 3 2267.46 357.953 8
19 -4 -3 2523.08 313.034 5
19 -4 -3 2416.3 282.131 14
-19 -4 3 2245.41 296.333 12
-19 -4 3 2470.16 259.215 11
-19 -4 3 2318.77 365.402 7
-18 -4 3 7345.14 584.334 8
18 -4 -3 7608.85 523.53 5
18 -4 -3 8245.45 505.956 14
-18 -4 3 7829.43 595.272 7
-18 -4 3 7472.07 518.682 12
-18 4 3 7461.75 450.265 4
-18 -4 3 7244.93 433.483 11
-17 4 3 3611.33 405.568 8
-17 -4 3 2859.64 394.814 8
17 -4 -3 3934.08 358.499 14
-17 -4 3 3085.03 397.739 7
-17 -4 3 3328.26 353.152 12
-17 4 3 2977.2 298.365 4
-17 -4 3 2800.03 290.768 11
-16 4 3 442.64 205.166 8
-16 -4 3 668.856 246.096 8
16 -4 -3 587.585 173.095 14
-16 -4 3 267.178 156.701 12
-16 -4 3 476.934 211.181 7
-16 -4 3 305.365 137.267 11
-16 4 3 270.451 130.743 4
-15 -4 3 -110.079 109.14 9
-15 4 3 -13.2694 157.531 8
-15 -4 3 10.2937 137.834 8
15 -4 -3 -158.936 151.273 14
-15 -4 3 117.172 118.364 12
-15 -4 3 42.0259 171.242 7
-15 -4 3 96.2618 105.322 11
-15 4 3 -23.825 104.626 4
-14 -4 3 31.6692 98.3471 9
-14 4 3 -2.61148 160.475 8
-14 -4 3 -54.8641 158.166 8
14 -4 -3 23.2041 150.815 14
-14 -4 3 -65.8543 136.133 12
-14 -4 3 -40.9137 162.118 7
-14 -4 3 108.817 102.039 11
-14 4 3 86.6743 115.833 4
-13 -4 3 86.5163 106.248 9
-13 -4 3 6.95735 116.539 5
-13 4 3 24.9503 156.144 8
-13 -4 3 -6.49613 158.301 8
13 -4 -3 -109.501 132.61 14
-13 -4 3 -72.835 116.427 12
-13 -4 3 -159.799 168.359 7
-13 4 3 -392.296 286.992 1
-13 -4 3 -53.9953 98.2887 11
-13 4 3 -279.021 173.293 3
-13 4 3 26.0002 88.2252 4
-12 -4 3 462.348 148.052 9
-12 -4 3 501.07 187.7 5
-12 4 3 521.242 197.859 8
12 -4 -3 816.762 190.285 14
-12 4 3 702.022 384.598 1
-12 -4 3 458.563 174.204 12
-12 -4 3 420.444 206.379 8
-12 -4 3 385.955 199.704 7
-12 -4 3 427.354 144.305 11
-12 4 3 -249.411 228.037 3
-12 4 3 555.626 167.297 4
-11 -4 3 1233.64 212.628 9
-11 4 3 1652.22 279.586 8
-11 -4 3 1100.36 225.531 5
11 -4 -3 1394.76 234.417 14
-11 -4 3 1113.33 261.38 8
-11 4 3 862.867 456.338 1
-11 4 3 1253.31 204.575 4
-11 -4 3 1511.31 273.917 12
-11 -4 3 1234.86 276.588 7
-11 -4 3 1066.99 198.599 11
-11 4 3 1079.95 362.463 3
-10 -4 3 1574.02 215.55 9
-10 -4 3 1770.15 258.608 5
-10 4 3 2329 319.874 8
10 -4 -3 2157.09 285.571 14
-10 -4 3 1525.68 313.045 8
-10 4 3 1995.59 632.135 1
-10 -4 3 1674.55 286.27 7
-10 -4 3 1692.29 276.448 12
-10 4 3 2027.21 241.668 4
-10 -4 3 1556.9 221.147 11
-10 4 3 2352.62 533.13 3
-9 -4 3 -9.58018 89.8973 9
-9 -4 3 188.364 144.808 5
9 -4 -3 -12.9818 107.438 14
-9 -4 3 -78.5878 161.864 8
-9 -4 3 -17.7394 130.152 12
-9 -4 3 49.357 175.045 7
-9 -4 3 -109.812 91.8941 11
-9 4 3 45.6487 75.6251 3
-9 4 3 24.4394 105.428 4
-8 -4 3 215.27 120.066 9
-8 -4 3 86.1689 179.362 8
8 -4 -3 137.611 134.997 14
-8 -4 3 115.13 149.208 12
-8 -4 3 203.823 168.767 7
-8 -4 3 136.855 97.1166 11
-8 4 3 -12.1306 172.746 3
-8 4 3 227.689 122.797 4
-7 -4 3 16.6581 94.3869 9
-7 4 3 -436.334 277.203 2
-7 -4 3 43.2713 140.138 5
-7 -4 3 44.8786 178.209 8
7 -4 -3 126.25 140.65 14
-7 -4 3 -22.8253 142.377 12
-7 -4 3 -59.6915 144.527 7
-7 -4 3 28.4286 105.428 11
-7 4 3 152.477 117.19 4
-6 -4 3 6734.08 408.987 9
-6 -4 3 7085.71 483.625 5
-6 -4 3 7534.21 550.128 8
6 -4 -3 6815.23 460.927 14
-6 -4 3 7583.66 518.123 7
-6 -4 3 6538.97 482.921 12
-6 4 3 7231.03 431.821 4
-6 -4 3 6968.86 421.522 11
-6 4 3 6277.89 812.525 2
-5 -4 3 1246.57 200.007 9
-5 4 3 1675.68 427.937 2
-5 -4 3 1693.6 291.663 8
-5 -4 3 1118.5 231.518 5
-5 -4 3 1307.73 257.433 7
-5 -4 3 1321.78 267.246 12
5 -4 -3 1556.65 242.013 14
-5 4 3 1604.12 224.743 4
-5 -4 3 1376.47 220.677 11
-4 -4 3 1195.73 208.882 9
-4 -4 3 1366 241.796 5
-4 4 3 2130.33 532.012 2
-4 -4 3 1856.73 308.301 8
-4 -4 3 1662.23 256.659 7
-4 -4 3 1243.78 257.918 12
-4 -4 3 1507.35 215.62 11
-4 4 3 2097.46 266.154 4
4 -4 -3 1612.13 269.812 14
-3 -4 3 6334.04 412.965 9
-3 -4 3 7454.83 497.138 5
-3 -4 3 8567.02 568.991 8
3 -4 -3 7233.02 462.231 14
-3 -4 3 7240.38 489.095 7
-3 -4 3 7858.51 527.811 12
-3 -4 3 7476.32 428.062 11
-3 4 3 8242.89 451.165 4
-3 4 3 8482.26 969.212 2
2 -4 -3 841.116 192.945 14
-2 -4 3 1439.26 214.141 9
-2 -4 3 1182.99 230.064 5
-2 4 3 831.045 409.658 2
-2 -4 3 1367.13 282.413 8
-2 -4 3 1201.83 223.271 7
-2 -4 3 1102.69 235.208 12
-2 4 3 1052.28 194.28 4
-1 -4 3 35.2795 108.566 9
-1 4 3 24.5857 234.738 2
-1 -4 3 -34.6027 120.171 5
-1 -4 3 132.921 150.118 8
1 -4 -3 72.7883 109.064 14
-1 -4 3 -174.181 112.825 7
-1 -4 3 376.324 169.056 12
-1 4 3 152.064 131.274 4
0 -4 -3 482.464 158.316 14
0 -4 3 634.593 157.707 9
0 -4 3 724.317 186.772 5
0 -4 3 761.434 204.137 8
0 -4 3 390.15 136.609 7
0 4 3 631.008 147.593 4
1 4 3 216.349 106.155 4
1 -4 3 115.419 129.719 9
1 4 3 432.723 316.863 2
1 -4 3 177.605 119.354 5
1 -4 3 100.02 150.743 8
-1 -4 -3 114.473 120.668 14
2 4 3 539.108 153.959 4
2 -4 3 407.428 156.81 9
2 4 3 709.727 388.263 2
2 -4 3 276.766 158.432 5
2 -4 3 242.398 178.732 8
-2 -4 -3 523.175 167.018 14
3 -4 3 2533.46 276.627 9
3 -4 3 2101.09 281.437 5
3 -4 3 2368.81 311.496 8
3 4 3 2403.24 586.388 2
-3 -4 -3 2336.6 276.573 14
3 4 3 2702.77 285.402 4
4 -4 3 6387.1 412.893 9
4 -4 3 6336.61 457.194 5
4 -4 3 7045.43 496.65 8
-4 -4 -3 5605.28 392.961 14
4 4 3 6216.11 404.275 4
4 4 3 6188.4 853.679 2
5 -4 3 4160.78 331.019 9
5 -4 3 3770.59 353.164 5
5 -4 3 4078.68 390.837 8
5 4 3 3946.9 745.824 2
-5 -4 -3 3404.04 310.204 14
5 4 3 3619.2 315.271 4
-6 -4 -3 1536.77 207.395 9
6 -4 3 1751.8 269.872 5
6 4 3 1471.21 492.257 2
-6 -4 -3 1493.56 236.837 14
6 -4 3 1509.74 248.336 8
6 4 3 1381.85 210.815 4
7 4 3 1156.54 198.515 4
7 -4 3 1350.72 235.881 5
-7 -4 -3 1165.53 182.578 9
7 4 3 715.75 446.371 2
7 -4 3 1226.35 239.123 8
8 4 3 72.5631 90.9413 4
-8 -4 -3 1.65944 106.51 9
8 4 3 -234.303 338.072 2
8 -4 3 163.85 140.859 5
8 -4 3 122.985 135.257 8
-9 -4 -3 4305.83 347.164 9
9 -4 3 4242.94 382.805 5
9 -4 3 4427.19 399.23 8
9 4 3 3798.75 755.408 2
9 4 3 4620.75 360.057 4
-10 -4 -3 2749.31 280.665 9
10 -4 3 2691.62 321.044 5
10 -4 3 2718.01 307.226 8
10 4 3 2963.19 689.414 2
10 4 3 2823.44 286.45 4
11 4 3 155.846 127.965 4
-11 -4 -3 60.9051 113.789 9
11 -4 3 131.3 139.562 5
11 -4 3 344.188 163.971 8
-12 -4 -3 3095.22 312.481 9
12 -4 3 3172.72 333.491 5
12 4 3 2680.04 663.684 2
12 4 3 3518.22 315.597 4
-13 -4 -3 2303.22 283.703 9
13 -4 3 2046.41 282.946 5
13 4 3 2244.19 264.321 4
-14 -4 -3 5291.09 408.571 9
14 -4 3 4160.36 378.9 5
14 4 3 5024.55 372.33 4
-15 -4 -3 2223.91 292.687 9
15 -4 3 2119.6 282.975 5
15 4 3 2091.72 260.637 4
16 4 3 172.362 139.575 4
-16 -4 -3 123.041 140.051 9
16 -4 3 73.1104 111.798 5
17 -4 3 1057.18 180.034 6
17 4 3 1065.12 182.574 4
-17 -4 -3 1078.03 216.056 9
17 -4 3 1114.87 193.72 5
-17 -4 -3 1273.78 227.462 7
18 -4 3 1240.07 209.37 6
-18 -4 -3 1620.41 246.671 9
18 -4 3 1282.73 217.917 5
18 4 3 1616.36 218.413 4
-18 -4 -3 1429.12 243.33 7
19 -4 3 431.843 135.724 6
19 4 3 646.965 148.345 4
-19 -4 -3 290.545 144.55 9
19 -4 3 328.754 140.313 5
-19 -4 -3 452.413 164.418 7
20 -4 3 69.4463 67.7674 6
20 4 3 66.4946 83.7143 4
-20 -4 -3 35.1435 110.245 9
20 -4 3 87.2574 76.1091 5
21 -4 3 169.454 97.2299 6
21 4 3 66.6605 65.9431 4
-21 -4 -3 273.234 141.306 9
22 -4 3 -33.9005 50.7503 6
22 4 3 0.36776 74.812 4
-22 -4 -3 46.6363 126.491 9
23 4 3 76.4967 53.2432 4
-23 -4 -3 250.678 122.961 9
24 -4 3 -58.889 73.8496 6
-24 -4 -3 232.315 140.527 9
-24 4 -3 109.052 102.772 11
25 -4 3 245.258 83.147 6
-25 -4 -3 94.2703 101.402 9
-25 4 -3 61.401 85.5913 11
26 -4 3 245.069 81.2814 6
-26 4 -3 165.082 97.0989 11
-27 -4 -3 71.1708 82.3778 9
-27 4 -3 48.4375 71.3659 11
-28 -4 -3 621.949 125.486 9
-28 4 -3 463.947 102.539 11
26 -5 -3 92.9765 55.4294 5
-25 5 3 224.337 78.1285 16
25 -5 -3 361.956 100.686 5
-24 5 3 604.528 120.406 16
24 -5 -3 602.142 144.959 5
-24 -5 3 412.984 133.62 7
23 -5 -3 271.219 117.583 5
-23 5 3 421.956 108.24 16
-23 -5 3 437.624 170.828 7
-23 -5 3 137.75 80.0259 11
-22 -5 3 83.9852 94.1312 8
-22 -5 3 354.61 161.739 7
-22 -5 3 186.345 87.1077 11
21 -5 -3 2206.66 266.115 5
-21 -5 3 2268.4 294.653 8
21 -5 -3 2263.89 232.074 14
-21 -5 3 1668.26 205.225 11
-21 -5 3 2252.04 313.325 7
20 -5 -3 3356.92 326.539 5
-20 -5 3 3258.64 354.374 8
20 -5 -3 3636.29 304.006 14
-20 -5 3 3839.86 402.225 7
-20 -5 3 2909.94 266.51 11
-19 -5 3 -83.6733 140.317 8
19 -5 -3 59.1735 97.2283 14
19 -5 -3 -78.6956 120.074 5
-19 -5 3 253.054 181.168 7
-19 -5 3 33.1744 87.8696 11
-18 -5 3 240.99 185.23 8
18 -5 -3 166.164 136.264 14
18 -5 -3 4.63121 120.058 5
-18 -5 3 43.9776 155.886 7
-18 -5 3 146.407 101.148 11
-17 -5 3 440.137 128.048 9
-17 -5 3 591.478 219.107 8
17 -5 -3 534.945 172.811 14
17 -5 -3 424.168 149.849 5
-17 -5 3 583.19 202.892 7
-17 -5 3 460.983 129.653 11
-16 -5 3 292.093 98.3271 9
-16 -5 3 426.33 184.16 8
16 -5 -3 464.479 169.975 14
16 -5 -3 251.29 131.138 5
-16 -5 3 181.318 192.713 7
-16 -5 3 345.502 129.222 11
-16 5 3 320.684 139.257 4
-15 -5 3 107.773 85.6423 9
15 -5 -3 147.964 141.232 5
-15 -5 3 157.592 170.31 8
-15 -5 3 6.84822 153.432 7
-15 -5 3 83.318 106.012 11
15 -5 -3 -46.7207 137.736 14
-15 5 3 7.48325 107.562 4
-14 -5 3 120.88 113.002 9
-14 -5 3 263.374 183.147 8
14 -5 -3 367.812 166.452 14
14 -5 -3 203.299 128.451 5
-14 -5 3 333.951 211.72 7
-14 -5 3 204.127 126.477 11
-14 5 3 293.247 143.493 4
-13 -5 3 168.112 101.56 9
-13 -5 3 57.1836 110.337 5
-13 -5 3 -133.87 158.378 8
13 -5 -3 4.36527 154.977 14
13 -5 -3 3.68261 106.221 5
-13 -5 3 20.6689 199.304 7
-13 -5 3 -37.4047 107.899 11
-13 5 3 42.9938 105.59 4
-12 -5 3 298.643 123.106 9
-12 -5 3 389.21 151.803 5
-12 -5 3 -11.1105 172.574 8
12 -5 -3 179.593 158.165 14
12 -5 -3 288.716 138.78 5
-12 -5 3 132.409 171.142 7
-12 -5 3 152.689 113.973 11
-12 5 3 171.562 127.334 4
-11 -5 3 240.528 133.709 9
-11 -5 3 59.3011 121.036 5
-11 -5 3 63.8515 177.298 8
11 -5 -3 275.86 151.145 14
11 -5 -3 -7.10942 110.074 5
-11 -5 3 21.7413 147.86 7
-11 -5 3 95.2858 99.9366 11
-11 5 3 228.257 127.542 4
-10 -5 3 490.929 162.144 9
-10 -5 3 703.559 187.108 5
-10 -5 3 753.913 250.273 8
10 -5 -3 923.018 217.24 14
10 -5 -3 777.226 169.4 5
-10 5 3 1081.94 199.29 4
-10 -5 3 797.291 244.473 7
-10 -5 3 861.002 192.05 11
-9 -5 3 3435.26 325.288 9
-9 -5 3 3805.37 379.764 5
-9 -5 3 3713.51 438.728 8
-9 -5 3 3161.38 402.05 7
9 -5 -3 4044.44 395.863 14
-9 -5 3 3656.8 370.948 12
-9 5 3 4022.33 352.938 4
-9 -5 3 3376.18 330.387 11
-8 -5 3 4042.34 348.166 9
-8 -5 3 4692.7 490.793 8
8 -5 -3 4603.73 415.461 14
-8 -5 3 4005.34 434.881 7
-8 -5 3 4490.96 391.181 12
-8 5 3 4448.9 364.534 4
-8 -5 3 4157.51 368.875 11
-7 -5 3 1514.46 235.015 9
-7 -5 3 1585.93 282.733 5
-7 -5 3 1737.88 332.678 8
-7 5 3 1996.82 254.894 4
-7 -5 3 1611.81 280.647 12
-7 -5 3 1478.65 290.839 7
7 -5 -3 1878.55 284.85 14
-7 -5 3 1534.19 238.771 11
-6 -5 3 4343.36 365.654 9
-6 -5 3 4256.73 397.394 5
-6 -5 3 4070.12 468.061 8
-6 -5 3 4231.04 424.088 7
-6 -5 3 4069.17 393.552 12
-6 5 3 4785.11 367.529 4
-6 -5 3 4363.48 369.061 11
6 -5 -3 4319.27 400.166 14
-5 -5 3 1902.63 258.069 9
-5 -5 3 1400.57 250.822 5
5 -5 -3 1645.32 276.095 14
-5 -5 3 1180.35 290.666 8
-5 5 3 1921.2 253.121 4
-5 -5 3 1549.37 279.044 7
-5 -5 3 1640.71 275.494 12
-5 -5 3 1693.14 243.662 11
-4 -5 3 161.666 133.192 9
-4 -5 3 280.203 166.509 5
-4 -5 3 22.7457 194.909 8
4 -5 -3 231.95 170.199 14
-4 -5 3 -110.221 148.006 7
-4 -5 3 174.449 176.382 12
-4 5 3 373.625 137.922 4
-3 -5 3 1162.36 215.553 9
-3 -5 3 1209.29 254.164 5
-3 -5 3 1427.94 300.525 8
3 -5 -3 1113.88 236.843 14
-3 -5 3 1113.8 227.591 7
-3 -5 3 1019.57 224.149 12
-3 5 3 1491.98 228.245 4
-2 -5 3 261.483 135.378 9
-2 -5 3 285.257 166.546 5
-2 -5 3 369.6 200.093 8
2 -5 -3 433.601 187.397 14
-2 -5 3 -21.3783 122.04 7
-2 -5 3 422.097 165.281 12
-2 5 3 415.936 146.123 4
-1 -5 3 430.868 157.662 9
-1 5 3 79.4642 205.698 2
-1 -5 3 331.324 168.032 5
-1 -5 3 166.37 183.771 8
1 -5 -3 535.333 182.929 14
-1 -5 3 463.542 163.084 7
-1 -5 3 631.621 196.892 12
-1 5 3 580.348 163.172 4
0 -5 3 526.961 231.138 8
0 -5 3 601.506 173.834 9
0 5 3 868.55 433.706 2
0 -5 3 544.11 194.809 5
0 -5 -3 949.296 223.248 14
0 -5 3 726.496 191.261 12
0 5 3 722.647 185.579 4
1 -5 3 1286.21 227.692 9
1 -5 3 1258.62 256.978 5
1 -5 3 1524.16 318.442 8
-1 -5 -3 2213.17 273.264 14
1 -5 3 1761.13 289.943 12
1 5 3 1884.96 262.459 4
2 -5 3 3899.2 342.775 9
2 -5 3 4762.09 428.215 5
2 -5 3 5376.41 488.043 8
-2 -5 -3 4352.66 379.815 14
2 5 3 4499.38 361.725 4
3 -5 3 1274.27 231.997 9
3 -5 3 611.557 212.868 5
-3 -5 -3 1471.47 263.308 14
3 -5 3 1172.38 288.658 8
3 5 3 1112.11 209.792 4
4 -5 3 9734.96 528.454 9
4 -5 3 8772.61 561.233 5
4 -5 3 9684.15 629.33 8
-4 -5 -3 8062.83 507.247 14
4 5 3 8328.04 488.162 4
5 -5 3 16289.2 672.964 9
5 -5 3 17226.1 772.66 5
5 -5 3 17940.7 839.346 8
-5 -5 -3 14152.8 637.358 14
5 5 3 14829.9 621.791 4
6 -5 3 3001.71 357.564 5
6 -5 3 2523.21 348.196 8
6 5 3 2217.62 267.48 4
-7 -5 -3 2735.47 282.386 9
7 -5 3 2994.73 348.678 5
7 -5 3 2845.25 369.934 8
7 5 3 3137.6 298.115 4
-8 -5 -3 5807.79 405.876 9
8 -5 3 5903.56 462.304 5
8 -5 3 6150.12 494.618 8
8 5 3 5833.19 407.819 4
-9 -5 -3 2902.3 297.996 9
9 -5 3 2875.63 359.427 5
9 -5 3 3116.02 370.482 8
9 5 3 2963.42 295.083 4
10 5 3 151.717 120.163 4
-10 -5 -3 -72.1314 117.628 9
10 -5 3 18.0371 134.978 5
10 -5 3 20.3674 123.257 8
11 5 3 -43.1408 87.1569 4
-11 -5 -3 77.911 92.1156 9
11 -5 3 18.4154 123.446 5
11 -5 3 -63.6866 98.2153 8
12 5 3 262.5 104.396 4
-12 -5 -3 93.1041 104.031 9
12 -5 3 244.365 153.514 5
12 -5 3 584.922 163.62 8
13 5 3 -77.2677 97.2394 4
-13 -5 -3 204.786 108.499 9
13 -5 3 267.47 153.919 5
13 -5 3 67.1758 65.4542 8
14 5 3 284.311 109.108 4
-14 -5 -3 299.115 130.127 9
14 -5 3 145.636 119.641 5
14 -5 3 435.81 135.962 8
-14 -5 -3 422.329 192.09 7
15 5 3 469.622 116.269 4
-15 -5 -3 547.145 168.225 9
15 -5 3 404.533 164.697 5
-15 -5 -3 530.422 190.632 7
16 5 3 1019.89 159.417 4
-16 -5 -3 736.32 179.802 9
16 -5 3 883.041 190.188 5
-16 -5 -3 749.206 210.239 7
17 5 3 1163.58 170.568 4
-17 -5 -3 1246.62 205.791 9
17 -5 3 1024.94 210.527 5
-17 -5 -3 1304.94 246.936 7
-18 -5 -3 153.494 135.494 9
18 -5 3 411.372 138.52 5
-18 -5 -3 197.184 126.101 7
-19 -5 -3 649.816 168.407 9
19 -5 3 556.397 152.218 5
-19 -5 -3 288.33 130.019 7
-20 -5 -3 1660.33 230.772 9
20 -5 3 1209.69 179.679 5
-20 -5 -3 1116.99 193.844 7
21 -5 3 2663.33 248.239 5
-21 -5 -3 2267.56 247.782 7
-22 -5 -3 341.304 128.876 9
-23 -5 -3 3.58185 87.0701 9
-23 5 -3 -0.62055 77.4206 11
-24 -5 -3 -59.6178 70.2632 9
-24 5 -3 -32.5839 62.2771 11
-25 -5 -3 538.742 113.959 9
-25 5 -3 405.361 95.0454 11
-21 -6 3 86.7656 125.703 7
20 -6 -3 480.965 120.065 14
-20 -6 3 382.164 137.766 7
20 -6 -3 178.715 62.3348 5
-20 -6 3 385.875 82.3628 11
-19 -6 3 139.841 80.9684 8
19 -6 -3 181.401 97.6518 14
19 -6 -3 195.786 111.86 5
-19 -6 3 163.796 132.813 7
-19 -6 3 243.12 95.0489 11
-18 -6 3 374.292 135.072 8
18 -6 -3 401.051 117.242 14
18 -6 -3 480.805 110.328 5
-18 -6 3 401.057 146.044 7
-18 -6 3 405.958 112.602 11
-17 -6 3 -13.6667 18.8562 9
17 -6 -3 98.4495 116.289 14
17 -6 -3 242.714 80.0443 5
-17 -6 3 291.356 149.437 7
-17 -6 3 102.332 80.5456 11
-16 -6 3 245.881 108.698 9
-16 -6 3 117.051 124.013 8
16 -6 -3 182.365 118.542 14
16 -6 -3 348.405 118.773 5
-16 -6 3 286.884 168.464 7
-16 -6 3 182.872 99.4575 11
-15 -6 3 832.733 156.816 9
-15 -6 3 969.945 232.664 8
15 -6 -3 995.7 197.656 14
15 -6 -3 857.897 146.782 5
-15 -6 3 665 212.797 7
-15 -6 3 1204.3 185.761 11
-14 -6 3 761.311 153.136 9
-14 -6 3 855.551 232.29 8
14 -6 -3 841.97 188.871 14
14 -6 -3 989.406 167.321 5
-14 -6 3 1084.08 245.957 7
-14 -6 3 802.788 171.397 11
-13 -6 3 246.101 105.118 9
-13 -6 3 -141.132 146.898 8
13 -6 -3 -60.8076 138.673 14
-13 -6 3 362.937 178.115 7
-13 -6 3 137.808 113.699 11
-13 6 3 153.001 100.034 4
-12 -6 3 142.411 114.334 9
-12 -6 3 -129.247 154.552 8
12 -6 -3 0.49464 123.854 14
-12 -6 3 11.4856 142.201 7
-12 -6 3 43.1082 98.5605 11
-12 6 3 -8.36531 106.908 4
-11 -6 3 276.876 117.502 9
-11 -6 3 336.613 136.895 5
-11 -6 3 143.636 165.24 8
11 -6 -3 138.367 139.164 14
-11 -6 3 77.201 150.953 7
-11 -6 3 221.636 123.697 11
-11 6 3 148.024 108.213 4
-10 -6 3 791.746 174.141 9
-10 -6 3 774.603 166.626 5
-10 -6 3 738.693 229.524 8
10 -6 -3 757.434 199.768 14
-10 -6 3 649.802 200.619 7
-10 -6 3 657.113 170.974 11
-10 6 3 1008.52 177.794 4
-9 -6 3 74.8841 104.819 9
-9 -6 3 45.8296 138.16 5
-9 -6 3 -124.318 177.36 8
9 -6 -3 -101.852 139.216 14
-9 -6 3 -43.532 123.951 7
-9 6 3 0.82918 97.7656 4
-8 -6 3 56.5832 111.12 9
-8 -6 3 183.744 131.442 5
-8 -6 3 43.7939 178.367 8
8 -6 -3 -46.4267 143.279 14
-8 -6 3 -122.654 134.317 7
-8 6 3 -35.074 81.559 4
-7 -6 3 724.073 174.675 9
-7 -6 3 762.807 186.085 5
-7 -6 3 846.261 243.911 8
7 -6 -3 626.562 194.385 14
-7 -6 3 648.015 194.341 7
-7 6 3 816.572 168.904 4
-6 -6 3 2561.38 283.858 9
-6 -6 3 2907.66 395.321 8
6 -6 -3 2325.06 299.874 14
-6 -6 3 2537.95 322.524 7
-6 6 3 2596.96 268.932 4
-5 -6 3 284.221 143.736 9
-5 -6 3 386.617 185.7 5
-5 -6 3 371.559 229.764 8
5 -6 -3 403.366 171.599 14
-5 -6 3 570.634 160.569 7
-5 6 3 607.513 163.276 4
-4 -6 3 2388.06 285.8 9
-4 -6 3 2418.08 310.956 5
-4 -6 3 3248.93 418.081 8
-4 -6 3 2521.12 303.782 7
4 -6 -3 2538.23 306.632 14
-4 6 3 2995.97 292.441 4
-3 -6 3 3866.02 346.707 9
-3 -6 3 3621.19 364.716 5
-3 -6 3 3610.68 438.31 8
3 -6 -3 2846.69 324.711 14
-3 6 3 3339.07 304.73 4
-2 -6 3 644.917 187.591 9
-2 -6 3 272.489 162.969 5
-2 -6 3 381.317 196.204 8
2 -6 -3 236.477 149.685 14
-2 6 3 242.316 102.603 4
-1 -6 3 39.6356 127.485 9
-1 -6 3 -6.3308 135.422 5
-1 -6 3 228.28 179.123 8
1 -6 -3 -72.4534 127.025 14
-1 6 3 250.426 115.371 4
0 -6 3 182.458 129.086 9
0 -6 3 55.4702 147.99 5
0 -6 3 368.85 191.466 8
0 -6 -3 235.91 148.397 14
0 6 3 450.215 139.456 4
1 -6 3 1408.95 225.103 9
1 -6 3 1337.68 256.78 5
1 -6 3 1580.7 295.864 8
-1 -6 -3 1070.64 201.771 14
1 6 3 1605.26 219.694 4
2 -6 3 727.697 168.937 9
2 -6 3 646.546 219.4 5
2 -6 3 754.365 242.405 8
-2 -6 -3 630.596 179.13 14
2 6 3 602.169 154.107 4
3 -6 3 204.43 117.463 9
3 -6 3 95.9997 145.302 5
3 -6 3 261.532 177.612 8
-3 -6 -3 -146.751 81.9089 14
3 -6 3 64.4314 86.524 12
3 6 3 122.003 86.1034 4
4 -6 3 -4.60109 118.686 5
4 -6 3 -29.5065 161.327 8
4 -6 3 -3.69027 105.027 12
4 6 3 -3.23063 82.9987 4
5 -6 3 417.578 172.716 5
5 -6 3 349.296 193.059 8
5 -6 3 444.793 124.324 12
5 6 3 400.483 137.894 4
6 -6 3 778.021 202.579 5
6 -6 3 936.865 229.311 8
6 -6 3 1162.41 198.739 12
6 6 3 779.173 160.077 4
7 -6 3 327.158 154.887 5
7 -6 3 199.1 174.229 8
7 6 3 129.266 95.2879 4
8 -6 3 451.187 180.573 5
8 -6 3 425.941 170.893 8
8 6 3 462.849 122.445 4
9 -6 3 3215.27 345.371 5
-9 -6 -3 3236.84 380.227 7
9 -6 3 3246.97 364.114 8
9 6 3 3384.39 274.449 4
-10 -6 -3 2830.75 256.899 9
10 -6 3 3631.84 365.615 5
10 -6 3 3795.93 387.388 8
-10 -6 -3 3997.05 400.792 7
10 6 3 3520.75 286.922 4
-11 -6 -3 699.907 138.511 9
11 -6 3 762.912 202.419 5
11 -6 3 701.425 209.069 8
-11 -6 -3 653.913 219.032 7
11 6 3 975.32 154.833 4
-12 -6 -3 2001.19 221.85 9
12 -6 3 2402.25 293.488 5
12 -6 3 2232.88 283.87 8
-12 -6 -3 2013.8 290.353 7
-13 -6 -3 443.086 122.979 9
13 -6 3 404.646 162.566 5
13 -6 3 585.049 131.927 8
-13 -6 -3 533.873 168.066 7
-14 -6 -3 319.272 106.82 9
14 -6 3 407.145 147.739 5
14 -6 3 660.926 150.439 8
-14 -6 -3 554.466 178.159 7
-15 -6 -3 -0.368 68.9399 9
15 -6 3 -41.1721 118.041 5
-15 -6 -3 -177.723 122.46 7
-16 -6 -3 145.353 69.021 9
16 -6 3 81.1288 100.239 5
-16 -6 -3 -2.40583 103.021 7
-17 -6 -3 332.837 104.069 9
17 -6 3 187.715 102.11 5
-17 -6 -3 198.633 124.732 7
-18 -6 -3 224.745 94.9081 9
18 -6 3 198.18 106.677 5
-18 -6 -3 254.701 107.747 7
-19 -6 -3 -62.1922 62.6141 9
19 -6 3 -17.2397 36.0203 5
-19 -6 -3 -11.3416 33.0409 7
-20 -6 -3 61.2695 52.8702 9
14 -7 -3 43.1337 84.7161 14
-14 -7 3 -251.258 99.9233 7
-13 -7 3 155.884 81.1848 9
-13 -7 3 167.03 96.7729 8
13 -7 -3 -11.0131 85.511 14
-13 -7 3 -51.4408 105.704 7
-12 -7 3 18.6864 66.2678 9
12 -7 -3 38.6344 104.64 14
-12 -7 3 -95.6452 55.8716 7
-11 -7 3 -59.8239 87.8963 9
-11 -7 3 58.8933 118.434 8
11 -7 -3 80.4266 115.648 14
-11 -7 3 57.5291 123.409 7
-10 -7 3 335.369 103.902 9
-10 -7 3 150.312 122.183 8
10 -7 -3 278.062 120.47 14
-10 -7 3 147.232 93.0415 7
-9 -7 3 1973.21 224.546 9
-9 -7 3 1936.87 281.514 8
9 -7 -3 2480.41 253.315 14
-9 -7 3 1802.94 223.206 7
-8 -7 3 1881.14 213.159 9
-8 -7 3 2308.65 310.68 8
-8 -7 3 1977.9 221.586 7
-8 7 3 2343.02 216.178 4
8 -7 -3 2234.34 249.34 14
-7 -7 3 1714.29 222.473 9
-7 -7 3 1815.16 280.554 8
7 -7 -3 1954.32 234.668 14
-7 7 3 1820.18 195.358 4
-6 -7 3 1276.65 187.837 9
-6 -7 3 927.1 162.731 5
-6 -7 3 1320.34 250.236 8
6 -7 -3 1049.41 184.456 14
-6 7 3 925.208 139.303 4
-5 -7 3 1325.21 188.926 9
-5 -7 3 1187.98 179.824 5
5 -7 -3 1056.36 184.543 14
-5 -7 3 1216.47 246.283 8
-5 7 3 1157.23 166.875 4
-4 -7 3 603.235 162.537 9
-4 -7 3 724.553 146.326 5
-4 -7 3 340.641 173.239 8
4 -7 -3 458.592 138.821 14
-4 7 3 668.63 130.982 4
-3 -7 3 169.049 110.482 9
-3 -7 3 324.698 185.22 8
3 -7 -3 85.6314 111.553 14
-3 7 3 383.256 107.485 4
-2 -7 3 260.434 113.206 9
-2 -7 3 207.722 172.257 8
2 -7 -3 308.489 119.206 14
2 -7 -3 298.175 91.1041 7
-2 7 3 398.59 95.8108 4
-1 -7 3 136.818 99.2856 9
-1 -7 3 -43.4885 111.183 5
-1 -7 3 14.495 107.523 8
1 -7 -3 -64.873 101.153 14
1 -7 -3 -92.9573 68.0743 7
-1 7 3 169.715 76.2104 4
0 -7 3 -79.1993 99.5709 5
0 -7 3 28.34 135.426 8
0 -7 -3 150.716 96.8321 14
0 7 3 182.108 84.1901 4
1 -7 3 535.933 173.504 5
1 -7 3 503.421 193.585 8
-1 -7 -3 798.062 144.424 14
-1 -7 -3 910.797 179.278 7
1 7 3 487.932 104.581 4
2 -7 3 1779.27 241.023 5
2 -7 3 1765.54 286.668 8
2 7 3 1552.09 170.209 4
-2 -7 -3 1424.88 221.802 7
3 -7 3 351.427 154.307 5
3 -7 3 597.462 193.808 8
4 -7 3 4243.57 358.24 5
4 -7 3 4137.19 383.971 8
5 -7 3 8607.32 486.436 5
5 -7 3 8573.44 528.362 8
-5 -7 -3 7138.1 454.976 7
6 -7 3 2319.82 259.447 5
6 -7 3 2013.67 270.357 8
-6 -7 -3 1587.84 232.518 7
7 -7 3 942.622 182.169 5
7 -7 3 650.347 181.541 8
-7 -7 -3 899.716 195.341 7
8 -7 3 2961.87 287.196 5
8 -7 3 2311.72 276.401 8
-8 -7 -3 2532.44 274.84 7
9 -7 3 358.404 130.822 5
9 -7 3 605.302 151.142 8
-9 -7 -3 181.732 113.799 7
10 -7 3 6.63204 84.9773 5
10 -7 3 106.92 93.4092 8
-10 -7 -3 214.445 102.089 7
11 -7 3 24.6266 65.6167 5
11 -7 3 261.849 78.5966 8
-11 -7 -3 164.123 119.583 7
12 -7 3 38.2344 67.4722 5
12 -7 3 31.1555 54.9385 8
-12 -7 -3 37.4765 82.883 7
13 -7 3 260.255 96.8823 5
-13 -7 -3 -186.203 102.205 7
14 -7 3 439.453 112.902 5
-14 -7 -3 94.2698 65.4831 7
-31 0 4 1050.1 173.536 10
-30 0 4 2948.51 276.499 8
-30 0 4 3191.91 258.734 10
-29 0 4 1372.88 224.099 8
-29 0 4 1524.48 203.876 10
-28 0 4 1738.15 260.094 8
-28 0 4 2210.4 265.34 13
-28 0 4 2116.42 238.572 10
-27 0 4 2133.77 300.77 8
-27 0 4 1917.94 261.248 13
-27 0 4 2061.18 255.122 10
-26 0 4 1113.35 244.011 8
-26 0 4 1124.33 225.827 13
-26 0 4 953.738 191.091 10
-25 0 4 82.2471 160.838 8
-25 0 4 -67.7866 131.621 13
-25 0 4 7.74356 116.32 10
-24 0 4 -3.34853 157.399 8
-24 0 4 4.40037 107.754 13
-24 0 4 -130.825 127.552 10
-23 0 4 168.122 186.358 8
-23 0 4 166.765 149.296 13
-23 0 4 57.3027 158.684 12
-23 0 4 180.666 141.848 10
-22 0 4 507.1 222.749 8
-22 0 4 410.837 177.62 13
-22 0 4 572.301 212.491 12
-22 0 4 483.393 168.78 10
-21 0 4 2948.24 382.708 8
-21 0 4 3146.33 321.707 7
-21 0 4 2652.33 337.091 13
-21 0 4 2903.65 380.481 12
-21 0 4 3016.4 329.823 10
-20 0 4 103.114 192.403 8
-20 0 4 74.9981 132.948 13
-20 0 4 123.366 136.192 7
-20 0 4 -19.6597 156.889 12
-20 0 4 47.5581 127.282 10
-19 0 4 -54.8945 153.288 8
-19 0 4 -23.6828 153.573 13
-19 0 4 11.8692 109.379 7
-19 0 4 -11.5006 148.268 12
-19 0 4 -85.8532 137.59 10
-18 0 4 864.087 262.284 8
-18 0 4 585.306 190.768 13
-18 0 4 917.264 223.772 7
-18 0 4 1018.62 250.381 12
-18 0 4 659.308 192.992 10
-17 0 4 23178.8 996.918 8
-17 0 4 21687.4 874.745 7
-17 0 4 23433.4 885.447 13
-17 0 4 22337.2 951.563 12
-17 0 4 22176.6 817.389 10
-16 0 4 50732 1458.78 8
-16 0 4 50150.6 2782.89 1
-16 0 4 47679.3 1293.18 7
-16 0 4 51311 1282.58 13
-16 0 4 49447 1364.6 12
-16 0 4 50749.4 1188.24 6
-16 0 4 50894.1 1220.93 10
-15 0 4 75.4183 182.517 8
-15 0 4 -300.452 170.814 13
-15 0 4 116.647 144.027 7
-15 0 4 -306.414 174.966 12
-15 0 4 31.3545 131.391 6
-15 0 4 157.918 430.766 1
-15 0 4 -125.656 135.022 10
-14 0 4 241.838 182.82 8
-14 0 4 77.5369 130.724 13
-14 0 4 326.913 173.341 7
-14 0 4 43.0943 123.184 12
-14 0 4 211.252 117.728 6
-14 0 4 166.405 129.423 10
-13 0 4 391.185 202.786 8
-13 0 4 423.669 155.835 13
-13 0 4 457.272 191.732 7
-13 0 4 384.889 199.041 12
-13 0 4 380.602 400.393 1
-13 0 4 359.724 137.672 6
-13 0 4 512.558 155.427 10
-12 0 4 75.9935 147.483 8
-12 0 4 67.1284 127.809 13
-12 0 4 15.4071 143.211 7
-12 0 4 27.8052 112.444 12
-12 0 4 162.577 108.715 6
-12 0 4 37.8629 113.918 10
-11 0 4 243.88 132.839 10
-11 0 4 175.934 168.005 8
-11 0 4 264.103 145.082 13
-11 0 4 297.494 165.872 7
-11 0 4 392.291 173.785 12
-11 0 4 -60.5552 241.09 1
-11 0 4 347.809 128.055 6
-10 0 4 -33.9378 108.204 10
-10 0 4 110.449 166.84 8
-10 0 4 27.4426 114.684 13
-10 0 4 29.8973 132.956 7
-10 0 4 36.6067 115.014 12
-10 0 4 35.9956 143.267 1
-10 0 4 -115.416 114.877 6
-9 0 4 168.282 116.872 10
-9 0 4 94.6954 133.154 8
-9 0 4 209.271 127.324 13
-9 0 4 190.123 135.89 7
-9 0 4 399.749 165.679 12
-9 0 4 244.361 274.416 1
-9 0 4 209.517 117.792 6
-8 0 4 745.096 162.349 10
-8 0 4 595.306 212.439 8
-8 0 4 593.106 174.035 13
-8 0 4 784.279 200.961 7
-8 0 4 420.64 164.67 12
-8 0 4 579.865 144.155 6
-7 0 4 432.622 145.203 10
-7 0 4 176.79 151.037 8
-7 0 4 475.486 158.067 13
-7 0 4 487.156 177.537 7
-7 0 4 348.308 147.477 12
-7 0 4 399.595 123.893 6
-6 0 4 43.443 122.254 13
-6 0 4 312.48 129.963 10
-6 0 4 473.263 191.285 8
-6 0 4 99.7298 135.143 7
-6 0 4 502.226 150.755 12
-6 0 4 306.865 115.333 6
-5 0 4 2392.22 289.928 8
-5 0 4 3063.27 325.21 7
-5 0 4 3037.85 295.23 13
-5 0 4 3181.92 310.49 12
-5 0 4 2953.67 277.622 6
-4 0 4 1887.54 268.36 8
-4 0 4 1741.21 274.729 7
-4 0 4 857.796 210.218 12
-4 0 4 857.5 191.262 6
-3 0 4 10104.9 549.086 7
-3 0 4 9463.32 525.204 12
-3 0 4 8183.05 465.958 6
-2 0 4 15790.1 674.333 7
-2 0 4 14914.5 620.991 12
-2 0 4 15203.4 624.585 6
-1 0 4 30678.7 944.612 7
-1 0 4 27415.7 852.541 12
0 0 4 39771.8 979.762 12
0 0 4 41262 969.683 6
1 0 4 1408.55 246.243 7
1 0 4 1716.33 248.056 12
2 0 4 1734.33 245.812 7
2 0 4 1713.66 240.949 12
2 0 4 1860.64 237.6 6
3 0 4 57.5351 93.8368 6
3 0 4 46.3812 78.5268 4
3 0 4 109.218 125.985 7
3 0 4 267.542 128.922 12
4 0 4 557.559 142.097 6
4 0 4 364.152 106.221 4
4 0 4 716.388 174.202 7
4 0 4 670.67 158.885 12
5 0 4 5850.74 657.074 2
5 0 4 5691.18 339.451 4
5 0 4 5776.44 396.768 6
6 0 4 15844.2 1087.29 2
6 0 4 14263.3 534.921 4
6 0 4 14942.3 620.46 6
7 0 4 9981.19 890.211 2
7 0 4 9032.63 432.122 4
7 0 4 9697.11 509.452 6
8 0 4 1661.49 206.159 4
8 0 4 1546.47 233.737 6
9 0 4 237.722 127.865 6
9 0 4 232.897 108.681 4
10 0 4 373.387 154.521 6
10 0 4 393.498 130.358 4
11 0 4 88.2442 106.871 6
11 0 4 102.002 108.652 4
11 0 4 244.736 257.972 2
12 0 4 2497.31 512.397 2
12 0 4 2201.15 250.966 4
12 0 4 1980.57 269.652 6
13 0 4 192.376 129.196 6
13 0 4 247.486 122.723 4
13 0 4 452.841 316.805 2
14 0 4 1808.56 236.989 4
14 0 4 2368.01 290.734 6
15 0 4 1107.67 218.551 6
15 0 4 1049.98 194.732 4
15 0 4 970.681 375.708 2
-16 0 -4 3251.63 283.112 11
16 0 4 2718.83 568.236 2
16 0 4 2599.51 279.707 4
16 0 4 2648.89 316.026 6
-17 0 -4 2502.74 258.263 11
17 0 4 2285.81 274.485 4
17 0 4 2385.4 297.465 6
18 0 4 369.597 168.184 6
18 0 4 555.219 159.548 4
-18 0 -4 742.764 158.281 11
19 0 4 1107.96 217.624 6
19 0 4 1253.71 219.713 4
-19 0 -4 1296.37 197.703 11
-20 0 -4 1723.11 212.577 11
20 0 4 1966.84 260.83 4
20 0 4 1714.01 261.325 6
21 0 4 577.729 181.13 6
21 0 4 545.603 162.483 4
-21 0 -4 465.798 125.947 11
22 0 4 1131.32 207.326 4
-22 0 -4 1288.35 181.613 11
22 0 4 1180.19 229.298 6
23 0 4 634.178 166.814 6
23 0 4 590.635 168.194 4
-23 0 -4 867.103 155.386 11
24 0 4 892.34 192.426 6
24 0 4 971.844 194.038 4
-24 0 -4 794.298 158.29 11
-25 0 -4 2786.3 254.45 11
25 0 4 2864.53 279.324 4
25 0 4 2758.77 288.884 6
26 0 4 83.9667 98.3472 6
26 0 4 7.00824 96.2452 4
-26 0 -4 24.9098 76.1279 11
27 0 4 534.12 133.77 6
27 0 4 350.279 110.878 4
-27 0 -4 454.938 109.921 11
-28 0 -4 1581.99 183.766 9
-28 0 -4 2144.49 202.059 11
28 0 4 1922.81 206.799 4
28 0 4 1951.54 211.413 6
-29 0 -4 958.093 145.789 9
-29 0 -4 1231.81 140.128 11
29 0 4 1230.98 158.732 4
29 0 4 1105.48 153.272 6
30 0 4 1536.56 161.019 4
-30 1 4 131.043 86.9167 8
-30 1 4 129.338 92.1843 10
-29 1 4 -93.7968 110.052 8
-29 -1 4 36.9629 92.229 8
-29 -1 4 -253.841 117.206 10
-29 1 4 -37.7711 77.553 10
-28 1 4 46.3178 119.387 8
-28 -1 4 -2.9262 116.543 8
-28 -1 4 152.227 87.5256 10
-28 1 4 -111.535 85.7419 10
-27 1 4 20.4305 143.866 8
-27 -1 4 131.624 123.251 8
-27 -1 4 39.9472 129.258 13
-27 1 4 -28.0966 107.373 13
-27 -1 4 -121.868 104.245 10
-27 1 4 74.9312 104.227 10
-26 1 4 -76.1184 149.831 8
-26 -1 4 58.3465 136.484 8
-26 -1 4 -21.3808 110.497 13
-26 1 4 -106.495 128.415 13
-26 -1 4 -0.85719 88.653 10
-26 1 4 -22.1486 100.311 10
-25 1 4 85.3486 158.239 8
-25 -1 4 -121.752 161.968 8
-25 -1 4 -154.698 130.54 13
-25 1 4 -162.693 130.847 13
-25 -1 4 159.822 154.585 12
-25 -1 4 15.4269 106.278 10
-25 1 4 92.4662 111.246 10
-24 1 4 -51.9911 150.168 8
-24 -1 4 -33.3073 147.259 8
-24 -1 4 -12.3327 120.644 13
-24 1 4 -64.3304 137.196 13
-24 -1 4 239.741 167.004 12
-24 -1 4 98.2026 111.172 10
-24 1 4 -87.9702 111.292 10
-23 1 4 124.925 185.666 8
-23 -1 4 153.577 172.271 8
-23 -1 4 157.197 165.868 13
-23 1 4 34.846 117.126 13
-23 -1 4 75.2542 77.853 7
-23 -1 4 -64.2516 165.972 12
-23 -1 4 -12.266 95.1648 10
-23 1 4 93.3401 112.22 10
-22 1 4 28.4716 167.192 8
-22 -1 4 72.8401 181.585 8
-22 -1 4 90.5382 141.242 13
-22 1 4 50.109 130.437 13
-22 -1 4 10.0151 116.358 7
-22 -1 4 48.154 161.64 12
-22 -1 4 -62.2912 113.473 10
-22 1 4 -0.52438 111.816 10
-21 1 4 237.679 216.396 8
-21 -1 4 92.1848 182.895 8
-21 -1 4 60.7866 129.499 13
-21 1 4 29.9118 161.132 13
-21 -1 4 90.6055 150.849 7
-21 1 4 176.455 170.679 12
-21 -1 4 267.752 188.898 12
-21 -1 4 91.2743 132.234 10
-21 1 4 114.922 153.977 10
-20 1 4 358.872 210.553 8
-20 -1 4 265.532 219.358 8
-20 -1 4 348.953 188.074 13
-20 1 4 395.08 167.433 13
-20 -1 4 459.403 200.913 7
-20 1 4 227.134 176.344 12
-20 -1 4 328.585 196.436 12
-20 -1 4 133.63 125.125 10
-20 1 4 330.569 177.741 10
-19 1 4 1088.13 287.14 8
-19 -1 4 828.767 262.678 8
-19 -1 4 974.653 230.313 13
-19 1 4 1019.09 232.535 13
-19 1 4 909.408 208.037 7
-19 -1 4 721.081 222.755 7
-19 1 4 906.989 232.871 12
-19 -1 4 524.823 204.984 12
-19 -1 4 1034.45 214.302 10
-19 1 4 852.431 207.516 10
-18 1 4 105.051 193.096 8
-18 -1 4 108.405 196.579 8
-18 -1 4 208.497 146.089 13
-18 1 4 101.258 122.017 13
-18 1 4 38.3285 112.636 7
-18 -1 4 -64.1261 144.678 7
-18 1 4 -125.788 152.39 12
-18 -1 4 160.99 169.659 12
-18 -1 4 41.1012 108.494 10
-18 1 4 189.395 139.709 10
-17 1 4 388.571 205.7 8
-17 -1 4 360.791 228.02 8
-17 -1 4 616.146 205.109 13
-17 1 4 383.608 166.017 13
-17 1 4 315.807 158.064 7
-17 -1 4 424.731 194.97 7
-17 1 4 355.186 184.943 12
-17 -1 4 393.515 206.159 12
-17 1 4 126.743 417.389 1
-17 -1 4 1251.62 747.249 1
-17 -1 4 462.991 164.613 10
-17 1 4 480.297 171.648 10
-16 1 4 443.418 225.735 8
-16 -1 4 368.62 212.83 8
-16 -1 4 471.018 188.645 13
-16 1 4 479.079 172.115 13
-16 1 4 336.039 153.637 7
-16 -1 4 458.225 197.68 7
-16 1 4 403.791 172.57 12
-16 -1 4 578.713 234.201 12
-16 1 4 728.591 181.171 6
-16 -1 4 589.592 162.718 6
-16 -1 4 -88.9252 286.451 1
-16 -1 4 521.027 168.135 10
-16 1 4 480.848 174.674 10
-15 1 4 191.855 144.788 12
-15 1 4 117.505 165.291 8
-15 -1 4 -54.3091 194.878 8
-15 -1 4 -33.321 140.853 13
-15 1 4 29.6484 127.774 13
-15 1 4 -340.148 183.99 7
-15 -1 4 39.2779 144.287 7
-15 -1 4 -97.2134 154.982 12
-15 1 4 -111.827 119.772 6
-15 -1 4 65.6891 112.838 6
-15 -1 4 45.3219 118.298 10
-15 1 4 47.5198 136.612 10
-14 1 4 288.199 170 8
-14 -1 4 386.953 205.799 8
-14 1 4 876.987 412.076 1
-14 -1 4 144.53 140.523 13
-14 1 4 362.453 150.525 13
-14 1 4 319.662 174.959 7
-14 -1 4 149.86 162.225 7
-14 1 4 395.939 164.76 12
-14 -1 4 289.41 185.773 12
-14 1 4 218.046 133.025 6
-14 -1 4 306.44 113.707 6
-14 -1 4 77.9212 116.27 10
-14 1 4 260.172 137.098 10
-13 1 4 -26.8646 170.371 8
-13 -1 4 283.011 179.841 8
-13 1 4 490.532 430.637 1
-13 -1 4 -21.5542 125.61 13
-13 1 4 -272.54 155.078 13
-13 1 4 -9.3737 114.915 7
-13 -1 4 86.973 143.34 7
-13 1 4 -156.352 155.791 12
-13 -1 4 15.3787 139.521 12
-13 -1 4 -378.799 269.2 1
-13 1 4 -55.5955 109.829 6
-13 -1 4 -110.528 100.511 6
-13 1 4 -43.6095 129.652 10
-12 1 4 145.817 151.403 7
-12 1 4 83.469 159.977 8
-12 -1 4 259.27 177.656 8
-12 1 4 662.951 356.644 1
-12 -1 4 46.5218 123.345 13
-12 1 4 54.2187 120.166 13
-12 -1 4 -125.076 156.724 7
-12 1 4 327.412 167.052 12
-12 -1 4 149.92 149.214 12
-12 -1 4 261.819 340.378 1
-12 1 4 139.023 118.688 6
-12 -1 4 70.1444 99.196 6
-12 -1 4 112.98 124.437 10
-12 1 4 27.673 103.336 10
-11 1 4 222.798 127.971 10
-11 1 4 -144.886 150.58 1
-11 1 4 284.815 161.939 8
-11 -1 4 107.185 163.079 8
-11 -1 4 186.9 136.239 13
-11 1 4 194.264 122.342 13
-11 1 4 165.335 145.212 7
-11 -1 4 211.636 145.641 7
-11 1 4 200.17 125.248 12
-11 -1 4 65.6199 138.06 12
-11 -1 4 140.098 167.153 1
-11 1 4 118.61 112.868 6
-11 -1 4 244.735 124.861 6
-11 -1 4 224.045 121.709 10
-10 -1 4 17.2991 85.143 10
-10 1 4 52.0025 97.0384 10
-10 1 4 -284.496 369.479 1
-10 1 4 -50.7972 132.351 8
-10 -1 4 184.267 169.769 8
-10 1 4 -18.7261 101.666 12
-10 -1 4 -1.43092 131.838 13
-10 1 4 -35.2506 94.6837 13
-10 1 4 163.8 150.947 7
-10 -1 4 206.511 161.337 7
-10 -1 4 -10.1629 126.618 12
-10 1 4 76.2577 100.059 6
-10 -1 4 53.3493 86.225 6
-9 -1 4 365.924 146.993 10
-9 1 4 456.676 144.558 10
-9 1 4 372.251 174.769 8
-9 -1 4 123.441 154.289 8
-9 1 4 274.138 169.33 7
-9 -1 4 398.235 158.551 13
-9 1 4 463.728 150.493 13
-9 -1 4 334.293 164.417 7
-9 1 4 575.673 163.139 12
-9 -1 4 501.419 186.273 12
-9 1 4 428.85 132.768 6
-9 -1 4 489.623 154.047 6
-8 1 4 1725.31 265.501 8
-8 1 4 973.547 334.645 1
-8 -1 4 1311.69 253.12 8
-8 1 4 1552.49 252.591 7
-8 -1 4 1128.82 207.648 13
-8 -1 4 1659.35 255.248 12
-8 1 4 1433.3 227.536 13
-8 -1 4 1391.75 256.311 7
-8 1 4 1316.96 229.303 12
-8 1 4 1609.36 227.016 6
-8 -1 4 1456.36 211.343 6
-8 -1 4 1529.17 221.593 10
-8 1 4 1543.29 222.838 10
-7 1 4 2262.43 280.708 8
-7 -1 4 1817.76 282.363 8
-7 1 4 2371.82 289.804 7
-7 -1 4 2187.22 297.14 7
-7 -1 4 1752.17 255.4 13
-7 1 4 2339.01 279.619 13
-7 1 4 2132.54 268.825 12
-7 -1 4 2147.8 290.298 12
-7 1 4 2326.57 264.559 6
-7 -1 4 1988.35 233.981 6
-7 -1 4 1678.31 235.738 10
-7 1 4 2354.28 269.894 10
-6 1 4 1637.18 263.359 8
-6 -1 4 1480.47 251.09 8
-6 1 4 1505.36 251.593 7
-6 -1 4 1491.54 257.926 7
-6 -1 4 1536.02 239.888 13
-6 1 4 1557.64 244.242 13
-6 -1 4 1715.37 261.524 12
-6 1 4 1555.08 218.363 12
-6 1 4 1679.9 224.565 6
-6 -1 4 1543.81 213.186 6
-6 -1 4 1094.68 205.105 10
-6 1 4 1612.2 228.423 10
-5 -1 4 1371.04 233.962 5
-5 -1 4 1924.05 280.533 8
-5 1 4 1398.9 240.654 7
-5 -1 4 1408.88 253.327 7
-5 -1 4 1486.74 235.997 13
-5 1 4 1587.37 228.247 13
-5 -1 4 1585.46 246.526 12
-5 1 4 1618 185.865 4
-5 1 4 1475.03 205.842 6
-5 -1 4 1220.43 201.932 6
-5 -1 4 1520.97 218.157 10
-5 1 4 1606.36 222.609 10
-4 -1 4 1377.82 232.18 5
-4 -1 4 1978.18 292.167 8
-4 1 4 1759.95 266.236 7
-4 -1 4 2314.31 297.508 7
-4 -1 4 1430.59 229.424 13
-4 1 4 1884.91 251.517 13
-4 -1 4 1777.09 279.497 12
-4 1 4 1239.96 173.434 4
-4 1 4 1808.36 228.514 6
-4 -1 4 1389 215.527 6
-3 -1 4 3195.49 303.543 5
-3 -1 4 3038.56 317.989 8
-3 1 4 3494.81 345.001 7
-3 -1 4 3324.29 343.548 7
-3 -1 4 3411.43 343.448 12
-3 1 4 3211.22 269.406 4
-3 1 4 3341.04 290.765 6
-3 -1 4 3068.57 291.178 6
-2 1 4 -37.1491 82.9835 4
-2 -1 4 313.941 141.488 5
-2 -1 4 -75.6958 113.643 8
-2 1 4 47.3574 143.499 7
-2 -1 4 125.38 148.021 7
-2 -1 4 185.663 132.806 12
-2 1 4 4.24394 104.029 6
-2 -1 4 17.6205 104.657 6
-1 1 4 -41.0551 89.0658 4
-1 -1 4 85.8368 107.088 5
-1 1 4 101.488 121.403 7
-1 -1 4 143.346 133.141 7
-1 -1 4 -5.15057 143.737 12
-1 1 4 27.5694 101.881 6
-1 -1 4 11.8138 95.1761 6
0 1 4 301.366 124.226 4
0 -1 4 383.091 146.153 5
0 1 4 776.651 227.088 2
0 -1 4 934.24 200.034 7
0 -1 4 513.236 178.864 12
0 1 4 303.537 135.807 6
0 -1 4 417.607 139.069 6
1 -1 4 1025.43 195.899 5
1 1 4 1271.16 312.867 2
1 -1 4 1151.18 210.346 7
1 -1 4 1298.15 227.808 12
1 1 4 1314.76 184.063 4
1 1 4 1400.79 209.67 6
1 -1 4 1136.49 194.443 6
2 1 4 50.3964 86.0925 4
2 -1 4 1.92945 72.8737 5
2 1 4 344.737 174.399 2
2 -1 4 10.743 123.316 7
2 -1 4 109.82 148.775 12
2 1 4 85.9019 110.694 6
2 -1 4 -7.68006 96.567 6
3 -1 4 425.882 143.544 6
3 1 4 478.438 125.284 4
3 -1 4 354.216 143.178 5
3 1 4 313.313 234.428 2
3 -1 4 518.535 150.48 7
3 1 4 442.704 140.035 6
4 -1 4 613.528 156.407 6
4 1 4 560.531 139.571 4
4 -1 4 622.21 142.588 5
4 1 4 423.208 262.469 2
4 -1 4 452.633 155.235 7
4 1 4 602.186 156.293 6
5 1 4 394.436 148.25 6
5 -1 4 351.748 153.285 6
5 1 4 283.141 113.947 4
5 1 4 40.647 177.415 2
5 -1 4 254.671 112.766 7
6 -1 4 903.482 194.64 6
6 1 4 911.813 301.281 2
6 1 4 1048.77 170.315 4
6 1 4 1204.74 204.727 6
7 1 4 1094.81 392.339 2
7 1 4 1054.75 188.248 4
7 1 4 1219.05 201.381 6
7 -1 4 1258.79 211.973 6
8 1 4 199.552 117.84 6
8 -1 4 66.2686 117.122 6
8 1 4 46.0666 89.1411 4
8 -1 4 108.776 84.9318 4
9 1 4 653.111 179.575 6
9 -1 4 410.582 155.364 6
9 1 4 581.385 141.932 4
9 -1 4 418.189 120.223 4
9 1 4 181.807 136.097 2
9 -1 4 299.721 157.171 2
10 1 4 1157.86 413.668 2
10 1 4 1423.1 206.418 4
10 -1 4 1392.27 351.904 2
10 -1 4 1256.05 177.37 4
10 1 4 1562.31 225.787 6
10 -1 4 1562.57 238.382 6
11 1 4 112.929 117.424 6
11 -1 4 237.739 136.189 6
11 1 4 144.589 112.049 4
11 1 4 520.938 278.7 2
12 1 4 105.308 125.398 6
12 -1 4 276.459 147.801 6
12 1 4 281.586 134.443 4
12 1 4 148.115 259.881 2
13 1 4 85.5486 117.013 6
13 -1 4 79.3055 140.343 6
13 1 4 -7.56879 103.371 4
13 1 4 234.53 205.379 2
14 1 4 1016.08 204.644 6
14 1 4 663.392 307.886 2
14 1 4 1134.17 202.459 4
14 -1 4 1269.23 403.763 2
14 -1 4 1335.3 239.939 6
15 1 4 99.0606 111.995 6
15 -1 4 47.0337 144.89 6
15 1 4 -83.8994 119.941 4
15 1 4 63.2571 192.048 2
15 -1 4 396.974 228.125 2
-15 1 -4 184.283 102.335 11
16 1 4 353.094 151.621 6
16 -1 4 250.466 158.341 6
16 1 4 52.653 108.123 4
-16 1 -4 350.952 134.25 11
17 1 4 64.3433 126.558 6
17 -1 4 210.242 150.72 6
17 1 4 -20.6679 104.638 4
-17 1 -4 207.063 116.205 11
18 1 4 646.748 178.192 6
18 -1 4 659.617 198.68 6
18 1 4 575.089 156.956 4
-18 1 -4 1043.71 187.193 11
19 1 4 425.143 156.732 6
19 -1 4 554.966 185.103 6
19 1 4 498.942 166.861 4
-19 1 -4 455.182 144.512 11
20 1 4 266.06 126.259 6
20 -1 4 141.15 135.427 6
20 1 4 303.166 143.535 4
-20 1 -4 206.204 117.995 11
21 1 4 445.478 160.799 6
21 -1 4 514.244 176.421 6
21 1 4 421.492 160.341 4
-21 1 -4 643.149 146.224 11
22 1 4 835.217 180.044 6
22 -1 4 458.061 161.984 6
22 1 4 514.404 165.543 4
-22 -1 -4 757.71 140.632 11
-22 1 -4 732.827 146.009 11
23 1 4 600.845 161.847 6
23 -1 4 461.334 155.703 6
23 1 4 430.732 157.932 4
-23 -1 -4 755.588 141.197 11
-23 1 -4 424.113 125.476 11
24 1 4 31.8945 87.3064 6
24 -1 4 8.67638 105.598 6
24 1 4 12.0603 111.012 4
24 -1 4 75.2949 116.569 4
-24 -1 -4 27.8243 73.1553 11
-24 1 -4 104.284 90.78 11
25 1 4 -50.2976 90.419 6
25 -1 4 -55.0379 115.878 6
25 1 4 -58.1361 110.313 4
25 -1 4 32.9352 107.903 4
-25 -1 -4 90.2106 44.769 11
-25 1 -4 -43.4679 76.6951 11
26 1 4 76.7657 84.0555 6
26 -1 4 232.419 120.903 6
26 1 4 -0.37925 87.0817 4
-26 -1 -4 93.1233 101.332 9
26 -1 4 114.078 102.743 4
-26 -1 -4 266.722 90.2406 11
-26 1 -4 151.672 84.5319 11
27 1 4 -5.23159 11.3005 6
27 -1 4 -19.8221 74.3455 6
27 1 4 -64.8026 87.5369 4
-27 -1 -4 -57.1465 94.8174 9
27 -1 4 39.4302 76.84 4
-27 -1 -4 -237.892 65.4536 11
-27 1 -4 -95.5368 84.1676 11
28 1 4 -3.15511 21.107 6
28 -1 4 133.489 99.1486 6
28 1 4 66.0781 75.2471 4
28 -1 4 -31.419 83.0018 4
-28 -1 -4 -83.51 87.7467 9
-28 1 -4 30.166 56.6229 11
29 -1 4 273.702 94.4347 6
29 1 4 248.863 80.7273 4
29 -1 4 243.714 87.4519 4
-29 -1 -4 270.677 87.5648 9
-29 1 -4 72.7837 62.8625 11
-29 2 4 339.789 117.263 8
-29 -2 4 481.49 108.47 8
29 -2 -4 399.624 118.013 5
-29 2 4 107.771 78.4895 10
-28 2 4 736.35 174.624 8
-28 -2 4 813.955 160.617 8
-28 2 4 622.724 134.145 10
-27 2 4 525.146 169.591 8
-27 -2 4 597.306 173.615 8
-27 2 4 578.956 139.856 10
-26 2 4 334.234 150.486 8
-26 -2 4 224.297 162.338 8
-26 -2 4 159.637 105.967 13
-26 2 4 227.585 122.624 13
-26 -2 4 302.572 99.5304 10
-26 2 4 77.5935 105.663 10
-25 2 4 -35.8935 139.694 8
-25 -2 4 71.0138 128.671 8
-25 -2 4 41.0464 101.902 13
-25 2 4 -150.669 121.781 13
-25 -2 4 -20.9584 54.8285 7
-25 -2 4 70.2168 125.121 12
-25 -2 4 11.2941 29.3872 10
-25 2 4 35.3744 95.9241 10
-24 2 4 -71.271 140.119 8
-24 -2 4 -105.168 143.364 8
-24 -2 4 89.9341 137.531 13
-24 2 4 -28.3142 108.142 13
-24 -2 4 102.466 105.314 7
-24 -2 4 24.5853 148.409 12
-24 -2 4 131.992 82.9475 10
-24 2 4 108.271 124.968 10
-23 2 4 10.7701 169.501 8
-23 -2 4 -61.3509 160.332 8
-23 -2 4 -200.167 148.487 13
-23 2 4 179.899 136.505 13
-23 -2 4 -178.867 145.367 7
-23 -2 4 58.6315 131.869 12
-23 -2 4 -5.06333 92.1105 10
-23 2 4 -15.187 94.1864 10
-22 2 4 -155.129 163.516 8
-22 -2 4 -318.05 187.002 8
-22 -2 4 -89.0718 131.812 13
-22 2 4 -96.5879 129.728 13
-22 -2 4 -126.998 146.36 7
-22 -2 4 113.768 139.124 12
-22 -2 4 -130.655 92.464 10
-22 2 4 181.367 110.673 10
-21 2 4 867.099 241.053 8
-21 -2 4 981.924 272.377 8
-21 -2 4 683.61 206.541 13
-21 2 4 815.94 200.643 13
-21 -2 4 916.03 234.325 7
-21 -2 4 902.45 245.529 12
-21 -2 4 745.805 147.139 10
-21 2 4 1020.83 191.918 10
-20 2 4 110.22 175.676 8
-20 -2 4 26.3454 162.237 8
-20 -2 4 45.2912 115.251 13
-20 2 4 -106.96 145.272 13
-20 -2 4 -134.511 177.869 7
-20 -2 4 47.9864 177.815 12
-20 -2 4 46.4062 109.602 10
-20 2 4 -143.863 125.691 10
-19 2 4 196.834 166.798 8
-19 -2 4 -53.474 221.97 8
-19 -2 4 113.006 139.401 13
-19 2 4 94.6077 139.177 13
-19 -2 4 -59.7081 160.313 7
-19 -2 4 104.361 176.493 12
-19 -2 4 123.583 112.682 10
-19 2 4 203.742 137.682 10
-18 2 4 1262.44 275.729 8
-18 -2 4 1011.36 280.378 8
-18 -2 4 618.314 197.059 13
-18 2 4 675.775 181.041 13
-18 -2 4 661.901 241.275 7
-18 -2 4 678.026 244.19 12
-18 -2 4 928.788 192.668 10
-18 2 4 422.699 178.066 10
-17 2 4 9922.19 651.824 8
-17 -2 4 9654.72 682.692 8
17 -2 -4 11657.8 559.454 14
-17 -2 4 9565.35 632.161 7
-17 -2 4 8759.92 538.887 13
-17 2 4 9964.16 567.296 13
-17 -2 4 9729.18 648.187 12
-17 -2 4 9351.83 516.459 10
-17 2 4 10129.4 562.398 10
-16 2 4 22023.1 946.211 8
-16 -2 4 20501 966.496 8
16 -2 -4 23814 799.179 14
-16 -2 4 20792.8 915.794 7
-16 -2 4 21527.2 825.526 13
-16 2 4 21983.2 836.879 13
-16 2 4 23486.3 891.496 12
-16 -2 4 21747.3 946.12 12
-16 -2 4 21921 766.355 10
-16 2 4 22399.5 810.803 10
-15 -2 4 -282.683 353.908 1
-15 2 4 131.926 162.322 8
-15 -2 4 -131.25 213.183 8
-15 -2 4 -0.52471 85.6724 13
-15 2 4 72.0861 142.292 13
-15 2 4 1.65914 149.63 12
-15 -2 4 57.8292 154.926 7
-15 -2 4 219.897 181.089 12
-15 2 4 25.8533 92.6409 4
-15 -2 4 -78.485 105.403 10
-15 2 4 -35.7107 135.886 10
-14 2 4 32.2791 225.656 1
-14 -2 4 211.341 367.481 1
-14 2 4 149.7 157.107 8
-14 -2 4 74.1904 196.264 8
-14 -2 4 174.313 144.235 13
-14 2 4 352.243 150.516 13
-14 2 4 168.497 128.543 12
-14 -2 4 190.349 198.041 7
-14 -2 4 203.802 182.03 12
-14 2 4 324.024 109.778 4
-14 2 4 -97.06 112.622 6
-14 -2 4 123.436 116.99 6
-14 -2 4 21.4289 102.454 10
-14 2 4 119.137 109.179 10
-13 2 4 -144.413 161.025 8
-13 -2 4 -394.394 224.354 8
-13 -2 4 -202.463 147.92 13
-13 2 4 -132.732 108.359 13
-13 -2 4 -24.7959 153.494 7
-13 -2 4 22.6273 151.776 12
-13 2 4 2.17136 93.3584 4
-13 2 4 -144.661 101.45 6
-13 -2 4 92.4323 95.1045 6
-13 -2 4 -153.426 114.11 10
-13 2 4 -164.57 141.034 10
-12 2 4 -16.6599 150.709 8
-12 -2 4 54.611 168.12 8
-12 -2 4 28.7855 129.358 13
-12 -2 4 36.6265 150.483 7
-12 -2 4 -13.312 150.911 12
-12 2 4 -125.253 132.241 13
-12 2 4 -1.44177 73.4954 4
-12 2 4 99.2123 115.013 6
-12 -2 4 -7.18035 84.398 6
-12 -2 4 -57.6936 103.25 10
-12 2 4 -54.6631 112.683 10
-11 2 4 220.179 158.647 8
-11 -2 4 141.669 164.784 8
-11 -2 4 73.3582 123.902 13
-11 2 4 -51.6424 104.725 13
-11 -2 4 229.203 168.617 7
-11 -2 4 354.608 197.152 12
-11 2 4 90.9512 112.143 6
-11 2 4 305.519 119.47 4
-11 -2 4 143.472 120.465 6
-11 -2 4 215.486 120.363 10
-11 2 4 212.742 116.437 10
-10 2 4 16.8039 112.714 10
-10 2 4 91.498 128.248 8
-10 -2 4 96.1487 187.147 8
-10 -2 4 67.5462 117.265 13
-10 2 4 112.157 92.4101 13
-10 -2 4 221.142 177.038 7
-10 -2 4 284.939 180.495 12
-10 2 4 225.643 131.27 6
-10 2 4 58.7621 83.5452 4
-10 -2 4 243.443 109.504 6
-10 -2 4 217.972 123.258 10
-10 2 4 -123.442 160.015 1
-9 2 4 109.212 103.135 10
-9 -2 4 32.5947 116.85 5
-9 2 4 137.837 142.518 8
-9 -2 4 -85.1141 154.545 8
-9 -2 4 -158.481 122.578 13
-9 2 4 -41.8317 100.829 13
-9 -2 4 37.6335 132.443 7
-9 -2 4 25.0083 161.829 12
-9 2 4 -10.5239 96.1358 6
-9 -2 4 -58.5106 107.675 6
-9 2 4 -28.4287 92.319 4
-9 -2 4 -87.7041 107.736 10
-8 -2 4 249.245 106.043 10
-8 2 4 441.269 138.673 10
-8 -2 4 300.797 148.267 5
-8 2 4 215.115 105.419 8
-8 -2 4 529.007 210.607 8
-8 -2 4 344.237 145.841 13
-8 2 4 327.507 150.501 13
-8 -2 4 435.63 187.104 7
-8 -2 4 240.863 173.859 12
-8 2 4 325.264 130.929 6
-8 2 4 261.934 248.06 1
-8 -2 4 410.005 119.594 6
-8 2 4 427.67 125.626 4
-7 -2 4 35.9769 85.1401 10
-7 2 4 266.451 137.265 10
-7 -2 4 86.8592 134.947 5
-7 2 4 91.9984 118.868 8
-7 -2 4 137.05 144.835 8
-7 -2 4 76.6121 135.485 13
-7 2 4 134.098 95.2917 13
-7 -2 4 -67.8247 164.406 7
-7 -2 4 138.523 157.094 12
-7 2 4 215.539 244.107 1
-7 2 4 -4.85065 101.226 6
-7 -2 4 153.05 92.6297 6
-7 2 4 92.5942 75.3952 4
-6 -2 4 9.38334 82.1247 10
-6 2 4 180.149 134.944 10
-6 -2 4 104.402 117.218 5
-6 -2 4 -5.9924 138.621 8
-6 -2 4 201.796 136.108 13
-6 2 4 39.0545 83.7128 13
-6 -2 4 85.639 145.001 7
-6 -2 4 43.3354 160.273 12
-6 2 4 60.3654 85.7592 6
-6 -2 4 231.254 109.901 6
-6 2 4 43.8963 94.4588 4
-5 -2 4 790.822 171.073 10
-5 2 4 704.13 166.084 10
-5 -2 4 688.568 181.453 5
-5 -2 4 768.275 224.344 8
-5 -2 4 629.069 176.246 13
-5 2 4 711.027 164.565 13
-5 -2 4 706.269 198.228 7
-5 -2 4 866.446 224.574 12
-5 2 4 850.748 164.26 6
-5 -2 4 868.869 166.401 6
-5 2 4 806.977 164.766 4
-4 -2 4 408.644 152.251 10
-4 2 4 388.656 164.086 10
-4 -2 4 518.531 179.178 5
-4 -2 4 916.626 228.914 8
-4 -2 4 259.492 165.106 13
-4 2 4 487.821 144.615 13
-4 -2 4 998.164 221.152 7
-4 -2 4 543.069 215.845 12
-4 2 4 539.547 161.062 6
-4 -2 4 112.909 122.901 6
-4 2 4 476.679 147.085 4
-3 -2 4 3646.35 353.642 5
-3 -2 4 4497.11 405.862 8
-3 -2 4 5413.72 433.1 7
-3 -2 4 3086.03 316.039 13
-3 2 4 4118.87 335.899 13
-3 -2 4 4270.94 409.628 12
-3 2 4 3865.34 312.415 4
-3 2 4 4371.19 328.433 6
-3 -2 4 3406.9 302.297 6
-3 -2 4 3867.89 318.7 10
-3 2 4 5236.01 644.29 2
-2 -2 4 6739.23 451.775 5
-2 -2 4 7118.42 495.197 8
-2 -2 4 6723.55 487.452 7
-2 -2 4 6387.88 421.87 13
-2 -2 4 7433.25 509.126 12
-2 2 4 7905.98 435.586 4
-2 2 4 7966.05 445.979 6
-2 -2 4 6975.81 418.756 6
-2 2 4 8073.28 809.341 2
-1 -2 4 12770.6 659.72 8
-1 -2 4 13857.4 653.333 7
-1 -2 4 12069.7 646.575 12
-1 2 4 10127.8 497.135 4
-1 2 4 10465.7 508.665 6
-1 -2 4 10558.7 520.072 6
-1 2 4 10606.9 966.634 2
0 -2 4 17281.3 717.641 8
0 -2 4 18672.5 735.95 7
0 -2 4 19675.9 804.095 12
0 2 4 20682.7 674.24 4
0 2 4 18879.3 667.308 6
0 -2 4 20328.4 697.014 6
0 2 4 21398.5 1347.7 2
1 2 4 365.91 156.516 4
1 -2 4 1061.73 212.473 5
1 2 4 595.782 252.655 2
1 -2 4 967.02 208.01 8
1 -2 4 755.534 205.145 7
1 -2 4 1109.52 225.825 12
1 2 4 255.45 137.345 6
1 -2 4 762.646 193.483 6
2 2 4 429.625 135.557 4
2 -2 4 751.594 178.012 5
2 2 4 803.888 288.463 2
2 -2 4 645.259 172.617 7
2 2 4 434.802 134.269 6
2 -2 4 386.665 142.103 6
3 2 4 220.93 135.707 4
3 -2 4 206.663 148.79 5
3 2 4 196.665 187.52 2
3 -2 4 447.773 174.45 7
3 2 4 153.519 107.325 6
3 -2 4 279.602 123.27 6
4 -2 4 987.891 190.642 6
4 -2 4 1092.1 197.751 5
4 2 4 1652.41 436.098 2
4 2 4 1105.4 186.437 4
4 2 4 954.875 183.7 6
5 2 4 951.176 178.761 4
5 -2 4 1371.66 219.023 5
5 2 4 1420.02 411.121 2
5 -2 4 1222.17 214.294 6
5 2 4 1051.5 187.404 6
6 2 4 7633.29 905.95 2
6 -2 4 6502.13 417.042 5
6 2 4 6440.47 398.276 4
6 2 4 6740.65 415.674 6
6 -2 4 6093.17 414.988 6
7 -2 4 4310.39 341.714 5
7 2 4 3642.46 650.527 2
7 2 4 4047.81 327.082 4
7 2 4 4128.78 332.327 6
7 -2 4 4346.03 360.98 6
8 -2 4 78.7855 114.162 6
8 2 4 72.3505 109.223 4
8 -2 4 50.7351 81.1923 5
8 2 4 165.97 200.574 2
8 2 4 34.776 117.979 6
9 -2 4 78.8319 121.789 6
9 2 4 90.6915 117.769 4
9 2 4 202.484 112.275 6
10 2 4 133.995 107.556 6
10 -2 4 4.39475 116.311 6
10 2 4 237.267 120.831 4
10 2 4 -83.277 268.83 2
11 2 4 0.8628 94.1992 6
11 -2 4 17.4998 115.014 6
11 2 4 7.65952 107.395 4
12 -2 4 922.459 210.793 6
12 2 4 1711.99 462.278 2
12 2 4 1428.26 218.011 4
12 2 4 1445.82 230.437 6
13 2 4 714.012 160.939 6
13 -2 4 620.828 190.288 6
13 2 4 637.922 168.886 4
14 2 4 1271.27 207.896 6
14 -2 4 1038.36 215.324 6
14 2 4 1033.3 191.464 4
15 2 4 263.969 121.493 6
15 -2 4 144.599 134.17 6
15 2 4 114.705 106.178 4
16 2 4 630.415 173.082 6
16 -2 4 473.631 174.897 6
16 2 4 570.176 164.28 4
17 2 4 622.885 161.612 6
17 -2 4 506.746 177.694 6
17 2 4 553.369 167.71 4
18 2 4 61.1872 59.3865 6
18 -2 4 54.0802 127.851 6
18 2 4 162.492 135.493 4
19 2 4 521.735 123.254 6
19 -2 4 409.656 165.169 6
19 2 4 467.069 165.23 4
-19 2 -4 382.525 127.472 11
20 2 4 997.306 174.804 6
20 -2 4 820.67 194.386 6
20 2 4 1173.09 204.055 4
-20 2 -4 1055.63 196.808 11
21 2 4 319.102 97.3184 6
21 -2 4 279.913 141.981 6
21 2 4 341.49 144.747 4
-21 -2 -4 181.211 123.973 9
-21 2 -4 219.662 115.129 11
22 -2 4 845.436 200.13 6
22 2 4 641.319 167.221 4
-22 -2 -4 944.001 190.219 9
-22 2 -4 656.913 152.429 11
23 -2 4 480.039 158.598 6
23 2 4 389.751 137.842 4
-23 -2 -4 347.417 139.939 9
-23 2 -4 343.141 127.791 11
24 -2 4 602.639 163.694 6
24 2 4 298.066 120.008 4
-24 -2 -4 399.419 161.112 9
-24 2 -4 271.666 119.783 11
-25 -2 -4 1873.48 233.352 9
-25 2 -4 1650.76 194.438 11
25 2 4 1626.85 207.308 4
25 -2 4 1615.55 227.472 6
26 -2 4 19.762 96.5643 6
26 2 4 130.428 102.69 4
-26 -2 -4 121.154 107.935 9
26 -2 4 190.531 93.6844 4
-26 2 -4 5.75129 53.0686 11
27 -2 4 35.8216 84.2977 6
27 2 4 36.2591 85.275 4
-27 -2 -4 130.322 100.513 9
27 -2 4 6.50132 62.2008 4
-27 2 -4 49.9249 55.9364 11
-28 -2 -4 1916.73 201.577 9
-28 2 -4 1545.85 169.852 11
28 2 4 1809.62 169.647 4
28 -2 4 1399.78 163.438 4
28 -2 4 1670.08 192.067 6
28 -3 -4 -74.4193 89.6817 5
-27 -3 4 368.82 107.121 8
27 -3 -4 -159.66 99.1317 5
-26 -3 4 -203.645 108.701 8
-26 -3 4 -126.131 103.569 7
26 -3 -4 -87.539 94.1002 5
-26 3 4 -111.671 51.9077 10
-25 3 4 126.891 134.023 8
-25 -3 4 -172.081 135.867 8
-25 -3 4 -14.7217 99.4099 7
-25 -3 4 284.258 134.755 12
25 -3 -4 235.373 125.466 5
-25 3 4 193.864 78.8816 10
-24 3 4 68.4691 143.761 8
-24 -3 4 222.176 178.747 8
-24 -3 4 167.559 132.037 7
-24 -3 4 129.303 119.366 12
-24 3 4 -94.7334 91.738 10
-23 3 4 138.054 168.964 8
-23 -3 4 -68.3075 117.297 8
-23 -3 4 68.85 128.158 7
-23 -3 4 85.107 128.205 12
-23 3 4 -33.7956 78.3808 10
-22 3 4 -204.642 158.043 8
-22 -3 4 99.6493 154.906 8
-22 -3 4 119.215 147.815 7
-22 -3 4 121.893 143.201 12
-22 3 4 -97.6973 86.6129 10
-21 3 4 624.427 215.525 8
-21 -3 4 517.756 219.754 8
-21 3 4 676.761 143.989 13
-21 -3 4 404.817 185.37 7
-21 -3 4 537.436 209.602 12
-21 3 4 416.528 133.823 10
-20 3 4 972.969 229.092 8
-20 -3 4 785.317 247.363 8
-20 3 4 959.272 184.516 13
-20 -3 4 786.787 231.829 7
-20 -3 4 370.705 184.329 12
-20 3 4 915.776 171.687 10
-19 3 4 2786.25 357.539 8
-19 -3 4 2760.27 394.852 8
19 -3 -4 2958.98 292.311 14
-19 3 4 3404.75 316.257 13
-19 -3 4 3140.93 385.251 7
-19 -3 4 2971.55 380.85 12
-19 3 4 2689.57 280.101 10
-18 3 4 141.413 162.951 8
-18 -3 4 309.324 217.906 8
18 -3 -4 307.313 141.908 14
-18 3 4 375.283 139.641 13
-18 -3 4 88.2176 181.807 7
-18 -3 4 437.114 207.278 12
-18 3 4 281.399 138.162 10
-17 3 4 1208.04 265.788 8
-17 -3 4 1399.35 315.925 8
17 -3 -4 1211.28 225.499 14
-17 3 4 1293.86 215.487 13
-17 3 4 1034.68 185.138 4
-17 -3 4 1142.96 277.655 7
-17 -3 4 1124.91 259.641 12
-17 3 4 1190.77 201.004 10
-16 3 4 1839.54 318.006 8
-16 -3 4 1720.9 338.42 8
16 -3 -4 1611.78 250.879 14
-16 3 4 1829.02 236.844 13
-16 -3 4 1731.09 323.659 7
-16 3 4 1548.77 218.353 4
-16 -3 4 1496.01 292.743 12
-16 3 4 1647.47 232.229 10
-15 3 4 -53.7934 143.695 8
-15 -3 4 116.083 186.954 8
15 -3 -4 -51.4023 110.661 14
-15 3 4 275.524 124.222 13
-15 -3 4 42.3202 178.135 7
-15 -3 4 50.4733 153.512 12
-15 3 4 -124.425 103.562 4
-15 3 4 175.847 126.27 10
-14 3 4 679.769 225.294 8
-14 -3 4 764.275 242.491 8
14 -3 -4 769.996 186.561 14
-14 3 4 838.01 177.183 13
-14 -3 4 642.991 224.512 7
-14 -3 4 367.102 186.106 12
-14 3 4 604.472 158.708 4
-14 3 4 799.338 182.764 10
-13 3 4 -247.551 171.456 8
-13 -3 4 -17.5341 187.24 8
13 -3 -4 -76.4774 127.474 14
-13 3 4 -124.953 110.889 13
-13 -3 4 146.993 167.61 7
-13 -3 4 -8.66069 157.421 12
-13 3 4 -40.2669 86.5533 4
-13 3 4 110.127 117.697 10
-12 3 4 618.159 188.574 8
-12 -3 4 112.9 202.449 8
12 -3 -4 539.722 161.994 14
-12 3 4 438.129 160.131 13
-12 -3 4 179.632 163.404 7
-12 -3 4 274.301 184.634 12
-12 3 4 457.719 132.183 4
-12 3 4 767.355 412.137 1
-12 3 4 228.195 132.122 10
-11 3 4 548.815 188.117 8
-11 -3 4 523.169 219.643 8
11 -3 -4 682.157 196.836 14
-11 3 4 654.495 152.002 13
-11 -3 4 599.813 214.186 7
-11 -3 4 478.568 212.426 12
-11 3 4 415.099 139.344 6
-11 3 4 520.148 141.055 4
-11 3 4 542.684 151.213 10
-10 -3 4 550.615 183.987 5
-10 3 4 672.364 200.256 8
-10 -3 4 418 230.309 8
-10 3 4 878.857 174.435 13
-10 -3 4 776.769 233.968 7
-10 -3 4 532.419 218.597 12
-10 3 4 278.68 335.405 1
-10 3 4 443.718 140.446 6
-10 3 4 646.33 153.443 4
-10 3 4 686.654 158.607 10
-9 -3 4 1913.12 285.569 5
-9 3 4 2227.56 302.454 8
-9 -3 4 2112.6 351.963 8
-9 3 4 2218.6 255.945 13
-9 -3 4 2298.04 339.075 7
-9 -3 4 2391.5 335.224 12
-9 3 4 2046.79 246.756 4
-9 3 4 2290.89 254.452 6
-9 3 4 2018.33 683.642 1
-9 3 4 2115.85 264.66 10
-8 -3 4 4897.34 427.275 5
-8 3 4 5175.62 424.873 8
-8 -3 4 4767.28 492.228 8
-8 -3 4 4717.08 456.687 7
-8 3 4 5160.17 367.774 13
-8 -3 4 4763.42 450.238 12
-8 3 4 5289.77 372.012 4
-8 3 4 3727.53 815.319 1
-8 3 4 4701.56 351.598 6
-8 3 4 4950.66 379.468 10
-7 -3 4 5050.13 360.283 9
-7 -3 4 5774.95 457.785 5
-7 -3 4 5750.65 512.616 8
-7 -3 4 6970.31 523.099 7
-7 3 4 6723.64 420.253 13
-7 -3 4 5997.39 494.544 12
-7 3 4 6598.54 419.649 4
-7 3 4 6472.24 410.187 6
-7 3 4 6248.29 418.732 10
-6 -3 4 4718.88 336.67 9
-6 -3 4 4811.01 417.147 5
-6 -3 4 5542.66 493.583 8
-6 -3 4 5375.85 473.866 7
-6 3 4 5260.97 376.201 13
-6 -3 4 4896.3 457.176 12
-6 3 4 5302.91 382.38 4
-6 3 4 5209.99 363.46 6
-6 3 4 5546.01 388.909 10
-5 -3 4 4629.9 338.576 9
-5 -3 4 6022.69 462.467 5
-5 -3 4 5043.86 491.356 8
-5 -3 4 6129.67 486.946 7
-5 3 4 6066.12 408.024 13
-5 -3 4 5874.34 500.668 12
-5 3 4 6313.36 405.102 4
-5 3 4 5350.13 369.854 6
-5 3 4 5507.67 393.181 10
-5 3 4 5704.87 774.882 2
-4 -3 4 6059.02 464.31 5
-4 -3 4 7099.81 541.262 8
-4 -3 4 6348.19 503.485 7
-4 3 4 6262.13 413.671 13
-4 -3 4 6414.99 516.055 12
-4 3 4 5897.48 399.191 4
-4 3 4 6183.06 389.823 6
-4 3 4 5879.46 419.972 10
-4 3 4 6244.57 775.9 2
-3 -3 4 8420.85 573.921 8
-3 -3 4 8353.24 544 7
-3 3 4 8280.01 471.287 13
-3 -3 4 8581.74 582.526 12
-3 3 4 9202.46 489.453 4
-3 3 4 9077.08 459.698 6
-3 3 4 9108.44 487.417 10
-3 3 4 9412.22 976.871 2
-2 3 4 420.14 167.54 10
-2 3 4 549.887 243.374 2
-2 -3 4 972.299 230.975 5
-2 -3 4 915.711 248.165 8
-2 3 4 97.7627 137.444 13
-2 -3 4 845.721 220.627 7
-2 -3 4 862.585 245.096 12
-2 3 4 967.932 174.425 6
-2 3 4 574.996 147.028 4
-1 3 4 164.33 121.829 4
-1 3 4 292.693 141.094 10
-1 3 4 409.839 229.421 2
-1 -3 4 255.359 138.591 5
-1 -3 4 36.9831 115.062 8
-1 3 4 -119.125 132.54 13
-1 -3 4 323.484 175.403 7
-1 -3 4 187.024 167.558 12
-1 3 4 380.699 130.182 6
0 3 4 720.702 177.976 4
0 -3 4 1455.22 262.282 5
0 3 4 2186.31 499.815 2
0 -3 4 1455.53 283.792 8
0 3 4 504.457 156.312 13
0 -3 4 1143 238.964 7
0 -3 4 1424.73 261.443 12
0 3 4 1108.22 175.716 6
1 -3 4 3406.89 348.263 5
1 -3 4 2934.26 345.169 8
1 3 4 3116.83 629.838 2
1 -3 4 3122.58 320.339 7
1 -3 4 3322.85 386.515 12
1 3 4 3211.68 303.972 4
1 3 4 3362.55 280.897 6
2 3 4 316.726 153.377 4
2 -3 4 642.607 199.771 5
2 3 4 452.607 301.938 2
2 -3 4 945.3 213.508 8
2 3 4 464.403 141.799 6
2 -3 4 854.273 170.011 6
3 -3 4 2554.26 299.538 5
3 -3 4 2458.89 301.407 8
3 3 4 1972.33 467.47 2
3 3 4 1927.74 244.971 4
3 -3 4 2352.72 259.047 6
4 -3 4 2740.78 310.478 5
4 -3 4 2613.64 310.247 8
4 3 4 2327.6 524.406 2
4 3 4 2353.78 272.457 4
4 -3 4 2564 264.528 6
5 3 4 1005.68 203.688 4
5 -3 4 1330.72 239.67 5
5 3 4 756.036 407.655 2
5 -3 4 1032.85 181.4 6
6 -3 4 3834.91 365.839 5
6 3 4 4687.02 773.715 2
6 3 4 4262.03 352.144 4
6 -3 4 4469.6 350.8 6
-7 -3 -4 4470.4 333.408 9
7 -3 4 4763.43 400.861 5
7 3 4 4736.53 778.065 2
7 3 4 4231.38 360.53 4
7 -3 4 4522.57 365.023 6
8 -3 4 365.822 141.724 6
8 3 4 254.689 147.792 4
-8 -3 -4 223.511 119.212 9
8 -3 4 425.944 152.238 5
8 3 4 554.607 337.965 2
-9 -3 -4 1911.22 233.566 9
9 -3 4 1744.47 265.563 5
9 3 4 2230.05 527.14 2
9 3 4 1679.48 241.388 4
9 -3 4 1779.86 245.665 6
-10 -3 -4 5439.01 394.637 9
10 -3 4 5175.64 404.155 5
10 3 4 5551.44 407.504 4
10 -3 4 5039.15 392.273 6
11 -3 4 947.603 198.54 6
11 3 4 858.677 191.006 4
-11 -3 -4 954.792 185.895 9
11 -3 4 901.153 203.603 5
12 -3 4 1041.43 194.993 6
12 3 4 788.488 191.402 4
-12 -3 -4 895.408 187.96 9
12 -3 4 857.285 198.111 5
13 -3 4 580.813 169.535 6
13 3 4 646.529 173.121 4
-13 -3 -4 530.314 168.216 9
-14 -3 -4 5134.04 397.474 9
14 3 4 4676.69 380.533 4
14 -3 4 4218.28 373.07 6
15 -3 4 161.502 127.925 6
15 3 4 116.34 133.357 4
-15 -3 -4 142.836 142.066 9
16 -3 4 952.713 195.402 6
-16 -3 -4 1038.43 206.573 9
16 3 4 1015.4 200.35 4
17 -3 4 687.998 164.515 6
17 3 4 637.177 165.839 4
-17 -3 -4 657.979 171.506 9
-18 -3 -4 2920.31 303.919 9
18 3 4 3041.12 302.924 4
18 -3 4 2278.44 280.674 6
19 -3 4 924.216 196.145 6
-19 -3 -4 1403.51 218.424 9
19 3 4 1431.69 214.03 4
20 -3 4 236.081 125.412 6
20 3 4 274.045 133.64 4
-20 -3 -4 498.1 156.846 9
-20 3 -4 413.653 124.047 11
-21 -3 -4 1787.28 243.52 9
-21 3 -4 1663.61 227.436 11
21 3 4 1728.2 225.769 4
21 -3 4 1538.82 223.266 6
-22 -3 -4 2521.68 270.557 9
-22 3 -4 2032.24 228.134 11
22 3 4 2095.35 229.29 4
22 -3 4 2174.35 252.764 6
-23 -3 -4 1380.54 203.712 9
-23 3 -4 1334.08 183.301 11
23 3 4 1451.89 197.46 4
23 -3 4 1302.61 205.201 6
24 -3 4 -10.6981 89.6349 6
24 3 4 262.914 92.9561 4
-24 -3 -4 21.9454 91.9118 9
-24 3 -4 123.899 70.5318 11
25 -3 4 -13.1575 72.3008 6
25 3 4 50.4694 63.8645 4
-25 -3 -4 1.77496 74.0333 9
25 -3 4 274.321 74.7166 4
-25 3 -4 86.9005 78.9337 11
26 -3 4 131.007 81.7314 6
26 3 4 86.8972 54.3366 4
-26 -3 -4 166.551 93.4031 9
-26 3 -4 250.525 87.0737 11
-27 -3 -4 150.732 80.0893 9
25 -4 -4 123.428 92.8549 5
-25 -4 4 219.975 99.2542 7
-24 -4 4 274.34 123.019 8
24 -4 -4 226.386 111.229 5
-24 -4 4 130.195 107.922 7
23 -4 -4 1506.97 208.064 5
-23 -4 4 1403.72 231.363 8
-23 -4 4 1399.19 231.093 7
-22 -4 4 1900.72 283.121 8
22 -4 -4 1724.05 222.192 5
-22 -4 4 1775.82 254.069 7
-22 -4 4 1972.55 247.844 12
-21 -4 4 51.5167 141.393 8
21 -4 -4 118.111 121.484 5
-21 -4 4 -159.072 114.367 12
-21 -4 4 107.806 147.661 7
-20 -4 4 39.8263 150.821 8
20 -4 -4 240.488 114.444 14
20 -4 -4 61.8321 113.365 5
-20 -4 4 5.62692 106.194 12
-20 -4 4 52.0226 154.694 7
-19 -4 4 108.692 167.51 8
19 -4 -4 108.358 105.198 14
19 -4 -4 -53.2471 97.5313 5
-19 -4 4 102.834 116.163 12
-19 -4 4 141.845 155.139 7
-18 -4 4 958.568 250.383 8
18 -4 -4 1366.8 211.472 14
18 -4 -4 869.081 191.971 5
-18 -4 4 787.111 201.846 12
-18 -4 4 1102.19 246.362 7
-17 -4 4 230.636 195.071 8
17 -4 -4 276.437 146.012 14
17 -4 -4 319.415 143.009 5
-17 -4 4 194.186 187.846 7
-17 -4 4 133.548 144.173 12
-17 4 4 233.149 110.027 4
-16 -4 4 938.636 267.069 8
16 -4 -4 878.103 199.009 14
-16 -4 4 947.464 251.595 7
-16 -4 4 666.858 213.356 12
-16 4 4 645.865 159.477 4
-15 -4 4 626.926 245.463 8
15 -4 -4 970.085 211.366 14
-15 -4 4 583.905 216.169 7
-15 -4 4 793.622 222.817 12
-15 4 4 723.004 160.458 4
-14 -4 4 167.342 163.421 8
14 -4 -4 122.009 144.294 14
-14 -4 4 72.1973 168.063 7
-14 -4 4 143.385 165.376 12
-14 4 4 229.006 117.088 4
-13 -4 4 1180.92 289.593 8
13 -4 -4 954.571 219.545 14
-13 -4 4 962.759 262.567 7
-13 4 4 1207.21 199.136 4
-13 -4 4 1058.99 260.561 12
-12 -4 4 586.456 241.276 8
12 -4 -4 648.926 207.201 14
-12 -4 4 606.328 227.055 7
-12 -4 4 468.443 184.006 12
-12 4 4 476.821 160.758 4
-11 -4 4 184.44 158.509 5
-11 -4 4 251.487 219.146 8
11 -4 -4 196.28 151.667 14
-11 -4 4 273.016 163.902 7
-11 -4 4 53.7091 120.491 12
-11 4 4 52.5683 116.856 4
-10 -4 4 764.531 161.382 9
-10 -4 4 1118.94 242.263 5
-10 -4 4 1045.86 276.374 8
10 -4 -4 1339.62 256.924 14
-10 -4 4 861.409 257.117 7
-10 -4 4 1073.87 244.091 12
-10 4 4 1015.95 196.365 4
-9 -4 4 267.579 117.347 9
-9 -4 4 362.015 181.912 5
-9 -4 4 564.006 256.01 8
9 -4 -4 536.068 180.882 14
-9 -4 4 432.811 185.07 7
-9 -4 4 388.532 176.493 12
-9 4 4 422.371 141.004 4
-8 -4 4 118.622 105.566 9
-8 -4 4 6.04579 150.81 5
-8 -4 4 182.059 195.357 8
8 -4 -4 -224.099 163.106 14
-8 -4 4 -27.761 169.34 7
-8 -4 4 363.291 180.214 12
-8 4 4 -178.369 116.217 4
-7 -4 4 8.7999 94.0868 9
-7 -4 4 1.20985 138.118 5
-7 -4 4 -115.431 189.304 8
7 -4 -4 -29.9849 162.51 14
-7 -4 4 -338.212 200.554 7
-7 -4 4 221.724 151.429 12
-7 4 4 -102.707 115.455 4
-6 -4 4 176.602 116.712 9
-6 -4 4 53.1508 131.328 5
-6 -4 4 195.39 187.901 8
6 -4 -4 -17.1111 143.268 14
-6 -4 4 125.283 166.673 7
-6 -4 4 -259.793 177.148 12
-6 4 4 187.38 126.677 4
-5 -4 4 43.5425 97.8813 9
-5 -4 4 15.0505 159.141 5
-5 -4 4 204.734 182.995 8
5 -4 -4 94.6527 148.504 14
-5 -4 4 -42.884 136.133 7
-5 -4 4 -119.382 138.614 12
-5 4 4 137.229 121.041 4
-4 -4 4 184.055 115.689 9
-4 -4 4 10.7946 113.48 5
-4 -4 4 216.907 187.712 8
4 -4 -4 63.3771 159.951 14
-4 -4 4 84.5097 154.821 7
-4 -4 4 216.096 197.392 12
-4 4 4 204.51 126.97 4
-3 -4 4 375.688 150.093 9
-3 -4 4 445.154 195.316 5
-3 -4 4 697.059 265.816 8
3 -4 -4 498.42 185.301 14
-3 -4 4 952.099 214.24 7
-3 -4 4 618.439 252.397 12
-3 4 4 536.51 174.779 4
-2 -4 4 2543.13 331.917 5
-2 -4 4 2759.93 369.573 8
2 -4 -4 2072.01 293.997 14
-2 -4 4 2583.74 327.619 7
-2 -4 4 2296.69 333.094 12
-2 4 4 2536.03 282.239 4
-1 -4 4 2159.14 328.212 8
-1 -4 4 1143.36 275.056 5
1 -4 -4 1016.29 232.743 14
-1 -4 4 1247.74 248.975 7
-1 -4 4 1351.31 272.553 12
-1 4 4 1238.99 226.547 4
0 -4 4 3500.22 378.763 5
0 -4 4 3431.82 398.092 8
0 -4 -4 2756.6 312.142 14
0 -4 4 3386.68 403.928 12
0 4 4 3360.37 319.595 4
1 -4 4 391.748 173.845 5
1 -4 4 429.295 202.664 8
-1 -4 -4 240.329 152.271 14
1 -4 4 218.135 196.067 12
1 4 4 185.155 134.057 4
2 -4 4 929.547 246.71 5
2 -4 4 1125.65 269.733 8
-2 -4 -4 1030.41 234.183 14
2 -4 4 1238.99 298.591 12
2 4 4 723.296 192.049 4
3 -4 4 5104.53 450.025 5
3 -4 4 4919.74 446.195 8
-3 -4 -4 4141.84 371.352 14
3 4 4 4251.65 362.367 4
4 -4 4 5932.6 468.495 5
4 -4 4 5988.94 497.057 8
-4 -4 -4 4769.25 392.147 14
4 4 4 5794.44 416.651 4
5 4 4 529.547 175.111 4
5 -4 4 669.12 208.48 5
5 -4 4 929.514 219.337 8
-5 -4 -4 234.681 141.156 14
6 4 4 494.684 151.295 4
6 -4 4 480.399 181.488 5
6 -4 4 701.777 214.312 8
-6 -4 -4 533.781 162.625 14
7 4 4 8.16213 119.107 4
7 -4 4 250.548 152.864 5
7 -4 4 305.417 163.502 8
-7 -4 -4 124.426 129.944 14
8 -4 4 1117.6 231.463 5
8 4 4 1299.45 226.57 4
-9 -4 -4 2907.16 285.225 9
9 -4 4 2727.69 323.187 5
9 4 4 2577.1 294.073 4
10 4 4 765.688 187.575 4
-10 -4 -4 574.214 132.405 9
10 -4 4 586.05 191.316 5
11 4 4 266.103 126.633 4
-11 -4 -4 -35.9417 72.3224 9
11 -4 4 155.245 120.006 5
12 4 4 600.947 163.333 4
-12 -4 -4 798.997 162.837 9
12 -4 4 993.459 200.59 5
13 4 4 917.362 190.772 4
-13 -4 -4 762.355 155.619 9
13 -4 4 771.844 176.194 5
14 4 4 408.548 142.497 4
-14 -4 -4 109.367 89.5808 9
14 -4 4 250.025 99.2639 5
15 4 4 348.481 137.672 4
-15 -4 -4 127.868 111.926 9
15 -4 4 477.962 121.154 5
16 4 4 303.019 122.819 4
-16 -4 -4 260.769 120.345 9
17 4 4 190.054 112.595 4
-17 -4 -4 294.707 115.128 9
-17 -4 -4 228.686 119.458 7
18 4 4 154.627 117.623 4
-18 -4 -4 177.092 117.332 9
19 4 4 -46.4761 92.6757 4
-19 -4 -4 -74.0287 88.8829 9
20 4 4 198.609 102.443 4
-20 -4 -4 100.787 89.6519 9
21 4 4 6.29093 70.4777 4
-21 -4 -4 -50.9897 79.0611 9
-21 4 -4 -100.224 88.1095 11
22 4 4 207.187 78.4611 4
-22 -4 -4 240.397 98.6507 9
-22 4 -4 -53.026 70.2503 11
23 4 4 76.9793 44.052 4
-23 -4 -4 8.35155 83.4699 9
-23 4 -4 128.254 78.6911 11
-24 -4 -4 34.3335 60.3054 9
-24 4 -4 -101.835 66.926 11
-22 -5 4 23.7383 94.9826 7
-21 -5 4 84.5866 90.6279 8
21 -5 -4 71.2057 63.4716 5
-21 -5 4 -100.903 99.809 7
-20 -5 4 67.6869 127.45 8
20 -5 -4 78.5723 52.2674 14
20 -5 -4 -23.4366 46.1073 5
-20 -5 4 131.73 128.425 7
-19 -5 4 508.064 179.355 8
19 -5 -4 553.957 126.317 14
19 -5 -4 372.801 117.27 5
-19 -5 4 541.179 170.685 7
-18 -5 4 168.237 138.134 8
18 -5 -4 108.867 95.5972 14
18 -5 -4 123.498 81.0059 5
-18 -5 4 -28.7021 125.365 7
-17 -5 4 310.149 177.596 8
17 -5 -4 -22.2563 99.7484 14
17 -5 -4 173.123 104.047 5
-17 -5 4 131.431 143.49 7
-16 -5 4 189.248 159.379 8
16 -5 -4 570.256 157.017 14
16 -5 -4 656.381 137.068 5
-16 -5 4 510.555 176.983 7
-15 -5 4 524.523 205.482 8
15 -5 -4 368.148 148.768 14
15 -5 -4 355.432 108.442 5
-15 -5 4 441.255 191.967 7
-15 5 4 437.757 129.409 4
-14 -5 4 5.38379 148.59 8
14 -5 -4 91.0598 131.504 14
-14 -5 4 252.521 165.254 7
-14 -5 4 22.4637 75.1227 12
-14 5 4 4.24115 85.4053 4
-13 -5 4 33.1881 158.674 8
13 -5 -4 66.3854 126.319 14
-13 -5 4 -24.6398 152.563 7
-13 -5 4 272.705 115.024 12
-13 5 4 -54.8216 102.927 4
-12 -5 4 572.675 138.338 9
-12 -5 4 575.54 218.927 8
12 -5 -4 121.114 145.429 14
-12 -5 4 238.525 167.357 7
-12 -5 4 312.514 129.718 12
-12 5 4 253.668 120.241 4
-11 -5 4 285.859 102.574 9
-11 -5 4 76.0825 164.547 8
11 -5 -4 293.067 167.215 14
-11 -5 4 178.436 146.439 7
-11 -5 4 202.969 137.452 12
-11 5 4 124.047 112.516 4
-10 -5 4 248.828 112.384 9
-10 -5 4 177.95 148.195 5
-10 -5 4 209.869 203.64 8
10 -5 -4 -12.7806 134.113 14
-10 -5 4 452.688 178.246 7
-10 -5 4 319.05 173.028 12
-10 5 4 208.036 112.807 4
-9 -5 4 634.096 145.736 9
-9 -5 4 692.108 196.107 5
-9 -5 4 726.399 247.827 8
9 -5 -4 744.755 212.001 14
-9 -5 4 468.559 188.241 7
-9 -5 4 401.343 168.344 12
-9 5 4 742.291 167.503 4
-8 -5 4 1439.38 213.606 9
-8 -5 4 1016.6 226.511 5
8 -5 -4 1416.7 257.555 14
-8 -5 4 1168.96 293.981 8
-8 -5 4 1143.6 232.828 7
-8 5 4 1224.26 203.59 4
-8 -5 4 1141.26 228.177 12
-7 -5 4 957.312 189.321 9
-7 -5 4 1023.06 228.731 5
-7 -5 4 895.108 285.791 8
7 -5 -4 1076.44 227.061 14
-7 -5 4 1046.06 228.756 7
-7 -5 4 1315.13 267.49 12
-7 5 4 998.028 192.052 4
-6 -5 4 884.422 179.287 9
-6 -5 4 831.226 217.01 5
-6 -5 4 864.33 248.747 8
6 -5 -4 623.953 200.66 14
-6 -5 4 831.916 211.112 7
-6 -5 4 862.948 217.179 12
-6 5 4 958.512 191.698 4
-5 -5 4 1137.09 202.199 9
-5 -5 4 1124.61 238.531 5
-5 -5 4 986.294 254.978 8
5 -5 -4 1214.84 237.86 14
-5 -5 4 1278.59 230.949 7
-5 5 4 1218.79 212.252 4
-5 -5 4 1185.27 257.1 12
-4 -5 4 1108.31 210.293 9
-4 -5 4 1393.99 267.011 5
-4 -5 4 1559.64 318.868 8
4 -5 -4 1255.93 252.016 14
-4 -5 4 1804.16 262.29 7
-4 -5 4 1269.68 261.571 12
-4 5 4 1616.71 241.143 4
-3 -5 4 3109.44 409.849 8
3 -5 -4 2917.52 326.965 14
-3 -5 4 3391.19 346.598 7
-3 -5 4 2955.37 376.927 12
-3 5 4 3236.97 312.496 4
-2 -5 4 487.305 205.624 5
-2 -5 4 269.451 182.951 8
2 -5 -4 104.697 153.151 14
-2 -5 4 318.345 198.31 12
-2 5 4 150.665 120.006 4
-1 -5 4 641.616 209.215 5
-1 -5 4 850.875 230.556 8
1 -5 -4 536.218 184.696 14
-1 -5 4 452.067 209.877 12
-1 5 4 572.336 173.415 4
0 -5 4 1063.99 230.558 5
0 -5 4 1223.99 261.447 8
0 -5 -4 962.24 222.803 14
0 -5 4 995.882 250.647 12
0 5 4 1367.39 219.28 4
1 -5 4 659.588 211.038 5
1 -5 4 709.434 208.612 8
-1 -5 -4 793.022 181.915 14
1 -5 4 1011.98 247.892 12
1 5 4 791.577 185.758 4
2 -5 4 326.399 164.934 5
2 -5 4 457.717 202.569 8
-2 -5 -4 377.823 145.248 14
2 -5 4 585.042 204.878 12
2 5 4 362.877 147.333 4
3 -5 4 785.289 205.009 5
3 -5 4 983.778 262.742 8
-3 -5 -4 1038.27 212.629 14
3 -5 4 1056.52 257.264 12
3 5 4 1094.41 213.983 4
4 -5 4 1175.81 237.021 5
4 -5 4 1111.66 242.336 8
-4 -5 -4 1006.86 190.135 14
4 -5 4 1415.88 262.973 12
4 5 4 1233.25 202.108 4
5 -5 4 227.265 151.739 5
5 -5 4 310.735 153.579 8
-5 -5 -4 318.551 147.858 14
5 -5 4 358.064 182.88 12
5 5 4 303.719 131.671 4
6 -5 4 574.57 191.361 5
6 -5 4 488.607 167.731 8
6 -5 4 711.687 203.012 12
6 5 4 714.667 169.392 4
7 -5 4 566.04 175.865 5
7 -5 4 504.185 176.874 8
7 5 4 504.326 153.761 4
8 -5 4 119.848 142.02 5
8 -5 4 618.158 164.876 8
8 5 4 375.271 131.537 4
9 -5 4 74.0949 114.598 5
9 5 4 30.7132 97.2529 4
10 -5 4 902.555 192.195 5
10 5 4 853.514 158.029 4
11 -5 4 192.124 118.039 5
11 5 4 229.641 112.708 4
-12 -5 -4 544.463 128.938 9
12 -5 4 451.218 158.684 5
12 5 4 484.521 140.715 4
-13 -5 -4 2248.91 227.248 9
13 -5 4 1993.18 252.031 5
13 5 4 2345.17 241.715 4
-14 -5 -4 3109.36 271.709 9
14 -5 4 3182.52 302.016 5
-14 -5 -4 3644.25 346.227 7
14 5 4 3116.06 267.445 4
-15 -5 -4 275.988 76.5519 9
15 -5 4 209.209 99.0774 5
-15 -5 -4 198.256 115.244 7
15 5 4 93.3721 59.5208 4
-16 -5 -4 1537.33 197.356 9
16 -5 4 1385.33 185.392 5
16 5 4 1501.57 185.821 4
-16 -5 -4 1143.46 193.507 7
17 -5 4 457.7 96.5332 5
-17 -5 -4 416.605 123.624 7
17 5 4 150.283 76.2683 4
-18 -5 -4 795.241 137.163 9
-18 -5 -4 539.066 119.851 7
18 5 4 869.764 131.163 4
-19 -5 -4 -239.791 74.6012 9
19 5 4 223.855 58.7856 4
-20 -5 -4 29.2857 37.3252 9
-20 5 -4 2.71754 51.8016 11
-21 5 -4 323.874 90.467 11
-16 -6 4 114.179 101.146 8
16 -6 -4 334.451 109.324 14
-16 -6 4 202.895 114.946 7
-15 -6 4 541.084 150.29 8
15 -6 -4 505.236 130.452 14
-15 -6 4 417.572 141.294 7
-14 -6 4 24.1634 124.971 8
14 -6 -4 48.2306 97.5092 14
-14 -6 4 58.7575 95.5968 7
-13 -6 4 691.597 187.081 8
13 -6 -4 1015.28 177.847 14
-13 -6 4 738.405 174.482 7
-12 -6 4 327.064 160.15 8
12 -6 -4 340.134 135.022 14
-12 -6 4 314.309 165.392 7
-12 6 4 484.756 119.616 4
-11 -6 4 224.953 163.11 8
11 -6 -4 129.769 119.749 14
-11 -6 4 241.548 120.072 7
-11 6 4 196.782 90.2186 4
-10 -6 4 2214.72 300.513 8
10 -6 -4 1750.97 231.094 14
-10 -6 4 1885.27 237.026 7
-10 6 4 1819.4 211.12 4
-9 -6 4 1227.79 254.147 8
9 -6 -4 1574.07 228.951 14
-9 -6 4 1223.17 230.865 7
-9 6 4 1349.67 183.413 4
-8 -6 4 226.925 152.172 5
-8 -6 4 187.427 147.135 8
8 -6 -4 163.465 136.225 14
-8 -6 4 95.1497 110.248 7
-8 6 4 302.37 108.935 4
-7 -6 4 0.46895 111.609 5
-7 -6 4 -22.807 126.863 8
7 -6 -4 -94.5699 120.094 14
-7 -6 4 -294.67 126.53 7
-7 6 4 -86.1401 97.7317 4
-6 -6 4 -21.6798 102.489 5
-6 -6 4 6.21603 123.949 8
6 -6 -4 7.63914 113.321 14
-6 -6 4 55.1134 85.9285 7
-6 6 4 59.3228 106.267 4
-5 -6 4 162.075 122.982 5
-5 -6 4 192.192 184.225 8
5 -6 -4 257.349 126.129 14
-5 6 4 183.175 116.602 4
-4 -6 4 525.93 176.688 5
-4 -6 4 449.41 192.031 8
4 -6 -4 337.503 144.543 14
-4 6 4 526.639 139.717 4
-3 -6 4 389.984 162.691 5
-3 -6 4 461.748 176.399 8
3 -6 -4 430.548 151.457 14
-3 -6 4 974.993 182.143 12
-3 6 4 451.826 126.741 4
-2 -6 4 538.02 171.229 5
-2 -6 4 496.054 196.639 8
2 -6 -4 379.01 150.488 14
-2 -6 4 387.065 104.998 12
-2 6 4 456.918 121.541 4
-1 -6 4 147.097 156.429 8
1 -6 -4 108.883 118.691 14
-1 -6 4 271.134 112.117 12
-1 6 4 161.377 84.8098 4
0 -6 4 224.285 175.855 8
0 -6 -4 242.314 134.275 14
0 -6 4 84.9532 107.496 12
0 6 4 269.331 127.575 4
1 -6 4 202.355 158.588 5
1 -6 4 137.691 131.285 8
-1 -6 -4 154.574 124.414 14
1 -6 4 134.036 93.9353 12
1 6 4 326.624 128.526 4
2 -6 4 936.58 190.919 5
2 -6 4 1362.69 233.249 8
-2 -6 -4 1196.46 198.614 14
2 6 4 1019.26 175.072 4
2 -6 4 1102.1 218.689 12
3 -6 4 3955.29 369.423 5
3 -6 4 4119.4 385.892 8
3 -6 4 4374.74 373.241 12
3 6 4 3946.51 303.402 4
4 -6 4 4884.85 395.165 5
4 -6 4 4834.43 400.143 8
4 -6 4 4716.5 383.773 12
4 6 4 4252.53 305.451 4
5 -6 4 1431.25 231.303 5
5 -6 4 1211.6 225.864 8
5 -6 4 1353.86 230.811 12
5 6 4 1142.71 164.541 4
6 -6 4 70.8299 113.941 5
6 -6 4 81.2971 114.024 8
6 -6 4 73.7934 94.0419 12
6 6 4 -92.2719 71.315 4
7 -6 4 -19.5853 109.576 5
7 -6 4 226.828 114.812 8
7 -6 4 -153.511 111.383 12
7 6 4 101.021 78.0907 4
8 -6 4 1017.86 190.169 5
8 -6 4 1066.56 167.65 8
8 -6 4 1222.77 216.166 12
8 6 4 1010.46 152.247 4
9 -6 4 2097.53 252.357 5
9 -6 4 2363.46 238.181 8
-9 -6 -4 2338.03 273.285 7
9 -6 4 2116.25 258.234 12
9 6 4 1991.7 204.39 4
10 -6 4 866.798 178.794 5
10 -6 4 999.786 183.239 12
10 6 4 1032.74 154.282 4
-10 -6 -4 786.822 184.611 7
11 -6 4 89.923 117.371 5
11 -6 4 357.966 113.623 12
-11 -6 -4 247.075 121.171 7
11 6 4 216.949 78.6636 4
12 -6 4 210.808 94.7586 5
12 -6 4 302.518 130.615 12
-12 -6 -4 306.964 125.701 7
12 6 4 305.331 67.6865 4
13 -6 4 682.032 133.796 5
13 -6 4 559.545 123.348 12
13 6 4 567.678 92.3746 4
14 -6 4 11.2033 58.3599 5
14 -6 4 153.515 78.7947 12
-14 -6 -4 212.432 92.4249 7
-15 -6 -4 302.379 99.6007 7
-5 -7 4 139.253 92.7107 8
-4 -7 4 123.055 87.9973 8
-3 -7 4 357.245 124.776 8
-2 -7 4 353.028 107.288 5
-2 -7 4 588.166 171.766 8
-1 -7 4 924.621 147.641 5
-1 -7 4 730.5 174.68 8
0 -7 4 2381.11 229.719 5
0 -7 4 2228.24 240.948 8
1 -7 4 289.309 89.4209 5
1 -7 4 272.256 103.514 8
2 -7 4 375.355 105.356 5
3 -7 4 194.418 85.1052 5
4 -7 4 -128.897 77.9642 5
-27 0 5 -76.9691 90.1854 8
-27 0 5 -46.7743 81.7534 13
-26 0 5 33.7123 92.8131 8
-26 0 5 -54.3713 74.9674 13
-26 0 5 -30.7673 71.8863 10
-25 0 5 -168.328 121.98 8
-25 0 5 89.7924 93.8265 13
-25 0 5 -27.3492 81.7104 10
-24 0 5 53.4599 98.8466 8
-24 0 5 -32.4202 111.87 13
-24 0 5 73.2918 90.9063 10
-23 0 5 -192.175 148.363 8
-23 0 5 47.4279 101.006 13
-23 0 5 -217.645 124.814 10
-22 0 5 34.6512 153.363 8
-22 0 5 38.8713 142.071 13
-22 0 5 3.23873 137.291 12
-22 0 5 -150.096 117.97 10
-21 0 5 95.5015 172.514 8
-21 0 5 18.1557 132.925 13
-21 0 5 -147.522 123.273 7
-21 0 5 255.916 159.418 12
-21 0 5 -246.113 132.666 10
-20 0 5 -170.563 141.208 8
-20 0 5 -5.2525 127.869 13
-20 0 5 -219.254 120.947 7
-20 0 5 40.7344 144.659 12
-20 0 5 -161.276 121.091 10
-19 0 5 71.7115 134.481 8
-19 0 5 -141.401 148.451 13
-19 0 5 -171.716 154.648 7
-19 0 5 104.792 181.68 12
-19 0 5 -128.424 133.081 10
-18 0 5 86.8695 142.368 8
-18 0 5 -188.609 150.804 13
-18 0 5 -80.1888 129.245 7
-18 0 5 89.8655 158.772 12
-18 0 5 -50.7214 127.787 10
-17 0 5 12.9185 152.768 8
-17 0 5 30.4622 143.616 13
-17 0 5 -34.4402 118.413 7
-17 0 5 -217.696 178.074 12
-17 0 5 26.3418 111.465 10
-16 0 5 -224.033 169.7 8
-16 0 5 -13.116 124.245 13
-16 0 5 20.4923 137.444 7
-16 0 5 37.8494 150.982 12
-16 0 5 -31.395 113.474 10
-15 0 5 -129.093 158.32 8
-15 0 5 -83.8536 150.115 13
-15 0 5 78.9935 149.63 7
-15 0 5 -181.284 170.082 12
-15 0 5 15.2813 104.665 6
-15 0 5 -86.514 132.011 10
-14 0 5 -124.862 166.418 8
-14 0 5 -68.6393 143.28 13
-14 0 5 69.0649 171.06 7
-14 0 5 -36.6714 144.271 12
-14 0 5 -172.245 129.844 6
-14 0 5 -57.8062 136.483 10
-13 0 5 -60.3713 177.212 8
-13 0 5 142.617 140.047 13
-13 0 5 83.227 149.381 7
-13 0 5 -219.941 173.154 12
-13 0 5 17.9355 118.94 6
-13 0 5 -66.9953 116.735 10
-12 0 5 -34.9189 163.056 8
-12 0 5 -194.637 150.018 13
-12 0 5 -106.231 159.221 7
-12 0 5 8.23009 126.04 12
-12 0 5 81.2851 118.432 6
-12 0 5 -99.9404 126.345 10
-11 0 5 217.233 172.16 8
-11 0 5 -17.1991 131.953 13
-11 0 5 3.85596 166.369 7
-11 0 5 -211.155 164.906 12
-11 0 5 19.4202 121.539 6
-11 0 5 58.8955 123.535 10
-10 0 5 78.8428 137.966 10
-10 0 5 -66.6369 172.435 8
-10 0 5 -88.3523 140.66 13
-10 0 5 -141.314 164.064 7
-10 0 5 -11.6907 140.722 12
-10 0 5 19.8566 109.376 6
-9 0 5 36.8682 130.878 10
-9 0 5 -341.887 163.367 8
-9 0 5 -22.6804 141.052 13
-9 0 5 -8.3312 153.53 7
-9 0 5 260.832 175.161 12
-9 0 5 110.321 115.279 6
-8 0 5 -27.7771 119.983 10
-8 0 5 -240.003 173.856 8
-8 0 5 -131.401 145.278 13
-8 0 5 -84.8596 151.231 7
-8 0 5 145.684 147.765 12
-8 0 5 -66.908 108.257 6
-7 0 5 110.771 127.665 10
-7 0 5 -90.322 179.204 8
-7 0 5 2.5366 167.825 7
-7 0 5 -191.834 152.148 13
-7 0 5 -92.8442 119.577 12
-7 0 5 -12.2508 102.139 6
-6 0 5 -18.7314 115.758 10
-6 0 5 -151.059 151.385 7
-6 0 5 41.9032 128.195 13
-6 0 5 97.433 145.796 12
-6 0 5 21.5897 108.579 6
-5 0 5 -76.6977 129.766 10
-5 0 5 68.5865 161.654 7
-5 0 5 -37.2538 144.557 13
-5 0 5 -41.5642 120.604 12
-5 0 5 -76.0415 106.959 6
-4 0 5 88.3108 133.479 10
-4 0 5 -0.61757 155.016 7
-4 0 5 -66.5265 138.342 13
-4 0 5 179.304 109.137 12
-4 0 5 -98.6679 105.074 6
-3 0 5 22.6667 117.916 10
-3 0 5 -62.3727 170.538 7
-3 0 5 -175.842 147.24 13
-3 0 5 59.0728 114.768 12
-3 0 5 -98.4522 119.096 6
-2 0 5 -33.8633 152.664 7
-2 0 5 -163.458 141.123 13
-2 0 5 -51.6794 116.829 12
-2 0 5 -33.1471 120.987 6
-1 0 5 65.7404 160.481 7
-1 0 5 59.2066 122.446 12
-1 0 5 -80.5844 120.059 6
0 0 5 107.38 146.587 7
0 0 5 -85.6911 133.465 12
0 0 5 33.048 122.46 6
1 0 5 162.036 158.758 12
1 0 5 0.50712 110.609 6
2 0 5 -137.477 134.128 6
3 0 5 133.857 129.148 6
4 0 5 -0.51743 115.376 6
5 0 5 24.4646 127.22 6
6 0 5 11.5767 92.3931 4
6 0 5 -78.0173 138 6
7 0 5 -3.15754 89.6476 4
7 0 5 74.3076 129.936 6
8 0 5 -75.3754 85.4399 4
8 0 5 -105.876 137.825 6
9 0 5 -131.47 95.0683 4
9 0 5 152.723 120.463 6
10 0 5 -122.535 112.324 4
10 0 5 -31.522 121.406 6
11 0 5 66.2685 124.778 6
11 0 5 -19.0912 101.027 4
12 0 5 -46.9978 118.099 6
12 0 5 55.8447 95.8129 4
13 0 5 137.577 118.442 6
13 0 5 -78.2986 110.455 4
14 0 5 71.5756 117.09 6
14 0 5 63.3811 104.495 4
15 0 5 34.8639 101.669 6
15 0 5 -56.2781 96.7462 4
16 0 5 152.119 124.873 6
16 0 5 -31.7582 91.0686 4
17 0 5 -14.4332 125.582 6
17 0 5 -97.6327 93.1588 4
18 0 5 110.831 118.684 6
18 0 5 -50.8227 95.6269 4
19 0 5 -8.79528 114.209 6
19 0 5 -94.1604 100.843 4
20 0 5 18.0733 87.935 6
20 0 5 -87.0341 106.269 4
21 0 5 19.537 100.683 6
21 0 5 -85.403 108.242 4
22 0 5 -20.4965 79.7033 6
22 0 5 -99.9769 86.1358 4
23 0 5 90.8315 86.6194 6
23 0 5 -65.1108 85.5146 4
24 0 5 -48.4209 66.6289 6
24 0 5 39.679 81.3494 4
25 0 5 104.589 69.3152 4
25 0 5 -33.6722 42.0677 6
-26 1 5 -14.4528 95.5831 8
-26 -1 5 122.163 102.497 8
-26 -1 5 235.388 100.871 13
-26 1 5 100.914 94.9219 13
-26 1 5 81.0301 72.1929 10
-25 1 5 371.144 125.192 8
-25 -1 5 -14.4979 104.724 8
-25 -1 5 115.946 108.063 13
-25 1 5 52.5946 84.3354 13
-25 -1 5 227.181 78.1917 10
-25 1 5 183.181 86.6101 10
-24 1 5 210.743 122.622 8
-24 -1 5 255.971 152.006 8
-24 -1 5 54.0969 109.449 13
-24 1 5 155.27 114.417 13
-24 -1 5 66.8953 73.0538 10
-24 1 5 30.6163 72.1632 10
-23 1 5 -50.6843 136.09 8
-23 -1 5 8.1155 150.766 8
-23 -1 5 25.5189 118.617 13
-23 1 5 76.138 105.703 13
-23 -1 5 76.7829 52.1051 7
-23 -1 5 49.6386 143.553 12
-23 -1 5 -50.5527 89.9969 10
-23 1 5 34.2009 86.0126 10
-22 1 5 80.1234 135.567 8
-22 -1 5 -52.6428 121.938 8
-22 -1 5 -30.8923 114.995 13
-22 1 5 11.7895 114.475 13
-22 -1 5 -45.4463 60.9462 7
-22 -1 5 36.857 148.399 12
-22 -1 5 -66.6789 80.7577 10
-22 1 5 38.977 92.6284 10
-21 1 5 5.74059 115.311 8
-21 -1 5 355.479 184.52 8
-21 -1 5 120.807 122.074 13
-21 1 5 -0.95815 117.439 13
-21 -1 5 86.1108 105.373 7
-21 -1 5 -44.8107 146.525 12
-21 -1 5 114.888 103.142 10
-21 1 5 231.209 122.87 10
-20 1 5 130.645 152.006 8
-20 -1 5 -120.465 157.673 8
-20 -1 5 128.837 140.065 13
-20 1 5 50.0859 128.069 13
-20 -1 5 195.923 126.947 7
-20 -1 5 102.774 177.478 12
-20 -1 5 -203.516 121.688 10
-20 1 5 -50.1434 108.296 10
-19 1 5 355.248 164.385 8
-19 -1 5 284.666 186.018 8
-19 -1 5 450.585 168.931 13
-19 1 5 414.175 160.201 13
-19 -1 5 576.711 182.664 7
-19 1 5 281.646 158.84 12
-19 -1 5 219.247 183.827 12
-19 -1 5 221.989 143.374 10
-19 1 5 172.368 133.903 10
-18 1 5 2439.1 326.825 8
-18 -1 5 2210.18 338.293 8
-18 -1 5 2193.4 304.094 7
-18 -1 5 2456.92 312.988 13
-18 1 5 2101.53 289.337 13
-18 1 5 2697.62 330.604 12
-18 -1 5 2508.13 347.487 12
-18 -1 5 2123.7 267.897 10
-18 1 5 2402.24 288.821 10
-17 1 5 4638.41 436.434 8
-17 -1 5 4613.04 463.063 8
-17 -1 5 4498.83 430.374 7
-17 -1 5 4689.27 419.983 13
-17 1 5 4666.05 412.528 13
-17 1 5 4335.79 407.361 12
-17 -1 5 4527.37 451.737 12
-17 -1 5 4478.82 371.009 10
-17 1 5 4946.86 398.69 10
-16 1 5 320.665 176.824 8
-16 -1 5 19.0893 142.581 8
-16 -1 5 64.3458 139.962 13
-16 1 5 198.182 143.637 13
-16 -1 5 455.941 202.965 7
-16 1 5 194.576 142.785 12
-16 -1 5 -287.169 190.763 12
-16 -1 5 482.06 161.81 10
-16 1 5 99.8098 124.967 10
-15 1 5 721.354 215.268 8
-15 -1 5 539.949 214.249 8
-15 -1 5 640.782 204.517 13
-15 1 5 725.579 198.017 13
-15 -1 5 780.256 237.077 7
-15 1 5 577.118 173.776 12
-15 -1 5 584.317 211.046 12
-15 1 5 683.477 178.075 6
-15 -1 5 681.598 165.23 6
-15 -1 5 682.913 178.204 10
-15 1 5 558.659 178.661 10
-14 1 5 4774.72 445.741 8
-14 -1 5 5445.19 500.442 8
-14 -1 5 5547.55 493.431 7
-14 -1 5 5594.63 453.253 13
-14 1 5 5709.31 454.011 13
-14 1 5 5583.9 459.991 12
-14 -1 5 5195.35 471.453 12
-14 1 5 5866.2 431.72 6
-14 -1 5 5553.27 401.942 6
-14 -1 5 5821.65 428.03 10
-14 1 5 5757.16 440.106 10
-13 1 5 521.65 177.13 8
-13 -1 5 553.321 237.564 8
-13 -1 5 420.905 177.396 13
-13 1 5 363.704 160.704 13
-13 -1 5 464.775 221.013 7
-13 1 5 278.747 159.866 12
-13 -1 5 361.03 186.935 12
-13 1 5 471.981 169.162 6
-13 -1 5 257.306 130.305 6
-13 -1 5 359.671 150.538 10
-13 1 5 309.56 168.405 10
-12 1 5 2515.5 348.037 8
-12 -1 5 2386.12 351.045 8
-12 -1 5 2479.27 342.145 7
-12 -1 5 2902.49 345.969 13
-12 1 5 2840.32 331.014 13
-12 1 5 2664.86 318.853 12
-12 -1 5 2727.97 367.075 12
-12 1 5 2777.98 306.475 6
-12 -1 5 2608.45 289.962 6
-12 -1 5 2714.63 300.119 10
-12 1 5 2650.72 312.546 10
-11 1 5 1264.52 256.34 8
-11 -1 5 1139.24 260.351 8
-11 1 5 1046.25 251.106 7
-11 -1 5 1075.77 247.311 13
-11 1 5 1256.73 238.165 13
-11 -1 5 1338.25 272.175 7
-11 1 5 1093.23 234.122 12
-11 -1 5 1401.63 274.746 12
-11 1 5 1216.89 223.926 6
-11 -1 5 1411.39 238.732 10
-11 -1 5 1067.33 211.808 6
-11 1 5 1262.91 231.562 10
-10 1 5 -11.6698 114.15 10
-10 1 5 278.765 173.746 8
-10 -1 5 365.343 179.055 8
-10 1 5 -56.0858 149.758 7
-10 -1 5 15.2761 137.453 13
-10 1 5 -82.9807 122.112 13
-10 -1 5 82.7806 159.732 7
-10 1 5 293.653 149.569 12
-10 -1 5 -3.28433 158.666 12
-10 1 5 34.3215 120.084 6
-10 -1 5 -10.5762 118.055 6
-10 -1 5 104.603 126.395 10
-9 -1 5 216.749 142.552 10
-9 1 5 -15.3259 115.282 10
-9 1 5 110.949 136.011 8
-9 -1 5 2.7103 170.151 8
-9 -1 5 -129.589 137.365 13
-9 1 5 -82.6413 122.967 13
-9 -1 5 131.782 164.572 7
-9 1 5 -199.283 161.544 12
-9 -1 5 247.425 174.691 12
-9 1 5 27.7231 102.349 6
-9 -1 5 17.7917 111.239 6
-8 -1 5 144.498 141.6 10
-8 1 5 333.135 160.234 10
-8 -1 5 196.982 154.049 8
-8 -1 5 150.844 159.754 13
-8 1 5 173.345 161.316 13
-8 -1 5 229.597 200.041 7
-8 -1 5 212.349 158.612 12
-8 1 5 149.774 146.99 6
-8 -1 5 132.921 124.93 6
-7 -1 5 3240.36 383.46 8
-7 -1 5 3514.97 396.189 7
-7 -1 5 3319.86 365.956 13
-7 1 5 3186.63 356.056 13
-7 -1 5 3451.41 396.65 12
-7 1 5 3773.02 349.593 6
-7 -1 5 3279.67 335.165 6
-7 -1 5 3202.93 334.111 10
-7 1 5 3310.06 345.596 10
-6 -1 5 3267.63 376.073 8
-6 -1 5 3905.26 419.779 7
-6 -1 5 3219.04 378.406 13
-6 1 5 3555.23 380.966 13
-6 -1 5 3586.94 414.844 12
-6 1 5 4088.84 365.365 6
-6 -1 5 3513.48 337.317 6
-6 -1 5 3394.98 344.554 10
-6 1 5 3877.08 371.198 10
-5 -1 5 4403.04 430.656 8
-5 -1 5 5251.45 463.806 7
-5 -1 5 4652.8 420.426 13
-5 1 5 4875.93 440.858 13
-5 -1 5 5379.45 472.342 12
-5 1 5 5267.47 407.111 6
-5 -1 5 5276.87 404.385 6
-5 -1 5 4814.09 408.585 10
-5 1 5 4888.4 413.135 10
-4 -1 5 4836.15 447.439 7
-4 -1 5 3041.21 376.707 13
-4 1 5 3974.74 396.075 13
-4 -1 5 4186.93 421.799 12
-4 1 5 4228.94 371.088 6
-4 -1 5 3451.66 340.986 6
-4 -1 5 3487.07 346.902 10
-4 1 5 3883.19 372.644 10
-3 -1 5 6505.04 490.751 7
-3 -1 5 5761.35 454.937 13
-3 1 5 6491.21 478.02 13
-3 -1 5 6713.34 505.099 12
-3 1 5 7422.92 469.182 6
-3 -1 5 6046.45 428.977 6
-3 -1 5 6533.38 463.598 10
-3 1 5 6222.22 469.593 10
-2 -1 5 3394.41 381.177 7
-2 -1 5 2464.4 322.384 13
-2 1 5 2758.69 345.516 13
-2 -1 5 2882.69 356.715 12
-2 1 5 3251.06 325.435 6
-2 -1 5 2617.52 305.221 6
-2 -1 5 2708.21 305.987 10
-1 -1 5 2303.67 313.118 7
-1 -1 5 1627.09 288.292 13
-1 1 5 2052.55 295.132 13
-1 -1 5 2689.37 341.879 12
-1 1 5 2327 292.838 6
-1 -1 5 1926.85 279.781 6
0 -1 5 2951.32 342.068 7
0 -1 5 2977.13 363.872 12
0 1 5 2410.14 262.375 4
0 1 5 3066.98 338.006 6
0 -1 5 2447.03 305.322 6
1 -1 5 7894.08 533.388 7
1 -1 5 7766.6 555.316 12
1 1 5 5717.49 449.455 6
1 -1 5 5904.75 444.752 6
2 -1 5 15073.3 700.917 7
2 -1 5 15573.5 739.115 12
2 1 5 16213.8 619.087 4
2 1 5 16167.4 699.415 6
2 -1 5 15160.8 679.425 6
3 1 5 470.197 151.308 4
3 -1 5 875.268 216.282 7
3 -1 5 1215.15 279.887 12
3 1 5 844.646 242.194 6
3 -1 5 1011.08 234.919 6
4 -1 5 3194.12 369.962 12
4 1 5 1906.8 244.362 4
4 1 5 2703.37 318.197 6
4 -1 5 2535.12 319.783 6
5 -1 5 9777.3 590.549 12
5 1 5 8841.05 475.249 4
5 1 5 9523.19 548.735 6
5 -1 5 9770.52 567.079 6
6 -1 5 4164.61 406.976 12
6 1 5 3884.91 328.931 4
6 1 5 4521.86 392.489 6
6 -1 5 4195.52 389.429 6
7 -1 5 2722.1 333.947 12
7 1 5 2357.43 266.494 4
7 1 5 2513.72 307.593 6
7 -1 5 2414.26 306.103 6
8 -1 5 12545.8 648.386 12
8 1 5 11266.9 548.788 4
8 1 5 12142.2 615.245 6
8 -1 5 12277 628.434 6
9 -1 5 738.224 201.632 6
9 1 5 673.627 165.689 4
9 -1 5 890.768 222.488 12
9 1 5 891.857 213.084 6
10 -1 5 1966.14 281.705 12
10 1 5 1837.8 237.452 4
10 1 5 2142.92 291.623 6
10 -1 5 1758.17 285.18 6
11 -1 5 6521.07 469.481 12
11 1 5 5495.39 392.31 4
11 1 5 5884.9 434.442 6
11 -1 5 5793.67 451.74 6
12 -1 5 2410.4 282.728 12
12 1 5 1802.09 239.3 4
12 1 5 1812.78 257.116 6
12 -1 5 2063.78 292.934 6
13 -1 5 1157.01 186.871 4
13 1 5 1247.39 208.005 4
13 1 5 1327.64 229.994 6
13 -1 5 1455.17 252.119 6
14 -1 5 213.767 138.686 6
14 1 5 19.5183 110.613 4
14 -1 5 81.8136 95.0223 4
14 1 5 16.3034 122.957 6
15 -1 5 289.324 159.004 6
15 1 5 387.136 136.193 4
15 -1 5 204.973 110.038 4
15 1 5 0.48478 95.8096 6
16 -1 5 108.418 111.531 6
16 1 5 52.4085 93.1367 4
16 -1 5 17.2487 94.1078 4
16 1 5 104.238 100.759 6
17 -1 5 313.751 145.729 6
17 1 5 304.615 127.985 4
17 -1 5 124.765 104.313 4
17 1 5 168.981 113.132 6
18 -1 5 302.114 157.438 6
18 1 5 357.289 140.124 4
18 -1 5 387.371 124.993 4
18 1 5 469.021 131.178 6
19 -1 5 160.883 116.297 6
19 1 5 204.688 111.626 4
19 -1 5 -2.1948 90.6136 4
19 1 5 188.229 104.617 6
20 1 5 2332.64 250.289 4
20 -1 5 2111.34 225.813 4
20 1 5 2133.87 236.638 6
20 -1 5 2169.08 259.673 6
21 -1 5 195.748 106.062 6
21 1 5 240.236 119.584 4
21 -1 5 52.9904 92.7574 4
21 1 5 173.741 98.8024 6
22 -1 5 1.16814 74.6196 6
22 1 5 88.4893 90.9077 4
22 -1 5 -32.837 60.7778 4
22 1 5 -35.1496 79.8042 6
23 -1 5 811.581 149.203 6
23 1 5 666.086 130.857 4
23 -1 5 739.719 132.376 4
-23 -1 -5 887.107 152.635 9
23 1 5 570.235 120.292 6
-24 -1 -5 4982.65 308.44 9
24 1 5 4607.97 291.115 4
24 -1 5 4279.22 260.983 4
24 1 5 4769.92 281.01 6
24 -1 5 5159.19 319.4 6
-25 -1 -5 1666.45 176.075 9
25 1 5 1628.27 164.105 4
25 -1 5 1815.35 179.816 6
-25 2 5 580.156 143.669 8
-25 -2 5 661.505 154.316 8
-25 2 5 483.308 105.413 10
-24 2 5 294.388 125.672 8
-24 -2 5 205.645 129.531 8
-24 -2 5 129.88 108.304 13
-24 2 5 234.271 111.173 13
-24 -2 5 233.736 86.2313 7
-24 -2 5 481.072 149.844 12
-24 2 5 136.299 69.4267 10
-23 2 5 -152.616 117.702 8
-23 -2 5 18.0516 119.337 8
-23 -2 5 178.543 107.984 13
-23 2 5 -119.358 105.232 13
-23 -2 5 121.655 107.159 7
-23 -2 5 -94.8726 125.318 12
-23 2 5 220.487 95.4767 10
-22 2 5 111.731 107.716 8
-22 -2 5 -15.7358 126.884 8
-22 -2 5 -84.6691 96.6581 13
-22 2 5 100.673 99.3039 13
-22 -2 5 -73.365 99.3993 7
-22 -2 5 240.13 143.219 12
-22 2 5 58.7653 86.3628 10
-21 2 5 271.157 145.749 8
-21 -2 5 636.525 191.707 8
-21 -2 5 520.573 141.634 13
-21 2 5 613.221 146.702 13
-21 -2 5 484.014 178.642 7
-21 -2 5 425.899 172.807 12
-21 2 5 469.197 137.53 10
-20 2 5 705.649 192.607 8
-20 -2 5 775.576 213.112 8
-20 -2 5 1038.62 193.911 13
-20 2 5 1147.33 195.246 13
-20 -2 5 842.402 214.359 7
-20 -2 5 1023.19 240.275 12
-20 -2 5 1041.8 171.239 10
-20 2 5 969.746 184.452 10
-19 2 5 426.909 180.469 8
-19 -2 5 269.179 182.823 8
-19 -2 5 392.301 148.406 13
-19 2 5 457.829 149.998 13
-19 -2 5 305.222 172.014 7
-19 -2 5 136.822 164.032 12
-19 -2 5 341.636 112.981 10
-19 2 5 408.229 145.789 10
-18 2 5 150.974 152.37 8
-18 -2 5 -154.023 188.219 8
-18 -2 5 284.137 133.295 13
-18 2 5 253.204 137.793 13
-18 -2 5 63.4485 163.476 7
-18 -2 5 -58.1079 151.831 12
-18 -2 5 159.658 81.0401 10
-18 2 5 93.038 114.382 10
-17 2 5 208.134 155.526 8
-17 -2 5 -16.6263 184.704 8
17 -2 -5 60.9307 114.749 14
-17 -2 5 -72.0707 129.244 13
-17 2 5 -24.3416 107.939 13
-17 -2 5 110.991 152.509 7
-17 -2 5 -17.5221 161.974 12
-17 -2 5 -105.525 89.8715 10
-17 2 5 -3.32595 117.282 10
-16 2 5 611.401 207.499 8
-16 -2 5 631.863 241.521 8
16 -2 -5 837.008 199.197 14
-16 -2 5 691.335 187.408 13
-16 2 5 813.788 189.475 13
-16 -2 5 671.74 225.553 7
-16 -2 5 740.511 237.901 12
-16 -2 5 903.435 178.587 10
-16 2 5 862.5 180.247 10
-15 2 5 1393.5 252.932 8
-15 -2 5 1167.64 279.042 8
15 -2 -5 1716.29 244.593 14
-15 -2 5 1803.2 275.716 13
-15 2 5 1495.96 240.253 13
-15 -2 5 1530.29 286.942 7
-15 -2 5 1155.21 273.985 12
-15 -2 5 1500.78 212.435 10
-15 2 5 1319.01 230.395 10
-14 2 5 5945.56 466.566 8
-14 -2 5 6228.59 537.216 8
-14 -2 5 6211.58 517.936 7
-14 -2 5 6723.48 470.729 13
-14 2 5 7070.77 473.988 13
-14 -2 5 6679.71 535.741 12
-14 -2 5 7025.49 440.685 10
-14 2 5 6934.22 457.265 10
-13 2 5 -172.739 124.549 8
-13 -2 5 101.229 156.789 8
-13 -2 5 -89.327 112.837 13
-13 2 5 123.136 140.54 13
-13 -2 5 49.3884 176.254 7
-13 -2 5 -59.4102 157.505 12
-13 2 5 39.6785 115.879 6
-13 -2 5 188.197 99.9756 6
-13 -2 5 -95.293 100.664 10
-13 2 5 209.938 134.413 10
-12 2 5 902.223 200.003 8
-12 -2 5 956.496 254.465 8
-12 2 5 1542.17 250.599 13
-12 -2 5 1191.6 239.197 13
-12 -2 5 1431.55 292.259 7
-12 -2 5 1231.09 283.061 12
-12 2 5 1475.35 241.482 6
-12 -2 5 1303.56 200.396 6
-12 -2 5 1499.44 219.257 10
-12 2 5 1571.64 236.881 10
-11 2 5 74.7991 83.3269 8
-11 -2 5 105.476 172.248 8
-11 -2 5 123.96 133.882 13
-11 2 5 113.305 133.991 13
-11 -2 5 213.915 193.617 7
-11 -2 5 179.75 164.764 12
-11 2 5 122.73 116.261 6
-11 -2 5 37.9689 80.4912 6
-11 -2 5 136.694 117.273 10
-11 2 5 107.091 141.957 10
-10 -2 5 529.321 232.297 8
-10 -2 5 381.275 175.714 13
-10 2 5 371.044 158.169 13
-10 -2 5 393.473 211.555 7
-10 -2 5 503.854 227.196 12
-10 2 5 478.933 156.558 6
-10 -2 5 516.7 141.781 6
-10 -2 5 323.577 161.119 10
-10 2 5 417.454 142.179 10
-9 -2 5 89.5661 172.328 8
-9 -2 5 -157.548 142.069 13
-9 2 5 -63.6789 111.731 13
-9 -2 5 130.278 190.717 7
-9 -2 5 -189.395 180.203 12
-9 2 5 15.3417 122.883 6
-9 -2 5 -59.5292 84.6059 6
-9 -2 5 127.422 128.777 10
-9 2 5 7.15564 133.008 10
-8 2 5 573.307 160.827 10
-8 -2 5 348.889 197.959 8
-8 -2 5 383.798 147.932 13
-8 2 5 552.519 171.785 13
-8 -2 5 294.995 180.915 7
-8 -2 5 421.379 200.464 12
-8 2 5 496.65 168.655 6
-8 2 5 245.465 115.299 4
-8 -2 5 501.937 157.936 6
-8 -2 5 578.267 162.669 10
-7 -2 5 537.989 159.987 10
-7 2 5 506.844 166.976 10
-7 -2 5 534.106 192.692 8
-7 -2 5 192.046 139.741 13
-7 2 5 329.599 135.803 13
-7 -2 5 237.129 186.046 7
-7 -2 5 283.105 188.269 12
-7 2 5 392.043 149.672 6
-7 2 5 465.786 126.371 4
-7 -2 5 327.467 140.345 6
-6 -2 5 -121.233 112.434 10
-6 2 5 4.58224 118.634 10
-6 -2 5 -68.3825 154.364 8
-6 -2 5 44.196 128.956 13
-6 2 5 210.181 115.145 13
-6 -2 5 -145.814 181.551 7
-6 -2 5 203.85 169.446 12
-6 2 5 -25.0469 99.9454 6
-6 -2 5 115.169 112.3 6
-6 2 5 -17.5334 99.6923 4
-5 -2 5 -138.136 104.507 10
-5 2 5 15.7567 106.768 10
-5 -2 5 53.6249 148.687 8
-5 -2 5 -22.32 123.932 13
-5 2 5 -113.455 108.417 13
-5 -2 5 62.3252 150.92 7
-5 -2 5 7.27201 148.109 12
-5 2 5 -92.576 116.72 6
-5 -2 5 8.21313 100.519 6
-5 2 5 117.455 91.9203 4
-4 -2 5 334.629 136.556 10
-4 2 5 281.654 136.224 10
-4 -2 5 821.81 229.211 8
-4 -2 5 192.654 153.422 13
-4 2 5 174.916 122.76 13
-4 -2 5 340.095 183.847 7
-4 -2 5 468.883 212.79 12
-4 2 5 456.327 147.976 6
-4 -2 5 392.441 129.257 6
-4 2 5 376.686 132.566 4
-3 -2 5 348.476 148.859 10
-3 2 5 335.416 152.147 10
-3 -2 5 511.413 198.241 8
-3 -2 5 429.387 196.243 13
-3 2 5 562.075 166.676 13
-3 -2 5 231.213 163.268 7
-3 -2 5 418.11 200.095 12
-3 2 5 561.107 164.509 6
-3 -2 5 649.613 176.957 6
-3 2 5 567.128 141.118 4
-2 -2 5 123.133 129.096 10
-2 2 5 144.77 137.1 10
-2 -2 5 286.998 142.712 5
-2 -2 5 -44.4769 151.021 13
-2 2 5 103.429 117.837 13
-2 -2 5 125.652 140.455 7
-2 -2 5 108.517 138.928 12
-2 2 5 90.2229 115.263 6
-2 -2 5 73.6361 105.452 6
-2 2 5 154.237 121.69 4
-1 -2 5 267.306 142.688 10
-1 2 5 70.7808 130.385 10
-1 -2 5 -95.5301 116.507 5
-1 -2 5 -16.167 142.245 7
-1 -2 5 -231.048 160.591 13
-1 2 5 101.373 112.965 13
-1 -2 5 -46.1731 172.17 12
-1 2 5 85.0456 136.47 6
-1 -2 5 -11.4547 111.017 6
-1 2 5 255.886 98.399 4
0 2 5 192.226 148.88 4
0 -2 5 845.914 186.691 10
0 -2 5 839.323 218.474 5
0 -2 5 982.068 227.59 7
0 -2 5 476.637 206.07 13
0 2 5 538.892 165.057 13
0 -2 5 862.073 236.715 12
0 2 5 346.621 171.837 6
0 -2 5 443.706 173.036 6
1 -2 5 2074.61 282.637 5
1 -2 5 1739.33 268.615 7
1 -2 5 1708.98 287.068 13
1 2 5 1878.9 262.69 13
1 -2 5 2126.84 327.366 12
1 2 5 1610.13 238.861 4
1 2 5 2027.14 258.218 6
1 -2 5 1854.13 251.891 6
2 2 5 689.405 171.277 4
2 -2 5 460.834 178.174 5
2 -2 5 505.05 176.304 7
2 -2 5 848.783 235.403 12
2 2 5 748.328 176.994 6
2 -2 5 598.806 173.273 6
3 2 5 36.1367 117.573 4
3 -2 5 441.194 163.127 5
3 -2 5 68.0516 139.47 7
3 -2 5 220.046 180.386 12
3 2 5 264.227 138.083 6
3 -2 5 145.939 149.242 6
4 -2 5 2282.37 290.232 5
4 -2 5 1801.24 324.572 12
4 2 5 1128 213.768 4
4 2 5 1650.54 269.114 6
4 -2 5 1858.47 266.877 6
5 -2 5 3974.84 358.341 5
5 -2 5 5064.32 455.561 12
5 2 5 3957.62 349.868 4
5 2 5 4756.43 380.536 6
5 -2 5 4637.94 389.365 6
6 -2 5 2517.85 350.112 12
6 2 5 2196.75 267.69 4
6 2 5 2468.68 290.246 6
6 -2 5 2306.86 302.695 6
7 2 5 703.279 179.804 4
7 -2 5 724.223 208.577 12
7 2 5 656.478 183.036 6
7 -2 5 718.612 186.58 6
8 2 5 229.022 134.259 4
8 -2 5 209.797 155.789 12
8 2 5 124.932 116.686 6
8 -2 5 90.0106 126.512 6
9 2 5 694.123 179.287 4
9 -2 5 849.726 216.401 12
9 2 5 604.987 161.405 6
9 -2 5 457.284 161.763 6
10 2 5 1289.7 216.884 4
10 2 5 1340.75 216.328 6
10 -2 5 1193.92 211.6 6
11 2 5 2413.04 284.249 4
11 2 5 2750.84 290.433 6
11 -2 5 2524.47 303.026 6
12 -2 5 453.784 154.713 6
12 2 5 308.735 143.689 4
12 2 5 380.929 138.871 6
13 -2 5 329.71 147.394 6
13 2 5 460.724 145.845 4
13 2 5 449.205 135.968 6
14 -2 5 260.491 157.598 6
14 2 5 407.925 141.052 4
14 2 5 325.736 129.362 6
15 -2 5 -52.3793 112.754 6
15 2 5 -23.7844 98.0236 4
15 2 5 33.6602 73.2659 6
16 -2 5 55.8539 118.202 6
16 2 5 119.209 115.448 4
16 2 5 200.529 80.0468 6
-17 -2 -5 2648.41 267.059 9
17 2 5 2508.64 266.311 4
17 2 5 2092.03 228.313 6
17 -2 5 2080.58 265.42 6
18 -2 5 5.37401 96.6009 6
18 2 5 -103.597 105.756 4
-18 -2 -5 35.1385 84.0539 9
18 2 5 -1.79599 38.4176 6
19 -2 5 247.112 136.985 6
19 2 5 297.642 122.812 4
-19 -2 -5 203.247 116.196 9
19 2 5 237.11 98.6948 6
20 -2 5 621.511 166.399 6
20 2 5 601.207 144.267 4
-20 -2 -5 668.257 148.194 9
21 -2 5 84.779 89.7398 6
21 2 5 146.72 83.4443 4
-21 -2 -5 7.50215 90.9743 9
22 -2 5 -18.0626 73.5361 6
22 2 5 9.96066 74.2998 4
-22 -2 -5 -37.9636 84.8676 9
23 -2 5 -46.2505 77.0848 6
23 2 5 43.7544 74.0791 4
-23 -2 -5 -200.864 76.7152 9
24 -2 5 56.4906 70.1518 6
24 2 5 -50.4438 57.2362 4
-24 -2 -5 144.867 76.7461 9
-23 -3 5 -8.80423 90.3089 8
-23 -3 5 -102.182 97.3136 7
23 -3 -5 -23.0183 56.4527 5
-23 -3 5 -44.3537 86.5268 12
-22 -3 5 194.406 128.199 8
-22 -3 5 371.467 127.855 7
-22 -3 5 368.673 136.274 12
22 -3 -5 465.786 115.68 5
-22 3 5 337.816 74.6128 10
-21 -3 5 527.348 166.61 8
-21 -3 5 423.149 150.695 7
-21 -3 5 630.23 164.926 12
-21 3 5 263.033 84.6418 10
-20 3 5 -76.9334 101.316 8
-20 -3 5 -133.308 126.618 8
-20 -3 5 96.5348 126.303 7
-20 -3 5 223.878 134.423 12
-20 3 5 42.8539 77.5806 10
-19 3 5 177.169 104.624 8
-19 -3 5 50.3402 125.006 8
-19 -3 5 19.0129 129.438 7
-19 -3 5 191.079 141.435 12
-19 3 5 142.873 67.0802 10
-18 3 5 131.341 93.3652 8
-18 -3 5 -323.732 172.705 8
18 -3 -5 1.09519 83.2028 14
-18 -3 5 100.451 151.066 7
-18 -3 5 -29.3044 124.717 12
-18 3 5 -62.6568 68.7015 10
-17 3 5 273.985 124.205 8
-17 -3 5 25.8303 156.978 8
17 -3 -5 143.956 110.812 14
-17 -3 5 81.1813 164.234 7
-17 -3 5 120.599 162.744 12
-17 3 5 53.8317 88.4539 10
-16 3 5 153.62 133.654 8
-16 -3 5 265.13 198.766 8
16 -3 -5 108.699 127.992 14
-16 3 5 166.172 112.012 13
-16 -3 5 215.116 147.517 7
-16 -3 5 354.325 184.409 12
-16 3 5 331.833 101.922 10
-15 3 5 1542.62 244.249 8
-15 -3 5 1221.33 276.182 8
15 -3 -5 1473.38 236.162 14
-15 3 5 1388.65 200.243 13
-15 -3 5 1458.43 278.42 7
-15 -3 5 1520.73 281.873 12
-15 3 5 1617.4 224.093 10
-14 3 5 4265.13 373.841 8
-14 -3 5 4359.61 453.755 8
14 -3 -5 4145.96 367.552 14
-14 -3 5 4008.14 413.168 7
-14 3 5 4397.28 339.101 13
-14 -3 5 4033.74 414.376 12
-14 3 5 4110.42 291.221 4
-14 3 5 4199.25 335.816 10
-13 3 5 392.792 117.069 8
-13 -3 5 -15.7146 166.33 8
13 -3 -5 66.1329 129.871 14
-13 3 5 52.824 100.835 13
-13 -3 5 -19.1528 147.383 7
-13 -3 5 232.622 173.374 12
-13 3 5 41.7203 62.3633 4
-13 3 5 182.51 97.6349 10
-12 -3 5 103.726 178.698 8
12 -3 -5 140.595 152.617 14
-12 3 5 132.755 98.8835 13
-12 -3 5 193.765 174.365 7
-12 -3 5 352.638 199.035 12
-12 3 5 179.883 81.5665 4
-12 3 5 254.178 111.969 10
-11 -3 5 1087.42 275.48 8
11 -3 -5 868.68 208.393 14
-11 3 5 917.914 181.885 13
-11 -3 5 883.435 247.338 7
-11 3 5 1060.41 176.854 4
-11 -3 5 1121.77 263.976 12
-11 3 5 924.026 171.132 10
-10 -3 5 184.128 148.594 8
10 -3 -5 16.7727 121.045 14
-10 3 5 94.6097 98.9154 13
-10 -3 5 103.176 164.491 7
-10 -3 5 93.7007 176.403 12
-10 3 5 -28.9236 100.708 6
-10 3 5 121.368 88.9621 4
-10 3 5 33.7925 102.73 10
-9 -3 5 205.281 173.65 8
-9 3 5 208.261 113.657 13
-9 -3 5 164.16 175.623 7
-9 -3 5 285.908 181.303 12
-9 3 5 264.709 107.323 6
-9 3 5 260.021 108.802 4
-9 3 5 103.885 120.789 10
-8 -3 5 346.944 185.053 8
-8 3 5 332.253 132.951 13
-8 -3 5 444.956 199.657 7
-8 -3 5 467.711 226.251 12
-8 3 5 243.444 101.175 6
-8 3 5 493.346 128.738 4
-8 3 5 328.834 129.32 10
-7 -3 5 -52.0234 155.841 8
-7 3 5 34.0174 89.4226 13
-7 -3 5 -43.4322 147.056 7
-7 -3 5 219.184 188.212 12
-7 3 5 -39.7013 91.8552 6
-7 3 5 65.5769 78.1041 4
-7 3 5 75.6101 91.8119 10
-6 3 5 38.1025 100.837 10
-6 -3 5 -245.66 177.629 8
-6 3 5 9.08534 119.235 13
-6 -3 5 35.9427 131.641 7
-6 -3 5 -217.387 185.166 12
-6 3 5 11.1763 59.8334 6
-6 3 5 7.98001 66.4726 4
-5 3 5 27.9002 98.8819 10
-5 -3 5 92.392 138.004 5
-5 -3 5 -69.405 134.831 8
-5 3 5 -219.998 149.78 13
-5 -3 5 -36.4677 142.746 7
-5 -3 5 69.9466 160.983 12
-5 3 5 168.879 82.3135 6
-5 3 5 95.9284 88.3373 4
-4 3 5 -188.364 121.169 10
-4 -3 5 121.96 135.918 5
-4 -3 5 -43.2951 109.354 8
-4 3 5 -83.7393 160.476 13
-4 -3 5 129.17 125.851 7
-4 -3 5 31.8414 153.164 12
-4 3 5 117.292 86.65 6
-4 3 5 -21.5781 87.9414 4
-3 3 5 107.944 121.868 10
-3 -3 5 248.922 156.222 5
-3 -3 5 376.527 136.331 8
-3 3 5 -219.591 161.332 13
-3 -3 5 364.302 151.528 7
-3 -3 5 117.551 181.49 12
-3 3 5 239.303 91.4942 6
-3 3 5 289.988 128.591 4
-2 3 5 -0.46525 131.593 10
-2 -3 5 151.698 144.284 5
-2 -3 5 -159.459 157.488 8
-2 -3 5 -12.6027 94.6038 7
-2 -3 5 4.04254 172.463 12
-2 3 5 -92.568 67.4094 6
-2 3 5 16.8476 80.4434 4
-1 3 5 35.347 123.228 10
-1 -3 5 173.534 141.21 5
-1 -3 5 247.778 136.792 8
-1 3 5 -93.5601 139.489 13
-1 -3 5 73.409 113.681 7
-1 -3 5 254.992 188.156 12
-1 3 5 339.897 122.036 6
-1 3 5 217.855 125.625 4
0 3 5 562.69 180.47 10
0 -3 5 274.538 162.975 5
0 3 5 949.397 209.673 13
0 -3 5 474.089 154.38 7
0 -3 5 387.503 208.387 12
0 3 5 659.786 170.247 6
0 -3 5 514.757 142.757 6
0 3 5 504.128 166.73 4
1 -3 5 3843.41 381.489 5
1 3 5 2120.89 348.822 13
1 -3 5 4357.63 483.47 12
1 3 5 1801.98 268.403 4
1 3 5 3208.4 302.903 6
1 -3 5 3394.85 330.78 6
1 3 5 3340.2 329.168 10
2 -3 5 8261.42 531.664 5
2 3 5 10293.2 544.752 13
2 -3 5 10087.6 655.628 12
2 3 5 11000.4 548.975 4
2 3 5 10572.8 504.405 6
2 -3 5 10645.3 521.737 6
2 3 5 10227.2 534.225 10
3 3 5 161.31 133.135 4
3 -3 5 687.362 186.068 5
3 3 5 164.394 161.223 13
3 -3 5 865.326 247.37 12
3 3 5 510.345 128.133 6
3 -3 5 620.33 152.239 6
4 3 5 582.281 181.175 4
4 -3 5 1285.13 232.738 5
4 3 5 1067.01 208.434 13
4 -3 5 1160.96 296.856 12
4 3 5 1144.17 184.654 6
4 -3 5 1176.21 199.426 6
5 -3 5 2700.11 302.29 5
5 -3 5 3547.38 396.404 12
5 3 5 3327.96 321.813 4
5 3 5 3171.63 274.851 6
5 -3 5 3543.74 320.796 6
6 -3 5 1262.69 221.969 5
6 -3 5 1713.61 299.535 12
6 3 5 1458.49 234.838 4
6 -3 5 1855.15 246.184 6
7 3 5 547.234 170.955 4
7 -3 5 690.278 163.61 5
7 -3 5 953.905 243.362 12
7 -3 5 686.737 162.229 6
8 -3 5 2776.22 283.141 5
8 -3 5 2929.43 371.292 12
8 3 5 2808.01 293.81 4
8 -3 5 2843.26 291.84 6
9 3 5 144.182 120.088 4
9 -3 5 16.9703 107.309 6
10 3 5 270.54 133.569 4
10 -3 5 440.392 145.007 6
11 3 5 394.821 141.923 4
-11 -3 -5 230.125 93.5303 9
11 -3 5 377.527 140.156 6
12 3 5 4.05145 107.292 4
-12 -3 -5 -102.486 72.9065 9
12 -3 5 75.7845 94.4138 6
13 3 5 306.102 133.672 4
-13 -3 -5 222.298 95.0058 9
13 -3 5 357.034 120.092 6
14 3 5 601.493 154.084 4
-14 -3 -5 430.03 116.664 9
14 -3 5 533.428 146.079 6
-15 -3 -5 965.665 171.056 9
15 3 5 1176.28 189.61 4
15 -3 5 1251.15 195.778 6
-15 3 -5 1164.84 149.243 11
16 3 5 168.1 116.87 4
-16 -3 -5 278.924 114.675 9
-16 3 -5 188.182 66.4672 11
16 -3 5 187.47 99.8301 6
17 3 5 207.075 102.475 4
-17 -3 -5 126.378 70.1088 9
-17 3 -5 266.433 68.9329 11
17 -3 5 98.5136 89.6253 6
18 3 5 173.409 100.953 4
-18 -3 -5 136.886 83.9028 9
-18 3 -5 424.642 92.8255 11
18 -3 5 248.738 96.6888 6
19 3 5 226.049 98.9893 4
-19 -3 -5 47.3978 85.0393 9
-19 3 -5 -22.9735 42.8105 11
19 -3 5 191.14 89.8984 6
20 3 5 9.20297 80.4526 4
-20 -3 -5 -131 68.5598 9
21 3 5 190.913 89.595 4
-21 -3 -5 207.461 78.7141 9
21 -3 5 384.489 86.8315 6
22 3 5 606.229 116.1 4
-20 -4 5 383.315 133.652 8
-20 -4 5 617.358 150.001 7
-19 -4 5 225.269 152.529 8
-19 -4 5 93.4522 106.452 7
-19 -4 5 364.858 115.623 12
-18 -4 5 221.939 147.923 8
18 -4 -5 -132.618 60.7683 14
-18 -4 5 -29.3719 114.359 7
-18 -4 5 86.7708 106.738 12
-17 -4 5 -24.4109 111.723 8
17 -4 -5 168.727 110.965 14
-17 -4 5 -131.895 132.328 7
-17 -4 5 -24.623 105.611 12
-16 -4 5 543.107 184.29 8
16 -4 -5 364.822 131.472 14
-16 -4 5 515.703 176.86 7
-16 -4 5 545.437 160.019 12
-15 -4 5 767.996 211.096 8
15 -4 -5 707.294 172.467 14
-15 -4 5 678.457 191.529 7
-15 -4 5 674.193 177.01 12
-15 4 5 574.192 116.588 4
-14 -4 5 6573.69 510.313 8
14 -4 -5 7073.68 431.47 14
-14 -4 5 6091.75 469.196 7
-14 -4 5 6895.12 484.821 12
-14 4 5 6404.24 353.623 4
-13 -4 5 65.1027 157.976 8
13 -4 -5 46.6752 130.825 14
-13 -4 5 51.4869 149.527 7
-13 -4 5 -102.618 153.416 12
-13 4 5 86.362 84.4236 4
-12 -4 5 1045.22 257.38 8
12 -4 -5 1532.45 235.64 14
-12 -4 5 1503.98 253.719 7
-12 4 5 1619.24 196.813 4
-12 -4 5 1584.65 261.95 12
-11 -4 5 56.3616 159.663 8
11 -4 -5 -66.7387 125.626 14
-11 -4 5 0.57729 128.036 7
-11 -4 5 -30.8437 137.858 12
-11 4 5 18.7678 77.5252 4
-10 -4 5 399.823 224.541 8
10 -4 -5 293.76 163.236 14
-10 -4 5 326.093 167.081 7
-10 -4 5 413.186 187.872 12
-10 4 5 328.189 116.052 4
-9 -4 5 -64.6295 181.329 8
9 -4 -5 115.192 146.676 14
-9 -4 5 -96.0593 125.936 7
-9 -4 5 5.54139 142.681 12
-9 4 5 62.6491 89.54 4
-8 -4 5 105.772 156.85 8
8 -4 -5 703.545 194.876 14
-8 -4 5 472.237 188.682 7
-8 -4 5 327.236 182.328 12
-8 4 5 332.459 124.964 4
-7 -4 5 700.253 206.756 8
7 -4 -5 358.611 155.302 14
-7 -4 5 267.034 191.038 7
-7 -4 5 502.34 211.986 12
-7 4 5 386.522 123.496 4
-6 -4 5 181.433 140.288 5
-6 -4 5 78.1485 131.048 8
6 -4 -5 -79.1221 135.216 14
-6 -4 5 117.054 125.602 7
-6 -4 5 239.689 180.69 12
-6 4 5 49.2132 88.8057 4
-5 -4 5 41.9206 120.147 5
-5 -4 5 -178.756 157.648 8
5 -4 -5 42.1415 133.486 14
-5 -4 5 63.0442 119.186 7
-5 -4 5 84.7137 155.364 12
-5 4 5 95.1544 96.7963 4
-4 -4 5 82.7389 138.465 5
-4 -4 5 96.5831 148.65 8
4 -4 -5 2.60729 140.594 14
-4 -4 5 -82.6533 137.656 7
-4 -4 5 211.84 169.093 12
-4 4 5 122.134 92.6351 4
-3 -4 5 231.051 152.915 5
-3 -4 5 336.581 152.965 8
3 -4 -5 293.852 151.963 14
-3 -4 5 298.821 130.906 7
-3 -4 5 451.792 204.368 12
-3 4 5 312.471 124.059 4
-2 -4 5 271.651 154.265 5
-2 -4 5 110.658 118.971 8
2 -4 -5 107.786 145.721 14
-2 -4 5 158.121 88.5158 7
-2 -4 5 52.4398 149.401 12
-2 4 5 124.32 102.844 4
-1 -4 5 59.5013 115.901 5
-1 -4 5 -235.267 139.352 8
1 -4 -5 157.49 142.335 14
-1 -4 5 26.5274 141.706 12
-1 4 5 42.6381 84.8808 4
0 -4 5 145.962 152.557 5
0 -4 5 218.741 140.298 8
0 -4 -5 330.812 164.278 14
0 -4 5 451.563 214.015 12
0 4 5 179.636 121.857 4
1 -4 5 751.495 205.491 5
1 -4 5 790.111 185.587 8
-1 -4 -5 794.427 188.761 14
1 -4 5 998.569 250.872 12
1 4 5 919.423 185.46 4
2 -4 5 269.747 151.598 5
-2 -4 -5 361.499 143.941 14
2 -4 5 473.002 177.728 12
2 4 5 352.828 140.385 4
3 -4 5 73.482 110.01 5
-3 -4 -5 137.949 129.711 14
3 -4 5 292.955 183.474 12
3 4 5 208.762 146.606 4
4 -4 5 1431.46 237.214 5
-4 -4 -5 1119.82 209.184 14
4 -4 5 1601.96 295.1 12
4 4 5 1285.56 214.093 4
5 -4 5 2839.66 319.291 5
-5 -4 -5 2863.89 288.525 14
5 -4 5 3244.41 382.269 12
5 4 5 3219.1 305.672 4
6 -4 5 1370.05 229.422 5
-6 -4 -5 1363.33 199.193 14
6 -4 5 1353.21 265.605 12
6 4 5 1594.48 225.513 4
7 -4 5 186.277 104.189 5
7 -4 5 341.922 186.759 12
7 4 5 567.471 156.393 4
8 4 5 -5.1456 96.1674 4
8 -4 5 -66.4296 93.5129 5
8 -4 5 221.685 146.354 12
9 4 5 427.587 135.448 4
9 -4 5 595.635 119.903 5
9 -4 5 380.166 166.645 12
10 4 5 490.517 146.349 4
10 -4 5 416.21 111.605 5
10 -4 5 659.347 208.044 12
11 -4 5 1267.66 241.433 12
11 4 5 1488.14 207.847 4
12 4 5 61.3337 98.915 4
12 -4 5 269.526 151.229 12
13 4 5 343.476 121.105 4
13 -4 5 800.066 187.344 12
14 4 5 388.573 125.879 4
14 -4 5 544.901 156.373 12
15 4 5 -12.0107 81.0789 4
15 -4 5 255.051 125.032 12
16 4 5 -10.0356 65.034 4
-16 -4 -5 106.713 45.0814 9
16 -4 5 150.161 104.095 12
-16 4 -5 -94.541 58.9521 11
-17 -4 -5 2655.81 203.054 9
17 -4 5 2885.35 272.484 12
17 4 5 2934.39 239.996 4
-17 4 -5 2159.6 177.382 11
18 4 5 328.163 100.012 4
18 -4 5 578.711 136.543 12
19 4 5 83.3035 57.5046 4
19 -4 5 211.653 84.7534 12
-15 -5 5 1753.71 231.535 8
15 -5 -5 1989.03 206.454 14
-15 -5 5 1876.86 220.588 7
-14 -5 5 2185 268.928 8
14 -5 -5 2259.18 223.695 14
-14 -5 5 1875.66 226.673 7
-13 -5 5 451.114 157.037 8
13 -5 -5 531.341 138.337 14
-13 -5 5 504.686 150.243 7
-13 -5 5 643.387 139.282 12
-13 5 5 451.343 104.828 4
-12 -5 5 75.7626 134.135 8
12 -5 -5 241.59 117.391 14
-12 -5 5 -66.9781 116.711 12
-12 5 5 158.657 80.5375 4
-11 -5 5 248.623 147.941 8
11 -5 -5 489.575 150.592 14
-11 -5 5 587.741 157.264 7
-11 -5 5 547.895 156.966 12
-11 5 5 550.246 122.64 4
-10 -5 5 -19.0917 116.651 8
10 -5 -5 116.049 114.497 14
-10 -5 5 342.044 124.638 7
-10 -5 5 -98.0244 101.565 12
-10 5 5 148.28 81.9212 4
-9 -5 5 931.492 223.042 8
9 -5 -5 1009.83 182.176 14
-9 -5 5 993.453 182.311 7
-9 -5 5 1127.84 197.957 12
-9 5 5 767.338 148.579 4
-8 -5 5 1632.32 256.884 8
8 -5 -5 1561.32 228.842 14
-8 -5 5 1874.26 241.148 7
-8 5 5 1795.2 205.094 4
-8 -5 5 1564.5 248.34 12
-7 -5 5 935.344 213.184 8
7 -5 -5 1196.52 209.754 14
-7 -5 5 1289.24 201.51 7
-7 5 5 1321.91 185.754 4
-7 -5 5 1171.03 223.132 12
-6 -5 5 975.16 215.181 8
6 -5 -5 1093.52 206.064 14
-6 -5 5 1155.82 186.807 7
-6 5 5 1224.55 180.924 4
-6 -5 5 1069.23 217.68 12
-5 -5 5 1009.81 206.436 5
-5 -5 5 810.517 194.189 8
5 -5 -5 1099.73 202.737 14
-5 -5 5 691.796 211.571 12
-5 5 5 884.152 163.27 4
-4 -5 5 828.727 185.162 5
-4 -5 5 757.812 208.135 8
4 -5 -5 801.445 184.807 14
-4 -5 5 736.473 230.645 12
-4 5 5 767.16 161.264 4
-3 -5 5 937.726 192.719 5
-3 -5 5 891.625 189.901 8
3 -5 -5 604.799 173.184 14
-3 -5 5 726.595 219.529 12
-3 5 5 782.357 158.901 4
-2 -5 5 1123.47 215.119 5
-2 -5 5 1293.31 222.756 8
2 -5 -5 976.676 187.691 14
-2 -5 5 1368.38 238.397 12
-2 5 5 1369.54 186.315 4
-1 -5 5 768.16 194.024 5
-1 -5 5 560.825 189.118 8
1 -5 -5 1022.78 205.118 14
-1 -5 5 976.092 218.181 12
-1 5 5 1068.79 184.041 4
0 -5 5 259.487 136.908 5
0 -5 5 179.912 75.9914 8
0 -5 -5 323.183 146.851 14
0 -5 5 208.137 163.024 12
0 5 5 634.317 143.775 4
1 -5 5 2363.64 284.481 5
1 -5 5 2279.89 281.672 8
-1 -5 -5 1243.6 210.849 14
1 -5 5 2307.68 311.066 12
1 5 5 1245.42 206.448 4
2 -5 5 4884.9 383.111 5
2 -5 5 3792.79 336.24 8
-2 -5 -5 4185.27 324.591 14
2 -5 5 5009.67 423.769 12
2 5 5 4841.27 335.089 4
3 -5 5 531.108 160.407 5
-3 -5 -5 581.949 131.681 14
3 -5 5 738.058 192.786 12
3 5 5 608.135 138.093 4
4 -5 5 229.226 119.865 5
-4 -5 -5 239.245 96.6926 14
4 -5 5 249.027 163.559 12
4 5 5 349.484 116.685 4
5 -5 5 249.639 123.501 5
5 -5 5 21.6307 127.139 12
5 5 5 267.101 115.224 4
6 -5 5 197.063 107.762 5
6 -5 5 54.6223 122.982 12
6 5 5 113.078 87.0033 4
7 -5 5 -91.4711 76.5963 5
7 -5 5 -143.558 124.504 12
7 5 5 -37.7422 79.0635 4
8 -5 5 130.88 94.2571 5
8 -5 5 -28.3554 111.753 12
8 5 5 100.011 83.8845 4
9 -5 5 -298.784 107.449 5
9 -5 5 -79.6929 116.354 12
9 5 5 -141.526 81.2314 4
10 -5 5 -38.937 39.2401 5
10 -5 5 -46.5973 88.4111 12
10 5 5 -10.6888 71.1649 4
11 -5 5 803.474 127.772 5
11 -5 5 805.91 178.979 12
11 5 5 898.861 140.34 4
12 -5 5 1026.15 187.701 12
12 5 5 1124.41 149.746 4
13 -5 5 39.8347 70.3162 12
13 5 5 82.7889 52.9294 4
14 -5 5 1007.81 175.704 12
14 5 5 528 101.384 4
-6 6 5 -41.8682 60.7684 4
-5 6 5 62.6623 63.783 4
-4 6 5 -44.5935 47.6935 4
-3 6 5 252.822 78.2191 4
-2 6 5 -3.55879 53.7933 4
-1 -6 5 401.394 117.955 5
-1 6 5 110.086 67.8815 4
0 -6 5 315.707 109.947 5
0 6 5 219.388 71.7955 4
1 -6 5 -70.4716 67.3279 5
1 6 5 25.4757 46.5575 4
2 -6 5 -56.1182 73.5019 5
2 6 5 43.8902 62.7171 4
3 -6 5 -2.97245 72.4512 5
3 6 5 64.6193 53.3214 4
4 -6 5 -57.0213 74.1819 5
4 6 5 -3.35115 51.4784 4
-20 0 6 464.822 132.751 13
-20 0 6 389.289 108.191 10
-19 0 6 357.203 104.353 8
-19 0 6 659.976 147.858 13
-19 0 6 799.727 140.805 10
-18 0 6 515.708 134.264 8
-18 0 6 754.979 157.347 13
-18 0 6 816.263 166.752 12
-18 0 6 700.135 149.148 10
-17 0 6 314.776 116.086 8
-17 0 6 283.153 142.41 13
-17 0 6 137.636 117.846 12
-17 0 6 96.5853 105.476 10
-16 0 6 327.253 101.314 8
-16 0 6 225.529 126.607 13
-16 0 6 298.561 153.157 12
-16 0 6 334.209 123.32 10
-15 0 6 455.169 125.235 8
-15 0 6 245.763 128.401 13
-15 0 6 427.231 148.628 12
-15 0 6 269.424 132.768 10
-14 0 6 336.068 101.556 8
-14 0 6 85.4266 127.908 13
-14 0 6 239.615 112.12 12
-14 0 6 -72.7422 100.826 10
-13 0 6 111.652 54.6345 8
-13 0 6 106.456 121.112 13
-13 0 6 10.2436 112.046 12
-13 0 6 81.0179 94.8855 6
-13 0 6 7.95336 94.7025 10
-12 0 6 -11.4283 120.131 13
-12 0 6 -308.577 147.012 12
-12 0 6 108.686 110.399 6
-12 0 6 -24.9688 115.144 10
-11 0 6 193.03 132.494 13
-11 0 6 16.217 131.131 12
-11 0 6 95.7407 109.907 6
-11 0 6 166.445 128.942 10
-10 0 6 36.2102 124.964 13
-10 0 6 268.564 126.449 12
-10 0 6 118.847 120.612 6
-10 0 6 119.062 119.079 10
-9 0 6 1776.23 266.733 13
-9 0 6 1030.76 211.864 12
-9 0 6 1737.91 238.769 6
-9 0 6 1588.77 236.103 10
-8 0 6 343.135 180.553 13
-8 0 6 16.9571 106.572 12
-8 0 6 178.234 125.729 6
-8 0 6 198.912 136.065 10
-7 0 6 2010.24 298.657 13
-7 0 6 1677.15 242.962 12
-7 0 6 2115.01 262.445 6
-7 0 6 2004.59 263.268 10
-6 0 6 671.695 176.099 10
-6 0 6 693.452 198.214 13
-6 0 6 840.769 193.554 6
-5 0 6 165.267 142.958 10
-5 0 6 4.8979 138.491 13
-5 0 6 48.121 107.237 6
-4 0 6 53.2426 139.665 10
-4 0 6 -41.0236 157.26 13
-4 0 6 255.634 138.326 6
-3 0 6 -84.5701 143.311 10
-3 0 6 -109.287 156.913 13
-3 0 6 -131.329 122.685 6
-2 0 6 -60.8206 141.844 10
-2 0 6 23.1203 148.713 13
-2 0 6 5.80039 86.3282 6
-1 0 6 305.569 165.554 10
-1 0 6 369.009 181.658 13
-1 0 6 427.138 151.724 6
0 0 6 272.26 174.441 10
0 0 6 105.104 153.206 13
0 0 6 466.225 163.016 6
1 0 6 804.815 207.94 10
1 0 6 629.379 215.043 13
1 0 6 836.94 188.102 6
2 0 6 332.565 162.885 10
2 0 6 294.788 182.886 13
2 0 6 366.501 148.949 6
3 0 6 201.251 175.126 13
3 0 6 291.135 154.021 6
4 0 6 641.812 258.89 13
4 0 6 844.368 212.519 6
5 0 6 5984.67 429.688 6
6 0 6 1087.81 250.036 6
7 0 6 13443.2 622.912 6
8 0 6 7803.05 478.172 6
9 0 6 1700.63 243.796 6
10 0 6 3837.82 334.84 6
11 0 6 660.42 162.307 6
12 0 6 6049.22 400.116 6
13 0 6 3837.83 318.984 6
14 0 6 929.978 174.97 6
15 0 6 171.569 105.79 6
16 0 6 515.038 129.906 6
17 0 6 275.635 106.347 6
18 0 6 313.301 92.891 6
19 0 6 801.664 131.377 6
-20 -1 6 -107.535 94.3693 13
-20 1 6 91.6648 93.8183 13
-20 1 6 -24.6134 61.2412 10
-19 -1 6 181.519 95.0346 8
-19 -1 6 105.908 87.5711 13
-19 1 6 109.666 93.979 13
-19 -1 6 79.076 115.214 12
-19 -1 6 -61.7284 57.1164 10
-19 1 6 64.7679 72.1766 10
-18 1 6 144.975 54.3228 8
-18 -1 6 69.0803 80.4646 8
-18 -1 6 -4.44265 83.3624 13
-18 1 6 148.34 97.2973 13
-18 -1 6 -61.083 116.55 12
-18 -1 6 43.0096 49.8202 10
-18 1 6 82.4792 77.1145 10
-17 1 6 601.415 123.441 8
-17 -1 6 420.267 130.858 8
-17 -1 6 340.852 134.613 13
-17 1 6 199.817 127.775 13
-17 -1 6 181.345 127.358 7
-17 -1 6 404.16 153.768 12
-17 -1 6 354.436 117.322 10
-17 1 6 508.65 132.814 10
-16 1 6 917.243 143.197 8
-16 -1 6 687.029 160.988 8
-16 -1 6 785.01 168.434 13
-16 1 6 756.769 167.34 13
-16 -1 6 679.585 167.572 7
-16 -1 6 1117.87 211.365 12
-16 -1 6 616.017 130.158 10
-16 1 6 753.511 155.176 10
-15 -1 6 767.531 173.154 8
15 -1 -6 642.411 145.138 14
-15 -1 6 630.407 178.226 13
-15 1 6 792.212 173.769 13
-15 -1 6 651.374 178.598 7
-15 -1 6 650.751 185.039 12
-15 -1 6 539.237 127.903 10
-15 1 6 779.6 170.495 10
-14 -1 6 169.027 98.9138 8
-14 -1 6 117.773 117.282 13
-14 1 6 -60.9592 112.213 13
-14 -1 6 81.178 117.245 7
-14 -1 6 44.3596 119.835 12
-14 -1 6 125.196 97.2227 10
-14 1 6 -14.2851 82.3026 10
-13 -1 6 -105.452 94.2502 8
-13 -1 6 102.469 125.311 13
-13 1 6 61.0156 121.995 13
-13 -1 6 -72.6672 131.21 7
-13 -1 6 -260.045 162.24 12
-13 -1 6 -77.3992 87.8152 10
-13 1 6 26.4885 96.0693 10
-12 -1 6 103.705 104.114 8
-12 -1 6 -83.7927 108.296 13
-12 1 6 81.6785 119.405 13
-12 -1 6 -288.116 151.491 7
-12 -1 6 -27.6656 133.856 12
-12 1 6 -43.2405 88.7618 6
-12 -1 6 92.4635 91.4087 6
-12 -1 6 -74.4031 110.913 10
-12 1 6 33.0433 107.853 10
-11 -1 6 52.1368 42.7128 8
-11 -1 6 -24.5287 124.555 13
-11 1 6 156.732 111.249 13
-11 -1 6 -158.941 139.742 7
-11 -1 6 -289.819 153.016 12
-11 1 6 115.774 120.693 6
-11 -1 6 -117.134 102.699 6
-11 -1 6 67.3293 89.2835 10
-11 1 6 93.3642 108.746 10
-10 1 6 1301.89 247.88 13
-10 -1 6 1168 226.377 13
-10 -1 6 1185.21 236.245 7
-10 -1 6 1265.26 223.508 12
-10 1 6 1204.47 203.274 6
-10 -1 6 1355.46 202.988 6
-10 -1 6 1358.33 206.614 10
-10 1 6 1354.18 216.338 10
-9 -1 6 -263.622 149.398 13
-9 1 6 6.02295 113.654 13
-9 -1 6 -17.7784 134.063 7
-9 -1 6 12.3995 98.5935 12
-9 1 6 74.5825 105.12 6
-9 -1 6 53.5195 96.8378 6
-9 -1 6 14.8644 101.567 10
-9 1 6 47.0829 105.57 10
-8 -1 6 57.8479 146.749 7
-8 -1 6 174.837 143.642 13
-8 1 6 156.5 135.232 13
-8 -1 6 -60.5904 114.611 12
-8 1 6 264.27 122.27 6
-8 -1 6 49.6972 94.1764 6
-8 -1 6 186.375 129.777 10
-8 1 6 308.465 133.705 10
-7 -1 6 -34.8488 138.266 7
-7 -1 6 217.549 143.381 13
-7 1 6 61.0965 116.459 13
-7 -1 6 63.53 118.502 12
-7 1 6 146.83 109.325 6
-7 -1 6 50.0371 106.655 6
-7 -1 6 99.9344 112.561 10
-7 1 6 12.2167 103.166 10
-6 -1 6 397.132 141.726 10
-6 1 6 392.951 152.918 10
-6 -1 6 392.001 185.999 7
-6 -1 6 493.166 184.824 13
-6 1 6 565.344 186.482 13
-6 -1 6 547.366 181.342 12
-6 1 6 538.682 160.763 6
-6 -1 6 443.106 147.471 6
-5 -1 6 408.232 150.38 10
-5 1 6 475.043 162.387 10
-5 -1 6 816.068 219.154 7
-5 -1 6 368.639 191.527 13
-5 1 6 683.733 199.202 13
-5 -1 6 646.483 183.794 12
-5 1 6 736.801 175.797 6
-5 -1 6 657.943 170.805 6
-4 -1 6 373.382 144.765 10
-4 1 6 434.551 170.109 10
-4 -1 6 297.825 183.585 13
-4 1 6 288.198 162.747 13
-4 -1 6 468.57 154.584 12
-4 1 6 527.906 154.352 6
-4 -1 6 640.496 176.938 6
-3 -1 6 310.748 146.775 10
-3 1 6 227.842 156.145 10
-3 -1 6 135.074 178.42 13
-3 1 6 218.227 161.281 13
-3 -1 6 411.874 168.389 12
-3 1 6 187.58 114.271 6
-3 -1 6 427.339 151.548 6
-2 -1 6 594.646 176.248 10
-2 1 6 355.662 172.317 10
-2 -1 6 368.854 211.212 13
-2 1 6 440.945 182.881 13
-2 -1 6 638.901 180.579 12
-2 1 6 287.887 127.566 6
-2 -1 6 418.143 144.807 6
-1 -1 6 482.514 165.388 10
-1 1 6 326.265 168.293 10
-1 -1 6 475.308 217.852 13
-1 1 6 298.047 167.062 13
-1 -1 6 500.591 165.936 12
-1 1 6 487.18 155.762 6
-1 -1 6 505.022 163.192 6
0 -1 6 357.484 151.232 10
0 1 6 -21.1898 127.171 10
0 -1 6 193.771 183.994 13
0 1 6 67.7133 159.227 13
0 -1 6 592.434 172.838 12
0 1 6 394.761 153.751 6
0 -1 6 356.853 138.817 6
1 -1 6 204.838 136.52 10
1 1 6 122.849 126.744 10
1 -1 6 14.9638 163.75 13
1 1 6 -95.1076 176.548 13
1 -1 6 313.682 135.098 12
1 1 6 52.9122 112.549 6
1 -1 6 184.656 126.894 6
2 -1 6 35.162 107.877 10
2 1 6 -79.7625 117.282 10
2 -1 6 33.5255 168.954 13
2 1 6 -138.488 157.691 13
2 -1 6 97.9036 58.8164 12
2 1 6 -27.4542 109.176 6
2 -1 6 64.9723 134.747 6
3 -1 6 38.336 101.459 10
3 1 6 85.7907 112.68 10
3 -1 6 -52.9182 165.157 13
3 1 6 -215.24 163.01 13
3 -1 6 -178.175 74.8946 12
3 1 6 137.257 117.038 6
3 -1 6 -8.14739 106.76 6
4 -1 6 30.9903 145.436 13
4 1 6 -78.0156 135.725 13
4 -1 6 -83.1463 84.6847 12
4 1 6 -36.0178 88.8613 6
4 -1 6 63.7741 105.703 6
5 -1 6 -9.36667 116.699 13
5 1 6 -7.7337 119.784 13
5 -1 6 198.529 87.1883 12
5 1 6 21.8956 97.9514 6
5 -1 6 -42.6045 103.61 6
6 1 6 36.211 103.821 6
6 -1 6 -28.9004 109.129 6
7 1 6 62.7502 70.0929 4
7 1 6 -15.6644 101.293 6
7 -1 6 -94.0961 121.914 6
8 1 6 -101.431 69.4054 4
8 1 6 96.8757 109.191 6
8 -1 6 210.632 124.94 6
9 1 6 120.902 77.2142 4
9 1 6 15.4957 75.3029 6
9 -1 6 199.822 115.463 6
10 1 6 141.538 69.9003 4
10 1 6 -76.5448 67.1426 6
10 -1 6 182.238 121.983 6
11 1 6 139.474 72.5524 4
11 1 6 -12.9449 90.7242 6
11 -1 6 80.1343 108.474 6
12 1 6 253.701 92.8539 4
12 1 6 443.194 130.809 6
12 -1 6 252.83 122.505 6
13 1 6 245.06 93.5069 4
13 1 6 584.562 135.056 6
13 -1 6 537.639 157.96 6
14 1 6 324.905 98.6371 4
14 1 6 524.651 121.615 6
14 -1 6 226.818 107.814 6
15 1 6 -70.0148 74.3023 4
15 1 6 152.483 88.1685 6
15 -1 6 5.89096 78.69 6
16 1 6 -45.6533 70.2495 4
-16 -1 -6 277.265 69.8781 9
16 1 6 78.2517 76.5737 6
16 -1 6 108.921 85.5619 6
17 1 6 -103.302 51.9159 4
-17 -1 -6 0.54078 36.8385 9
17 1 6 -106.585 64.6824 6
17 -1 6 -58.9446 74.2974 6
18 -1 6 236.377 94.606 6
19 -1 6 63.3217 58.1929 6
-19 -2 6 477.611 142.72 12
-18 -2 6 66.5142 89.5558 8
-18 -2 6 92.475 101.691 7
-18 -2 6 223.935 119.821 12
-18 2 6 141.108 58.6181 10
-17 -2 6 376.896 128.799 8
-17 -2 6 293.586 100.874 13
-17 2 6 60.2225 93.682 13
-17 -2 6 -97.7088 105.274 7
-17 -2 6 286.079 124.589 12
-17 2 6 71.6309 81.8578 10
-16 -2 6 -63.4426 97.9324 8
-16 -2 6 7.52775 65.3913 13
-16 2 6 -88.4431 85.5533 13
-16 -2 6 -150.335 123.454 7
-16 -2 6 29.7325 126.244 12
-16 2 6 76.2598 70.5001 10
-15 -2 6 55.4466 91.1316 8
-15 -2 6 7.62966 86.2327 13
-15 2 6 -42.3954 86.0422 13
-15 -2 6 73.815 113.292 7
-15 -2 6 -94.8861 122.91 12
-15 2 6 249.781 102.927 10
-14 -2 6 -122.586 109.979 8
14 -2 -6 107.587 106.384 14
-14 -2 6 163.709 104.983 13
-14 2 6 350.775 120.039 13
-14 -2 6 240.818 140.988 7
-14 -2 6 118.052 143.788 12
-14 2 6 2.97281 80.8033 10
-13 -2 6 489.908 144.942 8
13 -2 -6 471.781 137.484 14
-13 -2 6 731.23 167.006 13
-13 2 6 800.993 172.503 13
-13 -2 6 556.417 169.572 7
-13 -2 6 428.261 164.176 12
-13 2 6 609.167 144.307 10
-12 -2 6 381.854 137.495 8
12 -2 -6 203.609 116.697 14
-12 -2 6 277.827 136.3 13
-12 2 6 150.17 105.7 13
-12 -2 6 50.4963 122.364 7
-12 -2 6 201.142 149.624 12
-12 2 6 277.042 113.484 10
-11 -2 6 -24.6924 42.9401 8
11 -2 -6 53.7013 119.084 14
-11 -2 6 139.85 113.291 13
-11 2 6 93.2148 107.62 13
-11 -2 6 -0.51716 132.064 7
-11 -2 6 310.363 162.337 12
-11 -2 6 168.747 81.0944 6
-11 2 6 -7.39061 92.8819 10
-10 -2 6 49.4631 91.3072 8
-10 -2 6 -43.5985 101.295 13
-10 2 6 330.275 120.722 13
-10 -2 6 -80.0194 137.148 7
-10 -2 6 106.508 134.948 12
-10 2 6 -31.9084 70.3761 6
-10 -2 6 -30.6159 55.8712 6
-10 -2 6 -71.5608 91.8776 10
-10 2 6 -46.7247 104.099 10
-9 -2 6 433.285 128.983 8
-9 -2 6 564.747 163.203 13
-9 2 6 507.173 157.093 13
-9 -2 6 476.936 163.162 7
-9 -2 6 382.503 166.651 12
-9 2 6 465.528 146.174 6
-9 -2 6 297.046 90.2761 6
-9 -2 6 631.834 133.495 10
-9 2 6 584.522 150.392 10
-8 -2 6 -3.17776 97.4716 13
-8 2 6 68.0352 95.6341 13
-8 -2 6 193.552 161.437 7
-8 -2 6 29.7476 121.767 12
-8 2 6 40.3324 74.1479 6
-8 -2 6 153.462 73.0499 6
-8 -2 6 -68.1064 65.3241 10
-8 2 6 43.7858 105.488 10
-7 2 6 1306.77 207.516 13
-7 -2 6 924.825 191.702 13
-7 -2 6 1182.82 225.065 7
-7 -2 6 1124.13 225.277 12
-7 2 6 1034.03 178.193 6
-7 -2 6 1385.45 188.608 10
-7 -2 6 1197.36 181.844 6
-7 2 6 1158.32 200.378 10
-6 -2 6 381.055 145.339 13
-6 2 6 343.613 145.375 13
-6 -2 6 320.795 174.86 7
-6 -2 6 458.599 171.577 12
-6 2 6 333.113 132.76 6
-6 -2 6 335.593 119.172 6
-6 -2 6 367.084 97.2068 10
-6 2 6 456.211 155.797 10
-5 2 6 -148.488 136.933 10
-5 -2 6 130.256 150.289 7
-5 -2 6 -34.7551 138.179 13
-5 2 6 -100.34 137.318 13
-5 -2 6 179.826 156.095 12
-5 2 6 114.596 104.848 6
-5 -2 6 -51.1949 82.3967 6
-5 -2 6 31.8444 75.9556 10
-4 2 6 109.734 129.02 10
-4 -2 6 229.413 144.34 7
-4 -2 6 128.485 130.365 13
-4 2 6 90.4217 139.506 13
-4 -2 6 238.187 157.059 12
-4 2 6 135.988 106.77 6
-4 -2 6 92.5525 92.9023 6
-4 -2 6 170.631 90.4294 10
-3 -2 6 -80.3222 79.9546 10
-3 2 6 -31.7028 121.007 10
-3 -2 6 -17.5402 133.827 7
-3 -2 6 -173.241 132.933 13
-3 2 6 -182.716 146.803 13
-3 -2 6 197.614 138.584 12
-3 2 6 39.0775 89.9479 6
-3 -2 6 21.7558 54.8591 6
-2 -2 6 -148.079 97.762 10
-2 2 6 -71.0055 132.171 10
-2 -2 6 -66.0415 104.243 7
-2 -2 6 25.2152 117.384 13
-2 2 6 14.968 129.451 13
-2 -2 6 108.01 136.547 12
-2 2 6 122.134 103.259 6
-2 -2 6 267.538 117.03 6
-1 -2 6 -261.563 118.52 10
-1 2 6 -96.0401 135.596 10
-1 -2 6 -88.0851 129.552 13
-1 2 6 29.5125 133.722 13
-1 -2 6 246.647 141.493 12
-1 2 6 197.893 103.616 6
-1 -2 6 2.09362 87.6679 6
0 -2 6 88.9877 105.585 10
0 2 6 96.9075 131.549 10
0 -2 6 127.442 150.814 13
0 2 6 106.334 139.419 13
0 -2 6 333.436 138.923 12
0 2 6 317.636 117.673 6
0 -2 6 -108.049 109.863 6
1 -2 6 593.052 151.223 10
1 2 6 502.886 167.015 10
1 -2 6 513.482 168.437 13
1 2 6 303.772 171.016 13
1 -2 6 557.865 166.785 12
1 2 6 519.921 133.373 6
1 -2 6 587.989 150.441 6
1 2 6 256.28 91.1132 4
2 -2 6 727.764 156.596 10
2 2 6 642.731 176.11 10
2 -2 6 512.592 160.547 13
2 2 6 661.202 186.518 13
2 -2 6 591.18 173.946 12
2 2 6 633.383 140.893 6
2 -2 6 690.346 156.395 6
2 2 6 609.526 124.29 4
3 -2 6 223.014 108.975 10
3 2 6 54.4881 116.971 10
3 -2 6 -35.5416 142.682 13
3 2 6 -144.957 142.032 13
3 -2 6 161.787 108.788 12
3 2 6 156.146 94.6658 6
3 -2 6 153.222 111.661 6
3 2 6 69.7829 63.3278 4
4 -2 6 715.064 145.108 10
4 2 6 825.97 195.146 10
4 -2 6 591.78 182.724 13
4 2 6 299.326 165.473 13
4 -2 6 914.758 217.082 12
4 2 6 682.28 147.607 6
4 -2 6 516.601 161.888 6
4 2 6 250.844 99.4945 4
5 -2 6 2505.63 295.047 13
5 2 6 2783.16 301.931 13
5 -2 6 3018.5 312.655 12
5 2 6 2832.14 249.353 4
5 2 6 2883.51 280.147 6
5 -2 6 2835.3 284.628 6
5 -2 6 3105.72 282.75 10
5 2 6 2910.75 290.646 10
6 -2 6 1060.44 176.196 10
6 -2 6 878.785 211.455 13
6 2 6 783.024 204.585 13
6 -2 6 1255.67 217.235 12
6 2 6 1373.55 204.088 10
6 2 6 671.23 147.979 6
6 -2 6 836.71 194.173 6
6 2 6 670.584 144.97 4
7 -2 6 4499.49 360.142 13
7 2 6 4565.75 362.12 13
7 -2 6 4537.49 379.163 12
7 2 6 4485.31 317.739 4
7 2 6 4471.5 329.518 6
7 -2 6 4835.75 361.726 6
7 -2 6 4763.22 337.532 10
8 -2 6 2806.42 291.129 13
8 2 6 2881.25 284.892 13
8 -2 6 2437.35 282.958 12
8 2 6 2800.02 256.36 4
8 2 6 2940.49 265.692 6
8 -2 6 2772.7 287.532 6
9 -2 6 1412.22 212.673 13
9 2 6 1474.32 215.247 13
9 -2 6 1384.01 201.779 12
9 2 6 1480.22 193.199 4
9 2 6 1694.2 193.363 6
9 -2 6 1405.19 213.306 6
10 -2 6 2934.98 282.61 13
10 -2 6 2561.42 278.305 12
10 2 6 3114.28 262.977 4
10 2 6 3043.92 247.244 6
10 -2 6 2912.37 281.875 6
11 2 6 11.095 71.1436 4
11 -2 6 23.3112 39.7019 12
11 2 6 96.1673 55.5046 6
11 -2 6 -44.6063 77.0989 6
12 -2 6 1759.82 198.633 12
12 2 6 1805.32 197.338 4
12 2 6 2238.91 203.982 6
12 -2 6 1827.98 223.547 6
13 2 6 697.307 133.778 4
13 2 6 663.692 109.209 6
13 -2 6 758.767 152.817 6
14 2 6 104.608 62.0319 4
14 -2 6 154.006 98.8937 6
15 2 6 216.082 77.999 4
15 -2 6 68.3097 80.7926 6
16 2 6 706.632 114.387 4
16 -2 6 821.746 132.977 6
17 -2 6 111.307 64.4438 6
-16 -3 6 1691.09 209.033 7
-16 -3 6 2125.88 234.686 12
-15 -3 6 2187.39 229.82 8
-15 -3 6 1933.12 226.959 7
-15 -3 6 2225.52 255.625 12
-14 -3 6 440.434 124.039 8
14 -3 -6 377.947 112.023 14
-14 -3 6 241.477 122.118 7
-14 -3 6 292.754 131.085 12
-14 3 6 349.157 83.8379 10
-13 -3 6 77.2577 61.6883 8
13 -3 -6 55.8818 89.8352 14
-13 -3 6 -83.9817 108.544 12
-13 3 6 -16.1374 28.4612 10
-12 -3 6 163.117 88.6815 8
12 -3 -6 39.8766 89.4521 14
-12 -3 6 77.0468 107.091 7
-12 -3 6 -8.07722 117.383 12
-12 3 6 212.125 78.8158 10
11 -3 -6 200.998 111.999 14
-11 -3 6 109.584 116.043 7
-11 -3 6 192.058 124.123 12
-11 3 6 -78.2681 83.4948 10
-10 -3 6 4338.49 346.391 8
10 -3 -6 4699.03 346.328 14
-10 -3 6 4422.44 359.626 7
-10 -3 6 5507.94 413.534 12
-10 3 6 4917.38 319.641 10
-9 -3 6 239.889 131.997 8
9 -3 -6 77.8904 130.502 14
-9 -3 6 110.268 105.401 7
-9 -3 6 200.596 131.767 12
-9 3 6 -36.416 80.0006 10
-8 -3 6 698.793 170.378 8
8 -3 -6 653.772 164.668 14
-8 -3 6 606.417 173.23 7
-8 -3 6 808.175 196.782 12
-8 3 6 968.957 160.21 10
7 -3 -6 -55.9902 125.74 14
-7 -3 6 243.756 137.38 7
-7 -3 6 141.171 143.361 12
-7 3 6 98.1341 98.3519 10
6 -3 -6 1376.27 222.198 14
-6 -3 6 1771.32 234.247 7
-6 -3 6 1961.41 294.152 12
-6 3 6 1652.95 195.409 6
-6 3 6 1370.16 189.93 10
5 -3 -6 1664.08 230.556 14
-5 -3 6 2443.62 279.692 7
-5 -3 6 2632.46 321.502 12
-5 3 6 2381.96 200.177 4
-5 3 6 2291.28 221.414 6
-5 3 6 2750.02 250.273 10
4 -3 -6 1293.49 221.704 14
-4 -3 6 1781.38 232.742 7
-4 -3 6 2056.08 292.163 12
-4 3 6 1819.57 188.541 4
-4 3 6 1768.17 206.381 6
-4 3 6 1545.38 200.314 10
3 -3 -6 796.081 184.175 14
-3 -3 6 978.13 172.592 7
-3 -3 6 958.45 226.6 12
-3 3 6 1130.47 168.141 6
-3 3 6 977.455 146.63 4
-3 3 6 676.242 149.844 10
-2 -3 6 1313.59 194.65 7
-2 -3 6 1844.52 294.991 12
-2 3 6 1864.96 204.48 4
-2 3 6 1874.72 199.812 6
-2 3 6 1533.71 202.937 10
-1 -3 6 2288.47 293.856 12
-1 3 6 1560.11 184.664 4
-1 3 6 1630.75 186.788 6
-1 3 6 1861.85 226.66 10
0 3 6 1209.53 184.049 10
0 -3 6 1434.43 266.051 12
0 3 6 1146.74 165.96 4
0 3 6 1013.75 146.167 6
1 -3 6 514.535 171.477 12
1 3 6 320.892 93.665 6
1 3 6 245.392 91.404 4
2 3 6 -86.8505 104.431 10
2 -3 6 102.529 132.643 12
2 3 6 -23.0794 77.1271 4
3 3 6 -5.8232 78.902 10
3 -3 6 39.5612 117.571 12
3 3 6 -60.6691 77.9491 4
4 3 6 -1.7912 68.345 10
4 -3 6 49.9551 110.587 12
4 3 6 -96.8397 73.4904 4
5 3 6 23.9172 68.507 10
-5 -3 -6 -55.984 94.0779 14
5 -3 6 -25.9197 96.8106 12
5 3 6 73.8791 83.543 4
6 3 6 94.4617 73.8049 10
-6 -3 -6 -29.4283 87.1196 14
6 -3 6 138.047 115.5 12
6 -3 6 -109.571 65.3402 6
6 3 6 28.2822 87.0403 4
7 3 6 351.896 114.896 10
-7 -3 -6 427.566 119.082 14
7 -3 6 154.953 120.057 12
7 -3 6 597.804 108.741 6
7 3 6 334.224 115.055 4
8 3 6 90.1768 56.4802 10
8 -3 6 464.372 130.631 12
8 -3 6 463.032 90.1012 6
8 3 6 520.62 127.929 4
9 3 6 -61.252 46.2244 10
9 -3 6 -48.5628 101.323 12
9 -3 6 -14.3995 65.5356 6
9 3 6 116.13 91.9286 4
10 3 6 139.571 62.0689 10
10 -3 6 212.728 109.06 12
10 -3 6 26.3511 47.838 6
10 3 6 266.811 92.3689 4
11 3 6 -77.1015 46.3423 10
11 -3 6 -80.4444 70.234 12
12 -3 6 1272.45 175.057 12
12 3 6 1526.2 169.927 4
13 -3 6 2073.41 220.132 12
13 3 6 2302.21 204.006 4
14 3 6 1075.14 131.257 4
-11 -4 6 -145.532 114.195 12
10 -4 -6 420.66 121.043 14
-10 -4 6 387.314 128.054 12
9 -4 -6 12.5869 89.2554 14
-9 -4 6 -9.83636 108.177 12
8 -4 -6 77.4403 83.4819 14
-8 -4 6 164.056 97.5792 7
-8 -4 6 -88.366 103.031 12
7 -4 -6 194.902 99.5561 14
-7 -4 6 172.215 86.9259 7
-7 -4 6 160.473 139.203 12
-7 4 6 100.974 56.783 4
-6 -4 6 391.726 148.569 12
-6 4 6 268.64 65.1005 4
5 -4 -6 -171.299 97.8259 14
-5 -4 6 158.665 148.444 12
-5 4 6 41.6162 35.489 4
4 -4 -6 -34.9743 91.173 14
-4 -4 6 186.786 129.369 12
-4 4 6 81.6339 54.0481 4
3 -4 -6 191.738 120.347 14
-3 -4 6 559.042 164.867 12
-3 4 6 336.167 87.3855 4
2 -4 -6 517.92 141.74 14
-2 -4 6 786.094 179.081 12
-2 4 6 610.827 106.132 4
1 -4 -6 323.882 116.382 14
-1 -4 6 556.705 162.323 12
-1 4 6 323.014 86.3017 4
0 -4 -6 123.45 100.578 14
0 -4 6 293.492 130.398 12
0 4 6 201.275 81.764 4
1 -4 6 635.304 175.047 12
1 4 6 493.571 101.869 4
-2 -4 -6 1109.89 166.842 14
2 4 6 1520.04 171.346 4
-3 -4 -6 1254.79 168.002 14
3 4 6 1756.15 184.043 4
4 -4 6 1376.61 203.002 12
4 4 6 1146.99 154.652 4
5 -4 6 1098 184.858 12
5 4 6 306.127 95.6416 4
6 -4 6 2647.76 265.156 12
6 4 6 2683.57 212.901 4
7 -4 6 -46.8682 92.8976 12
7 4 6 35.3202 59.8362 4
8 -4 6 161.665 88.1964 12
8 4 6 51.5237 54.3007 4
9 -4 6 1618.98 206.83 12
9 4 6 1550.14 157.789 4
-8 0 7 -3.13387 69.6551 13
-8 0 7 -25.9792 44.8966 6
-7 0 7 -76.4595 95.234 13
-7 0 7 -74.3495 61.5852 6
-7 0 7 -18.0123 61.3526 10
-6 0 7 46.2437 78.8665 13
-6 0 7 -0.28703 73.0268 6
-6 0 7 -20.8735 62.807 10
-5 0 7 52.1575 82.2994 13
-5 0 7 -126.387 79.3127 6
-5 0 7 57.5427 71.0371 10
-4 0 7 108.451 80.428 13
-4 0 7 8.64189 65.5371 6
-4 0 7 -94.6768 74.3831 10
-3 0 7 -79.1407 90.0522 13
-3 0 7 -15.6689 62.5604 6
-3 0 7 -187.019 81.8297 10
-2 0 7 205.926 100.287 13
-2 0 7 92.933 66.9306 10
-1 0 7 125.416 93.7204 13
-1 0 7 -119.546 94.2118 6
-1 0 7 52.7613 57.8501 10
0 0 7 103.443 62.9582 10
0 0 7 78.5347 83.5513 13
0 0 7 -64.6678 70.7298 6
1 0 7 -52.3435 53.4898 10
1 0 7 -181.897 97.6287 13
1 0 7 -81.4095 67.8784 6
2 0 7 -45.2515 68.5634 10
2 0 7 -5.06944 74.922 13
2 0 7 -82.6376 76.6995 6
3 0 7 -42.1329 69.9215 10
3 0 7 21.6247 75.2258 13
3 0 7 36.3976 70.0459 6
4 0 7 -5.39086 54.5815 10
4 0 7 -62.8747 83.5494 13
4 0 7 36.509 57.2029 6
5 0 7 93.9785 58.1599 10
5 0 7 42.87 86.7596 13
5 0 7 -44.6006 57.0051 6
6 0 7 43.6112 52.4202 10
6 0 7 104.613 87.1968 13
6 0 7 -114.956 63.9256 6
7 0 7 -65.1549 51.9184 6
-7 1 7 326.069 81.3868 6
-7 1 7 294.129 105.604 10
-6 -1 7 631.353 162.539 13
-6 1 7 792.535 150.049 13
-6 1 7 677.463 127.836 6
-6 1 7 804.116 131.609 10
-5 -1 7 1791.98 214.323 13
-5 1 7 1429.42 189.665 13
-5 1 7 1676.43 180.341 6
-5 -1 7 1679.96 173.772 6
-5 1 7 1636.38 178.597 10
-4 -1 7 1229.23 182.148 13
-4 1 7 1235.31 183.38 13
-4 1 7 1166.26 160.016 6
-4 -1 7 1458.47 169.454 6
-4 1 7 1601.65 184.315 10
-3 -1 7 605.704 144.448 13
-3 1 7 681.647 158.195 13
-3 1 7 843.846 137.178 6
-3 -1 7 676.006 129.065 6
-3 1 7 743.735 140.691 10
-2 -1 7 99.5145 99.5246 13
-2 1 7 314.026 115.179 13
-2 1 7 474.851 105.482 6
-2 -1 7 324.913 79.4456 6
-2 1 7 163.811 99.593 10
-1 -1 7 158.095 106.221 13
-1 1 7 36.3311 81.032 13
-1 1 7 142.059 61.8365 6
-1 -1 7 31.0609 30.9537 6
-1 1 7 -40.2792 88.3119 10
0 1 7 82.5098 89.8508 10
0 -1 7 278.473 120.405 13
0 1 7 160.413 88.7331 13
0 1 7 191.754 78.0808 6
0 -1 7 211.39 75.503 6
1 1 7 328.179 114.334 10
1 -1 7 499.557 130.15 13
1 1 7 268.541 103.416 13
1 1 7 300.924 100.194 6
1 -1 7 399.385 99.7955 6
2 1 7 365.974 108.607 10
2 -1 7 136.76 95.6365 13
2 1 7 414.072 119.53 13
2 1 7 284.711 104.285 6
2 -1 7 197.242 94.7476 6
3 1 7 105.736 85.0179 10
3 -1 7 -134.316 88.662 13
3 1 7 -174.694 98.1199 13
3 1 7 51.7009 59.4217 6
3 -1 7 -36.9219 71.4524 6
4 1 7 266.332 97.5085 10
4 -1 7 31.5967 102.753 13
4 1 7 16.007 82.5373 13
4 1 7 17.6689 35.9187 6
4 -1 7 267.026 78.4269 6
5 1 7 636.094 122.967 10
5 -1 7 881.84 133.106 6

_iucr_refine_fcf_details         
;
data_TS_AS-MW_C30H40O2N2S2_Cu_100K_X1_CCDC1
_computing_structure_refinement   'olex2.refine 1.5 (Bourhis et al., 2015)'
_shelx_refln_list_code            4
loop_
  _space_group_symop_id
  _space_group_symop_operation_xyz
  1  x,y,z
  2  -x,y+1/2,-z+1/2
  3  -x,-y,-z
  4  x,-y-1/2,z-1/2

_space_group_crystal_system       monoclinic
_space_group_IT_number            14
_space_group_name_H-M_alt         'P 1 21/c 1'
_space_group_name_Hall            '-P 2ybc'
_symmetry_space_group_name_H-M    'P 1 21/c 1'
_symmetry_space_group_name_Hall   '-P 2ybc'
_symmetry_Int_Tables_number       14
_cell_length_a                    31.0223(11)
_cell_length_b                    7.1900(3)
_cell_length_c                    6.0107(2)
_cell_angle_alpha                 90
_cell_angle_beta                  91.400(3)
_cell_angle_gamma                 90
_cell_volume                      1340.29(9)
loop_
  _refln_index_h
  _refln_index_k
  _refln_index_l
  _refln_F_squared_calc
  _refln_F_squared_meas
  _refln_F_squared_sigma
  _refln_F_squared_weight
  _refln_observed_status
-36 1 1 14.684 24.417 5.796 123.358 o
-35 0 2 204.456 363.111 31.477 4.628 o
-35 1 1 4.406 10.667 5.904 198.621 o
-35 1 2 0.036 13.360 5.266 262.024 o
-35 2 1 124.064 160.190 16.030 13.312 o
-34 0 2 74.655 86.655 11.909 25.633 o
-34 1 1 6.306 10.471 6.168 176.577 o
-34 1 2 4.427 -1.088 5.632 263.759 o
-34 2 1 119.262 202.597 12.115 14.279 o
-34 2 2 9.781 31.459 7.958 93.693 o
-34 3 1 3.152 1.054 5.509 283.317 o
-33 0 2 223.034 338.639 17.867 6.449 o
-33 1 1 3.050 -0.669 6.312 231.309 o
-33 1 2 1.586 0.605 6.227 248.771 o
-33 1 3 0.099 -10.837 10.657 92.327 o
-33 2 1 53.907 85.124 15.992 22.502 o
-33 2 2 54.395 61.816 16.321 23.378 o
-33 3 1 5.686 14.031 10.269 81.344 o
-33 3 2 7.626 0.252 7.171 159.825 o
-32 0 2 106.913 149.274 13.324 16.549 o
-32 1 1 10.058 11.412 5.182 186.261 o
-32 1 2 1.469 -4.124 5.960 274.960 o
-32 1 3 40.202 32.188 5.314 73.664 o
-32 2 1 46.148 49.967 7.411 51.612 o
-32 2 2 17.849 25.840 8.440 80.367 o
-32 2 3 195.141 258.896 23.892 6.696 o
-32 3 1 15.658 22.496 7.890 92.267 o
-32 3 2 7.639 19.550 9.555 84.665 o
-32 4 1 26.037 38.438 10.531 52.281 o
-31 0 2 80.567 134.074 13.146 20.006 o
-31 0 4 116.028 113.416 18.743 13.460 o
-31 1 1 74.018 60.854 7.218 37.011 o
-31 1 2 1.277 4.633 8.287 139.565 o
-31 1 3 0.094 -4.067 7.456 188.342 o
-31 2 1 114.399 131.607 11.011 18.297 o
-31 2 2 12.082 -4.848 8.585 109.213 o
-31 2 3 55.276 57.140 8.785 40.953 o
-31 3 1 7.256 11.262 6.923 146.009 o
-31 3 2 3.326 5.238 5.523 253.606 o
-31 4 1 107.921 133.521 10.026 19.607 o
-31 4 2 30.508 34.342 9.553 56.310 o
-30 0 2 65.335 64.042 15.920 22.502 o
-30 0 4 213.647 332.988 20.404 6.301 o
-30 1 1 60.038 51.938 7.159 44.528 o
-30 1 2 1.934 -5.069 3.532 656.497 o
-30 1 3 1.541 -5.465 5.875 281.372 o
-30 1 4 19.590 14.064 6.830 107.549 o
-30 2 1 81.211 94.044 8.271 28.798 o
-30 2 2 8.792 -2.459 6.859 165.962 o
-30 2 3 100.899 124.629 13.412 18.133 o
-30 3 1 7.635 2.569 5.853 207.013 o
-30 3 2 4.101 10.179 7.414 145.950 o
-30 3 3 0.077 24.667 9.651 90.350 o
-30 4 1 88.763 101.817 10.075 24.400 o
-30 4 2 36.173 37.057 7.638 62.105 o
-29 0 2 285.432 281.476 18.605 5.757 o
-29 0 4 99.781 157.660 16.288 14.731 o
-29 1 1 0.153 -3.062 5.487 345.604 o
-29 1 2 0.584 -2.389 5.538 330.988 o
-29 1 3 26.252 28.359 9.716 60.348 o
-29 1 4 0.929 -8.107 5.407 339.632 o
-29 2 1 11.445 0.866 6.490 163.607 o
-29 2 2 110.135 91.412 9.013 22.930 o
-29 2 3 65.890 58.679 7.191 40.467 o
-29 2 4 20.951 35.604 7.075 83.273 o
-29 3 1 3.136 1.976 6.978 186.751 o
-29 3 2 0.683 -2.571 3.410 815.941 o
-29 3 3 6.729 -1.503 5.330 257.559 o
-29 4 1 15.023 13.839 6.527 124.675 o
-29 4 2 1.242 -3.355 5.887 284.515 o
-29 4 3 46.590 72.820 14.626 26.852 o
-29 5 1 8.857 -2.023 4.376 295.815 o
-28 0 2 113.760 124.328 13.829 16.662 o
-28 0 4 156.746 220.830 15.829 10.377 o
-28 1 1 809.511 888.766 22.403 1.182 o
-28 1 2 0.003 -2.465 4.716 472.052 o
-28 1 3 2.990 0.949 5.342 301.206 o
-28 1 4 3.164 2.161 5.332 290.192 o
-28 2 1 233.270 237.588 12.111 8.294 o
-28 2 2 49.205 51.760 8.000 47.312 o
-28 2 3 121.992 120.085 11.960 17.455 o
-28 2 4 49.139 77.755 9.579 37.326 o
-28 3 1 267.708 272.354 15.279 6.567 o
-28 3 2 0.179 2.579 5.557 313.019 o
-28 3 3 3.033 -0.000 5.770 270.478 o
-28 3 4 10.402 -8.038 9.686 92.861 o
-28 4 1 258.740 289.079 16.885 6.373 o
-28 4 2 0.163 -1.030 4.994 416.191 o
-28 4 3 99.134 120.805 11.547 20.144 o
-28 5 1 29.767 32.110 6.559 78.246 o
-28 5 2 4.116 -2.144 5.366 289.149 o
-27 0 2 170.143 156.240 15.622 11.251 o
-27 0 4 162.418 219.621 16.853 9.858 o
-27 1 1 1.930 1.783 4.979 350.820 o
-27 1 2 0.224 -2.715 6.236 267.241 o
-27 1 3 11.814 7.186 5.081 192.156 o
-27 1 4 0.490 1.699 5.121 366.418 o
-27 2 1 38.959 19.354 5.621 81.463 o
-27 2 2 84.846 72.485 9.864 28.103 o
-27 2 3 40.098 30.942 7.333 63.085 o
-27 2 4 49.412 61.543 9.898 39.149 o
-27 3 1 19.865 22.148 8.457 79.983 o
-27 3 2 0.612 4.859 9.302 114.062 o
-27 3 3 7.774 -3.473 7.265 156.503 o
-27 3 4 2.239 12.154 28.539 12.655 o
-27 4 1 5.941 5.212 6.792 169.631 o
-27 4 2 4.418 5.755 5.842 220.814 o
-27 4 3 26.024 25.993 6.448 88.847 o
-27 5 1 58.408 40.637 7.605 46.761 o
-27 5 2 0.253 -4.797 4.166 589.514 o
-26 0 2 1116.150 1121.310 31.845 0.701 o
-26 0 4 91.433 113.905 13.523 19.545 o
-26 1 1 229.609 247.853 16.152 7.571 o
-26 1 2 0.661 -1.513 5.528 330.676 o
-26 1 3 21.732 27.058 5.025 111.748 o
-26 1 4 0.817 -2.766 4.996 397.173 o
-26 1 5 10.172 11.014 4.388 215.978 o
-26 2 1 120.833 104.202 8.334 21.045 o
-26 2 2 507.707 488.286 18.116 2.702 o
-26 2 3 3.363 14.964 5.237 220.923 o
-26 2 4 15.197 23.266 5.220 133.510 o
-26 3 1 14.650 11.210 7.565 109.925 o
-26 3 2 5.388 0.220 7.388 162.403 o
-26 3 3 8.169 15.705 5.392 177.703 o
-26 3 4 1.441 -13.677 4.198 518.812 o
-26 4 1 93.463 86.364 11.423 23.303 o
-26 4 2 11.142 5.692 6.180 163.309 o
-26 4 3 4.020 -2.361 5.851 252.568 o
-26 5 1 20.548 30.508 7.624 82.056 o
-26 5 2 0.016 -2.640 4.379 546.845 o
-26 5 3 0.702 10.042 5.987 226.628 o
-25 0 2 578.566 567.281 26.031 2.048 o
-25 0 4 2.936 0.303 8.277 141.656 o
-25 1 1 326.734 361.164 15.148 4.887 o
-25 1 2 27.204 24.690 5.460 97.645 o
-25 1 3 154.165 141.372 9.278 15.220 o
-25 1 4 3.387 -1.293 5.358 300.990 o
-25 1 5 4.765 16.365 5.051 211.611 o
-25 2 1 250.319 245.735 11.312 7.806 o
-25 2 2 184.898 177.570 10.945 11.582 o
-25 2 3 87.081 84.595 7.273 29.802 o
-25 2 4 0.456 0.409 2.453 1455.100 o
-25 2 5 64.981 60.538 8.041 38.538 o
-25 3 1 110.047 115.309 10.232 20.279 o
-25 3 2 114.026 135.822 9.966 18.834 o
-25 3 3 74.173 51.260 14.100 25.102 o
-25 3 4 9.542 12.188 6.452 148.089 o
-25 4 1 285.534 275.936 18.929 5.762 o
-25 4 2 27.052 27.559 7.274 78.734 o
-25 4 3 63.975 51.512 7.514 41.948 o
-25 4 4 22.680 18.371 7.324 91.063 o
-25 5 1 33.931 24.639 5.937 82.449 o
-25 5 2 45.873 61.252 7.799 47.267 o
-25 5 3 35.765 31.391 7.432 66.144 o
-25 6 1 131.325 145.953 9.231 17.004 o
-24 0 2 136.966 154.840 12.819 14.359 o
-24 0 4 0.014 -4.629 7.878 169.139 o
-24 1 1 1.269 3.283 4.695 384.030 o
-24 1 2 43.529 44.216 6.109 60.706 o
-24 1 3 65.519 46.965 6.651 44.445 o
-24 1 4 1.718 0.784 5.335 325.059 o
-24 1 5 4.196 11.839 4.239 286.154 o
-24 2 1 7.755 -9.435 5.653 227.074 o
-24 2 2 119.930 124.774 8.046 20.032 o
-24 2 3 215.117 209.634 9.947 9.756 o
-24 2 4 2.672 4.432 4.473 362.588 o
-24 2 5 26.618 24.721 4.155 111.957 o
-24 3 1 19.196 21.148 8.118 85.179 o
-24 3 2 141.428 144.080 10.380 15.637 o
-24 3 3 49.073 49.764 7.347 50.189 o
-24 3 4 3.799 8.330 5.981 208.137 o
-24 4 1 1.943 10.988 6.475 188.832 o
-24 4 2 148.246 138.365 14.242 13.455 o
-24 4 3 157.427 172.328 12.934 12.513 o
-24 4 4 14.494 22.398 7.079 105.823 o
-24 5 1 30.637 34.357 6.805 74.040 o
-24 5 2 57.416 62.480 10.354 35.193 o
-24 5 3 50.971 60.094 8.222 43.774 o
-24 6 1 1.480 1.221 5.307 328.502 o
-24 6 2 55.845 59.732 6.295 46.990 o
-23 0 2 2417.110 2675.710 45.691 0.165 o
-23 0 4 14.449 15.527 8.458 92.361 o
-23 1 1 920.463 958.823 20.846 0.992 o
-23 1 2 0.915 -1.055 4.293 522.703 o
-23 1 3 2.195 6.424 5.112 291.371 o
-23 1 4 2.898 6.900 4.552 324.348 o
-23 1 5 0.184 3.038 3.534 673.762 o
-23 2 1 153.507 138.337 8.533 15.698 o
-23 2 2 1267.000 1318.510 22.966 0.570 o
-23 2 3 276.002 267.222 11.172 6.914 o
-23 2 4 5.605 -2.349 4.791 315.977 o
-23 2 5 2.608 3.510 5.682 260.837 o
-23 3 1 144.253 128.845 10.582 15.928 o
-23 3 2 1.061 -7.088 5.440 333.176 o
-23 3 3 5.571 -0.380 4.776 317.990 o
-23 3 4 3.840 2.535 5.454 268.588 o
-23 3 5 1.185 -4.412 4.155 540.749 o
-23 4 1 114.904 102.756 10.936 19.877 o
-23 4 2 374.555 350.343 21.666 3.978 o
-23 4 3 235.821 246.175 15.289 7.584 o
-23 4 4 146.871 155.912 13.885 13.183 o
-23 5 1 3.912 2.691 8.349 132.373 o
-23 5 2 20.814 14.894 7.767 91.603 o
-23 5 3 33.090 32.395 7.025 70.912 o
-23 6 1 4.376 -4.152 5.068 311.749 o
-23 6 2 40.695 29.675 6.793 66.153 o
-22 0 2 46.713 45.706 7.767 51.179 o
-22 0 4 50.524 52.815 10.340 38.994 o
-22 1 1 329.107 305.857 10.504 5.566 o
-22 1 2 16.161 12.067 4.460 169.315 o
-22 1 3 468.609 481.025 14.547 3.044 o
-22 1 4 4.321 2.622 5.121 287.282 o
-22 1 5 0.868 -1.237 3.687 692.266 o
-22 2 1 121.159 112.549 8.711 20.206 o
-22 2 2 53.035 58.080 5.303 51.727 o
-22 2 3 36.221 31.594 5.621 77.008 o
-22 2 4 0.227 -6.937 4.930 424.852 o
-22 2 5 8.564 4.356 4.267 275.504 o
-22 3 1 84.672 63.640 7.451 32.885 o
-22 3 2 43.997 43.684 6.856 57.337 o
-22 3 3 44.367 31.322 5.593 68.166 o
-22 3 4 10.628 -0.346 6.980 153.480 o
-22 3 5 19.486 38.173 5.207 102.166 o
-22 4 1 70.130 68.058 10.044 31.653 o
-22 4 2 30.888 16.892 9.206 64.811 o
-22 4 3 26.832 30.711 7.399 76.040 o
-22 4 4 169.469 198.621 13.448 11.071 o
-22 5 1 773.948 781.096 22.781 1.330 o
-22 5 2 5.568 4.004 6.322 194.806 o
-22 5 3 12.577 19.947 6.932 115.548 o
-22 5 4 6.380 2.564 10.259 87.988 o
-22 6 1 10.854 12.053 6.356 145.661 o
-22 6 2 25.055 30.753 6.369 87.384 o
-21 0 2 27.490 19.345 6.300 93.437 o
-21 0 4 318.603 318.524 16.788 5.160 o
-21 1 1 570.191 564.968 13.420 2.308 o
-21 1 2 185.612 155.288 8.082 12.939 o
-21 1 3 16.070 14.854 4.906 152.668 o
-21 1 4 15.883 13.044 5.732 139.272 o
-21 1 5 4.116 10.751 4.643 268.527 o
-21 2 1 403.538 383.812 12.447 4.021 o
-21 2 2 0.412 -1.123 3.448 831.183 o
-21 2 3 0.652 0.239 4.509 483.256 o
-21 2 4 96.651 92.949 7.896 26.170 o
-21 2 5 56.269 53.357 6.361 48.283 o
-21 3 1 203.798 196.105 11.950 10.061 o
-21 3 2 650.835 591.193 17.034 1.914 o
-21 3 3 162.829 135.492 10.056 14.475 o
-21 3 4 47.339 58.550 7.672 47.627 o
-21 3 5 41.144 46.685 7.349 56.154 o
-21 4 1 367.786 345.126 18.532 4.274 o
-21 4 2 117.696 98.901 9.925 20.594 o
-21 4 3 0.785 -2.607 6.933 212.210 o
-21 4 4 10.866 2.368 6.970 147.940 o
-21 5 1 1514.330 1605.390 32.716 0.402 o
-21 5 2 243.210 241.208 12.874 7.841 o
-21 5 3 242.631 227.478 12.219 8.150 o
-21 5 4 6.242 3.064 5.813 218.300 o
-21 6 1 25.346 19.629 5.936 101.222 o
-21 6 2 140.056 127.234 8.936 17.213 o
-21 6 3 4.781 9.371 13.577 52.033 o
-20 0 2 1021.810 992.921 24.276 0.854 o
-20 0 4 11.807 7.100 6.974 135.720 o
-20 0 6 36.610 45.654 9.058 51.611 o
-20 1 1 512.897 553.495 11.937 2.628 o
-20 1 2 286.388 245.533 9.484 7.087 o
-20 1 3 472.062 522.420 13.937 2.907 o
-20 1 4 43.120 33.091 6.390 64.512 o
-20 1 5 5.080 2.558 5.137 275.860 o
-20 1 6 5.238 -1.622 5.315 277.441 o
-20 2 1 133.483 105.474 6.761 20.278 o
-20 2 2 131.305 111.020 6.621 20.275 o
-20 2 3 46.190 29.631 5.732 66.526 o
-20 2 4 1.798 -1.475 5.381 325.856 o
-20 2 5 93.062 104.782 7.555 26.069 o
-20 3 1 19.582 14.830 5.126 134.582 o
-20 3 2 941.849 836.207 20.891 1.041 o
-20 3 3 482.482 494.950 21.804 2.715 o
-20 3 4 107.535 89.890 8.916 23.539 o
-20 3 5 5.008 2.746 5.920 224.572 o
-20 4 1 151.953 128.035 10.761 15.255 o
-20 4 2 279.606 269.681 15.261 6.360 o
-20 4 3 60.117 47.125 7.019 46.038 o
-20 4 4 3.637 8.895 5.958 208.349 o
-20 4 5 41.813 55.304 12.639 34.503 o
-20 5 1 559.278 595.720 20.972 2.166 o
-20 5 2 198.439 167.252 11.736 10.962 o
-20 5 3 373.421 363.630 15.521 4.295 o
-20 5 4 5.471 4.882 3.488 392.610 o
-20 6 1 32.278 21.941 6.637 80.979 o
-20 6 2 676.792 673.759 19.084 1.696 o
-20 6 3 25.532 37.038 5.993 85.187 o
-20 7 1 333.345 342.771 13.444 5.036 o
-19 0 2 62.053 58.588 7.651 40.944 o
-19 0 4 3.780 -3.299 6.612 207.464 o
-19 0 6 64.514 66.792 12.323 28.651 o
-19 1 1 490.896 479.464 11.508 2.975 o
-19 1 2 355.850 310.112 9.300 5.182 o
-19 1 3 3929.420 4029.450 46.089 0.070 o
-19 1 4 110.768 96.924 7.745 23.492 o
-19 1 5 34.086 35.123 5.827 76.150 o
-19 1 6 2.141 7.122 3.545 456.060 o
-19 2 1 9.151 6.287 3.568 295.027 o
-19 2 2 15.060 7.727 4.471 188.641 o
-19 2 3 367.004 315.181 12.510 4.825 o
-19 2 4 9.252 10.668 5.678 176.516 o
-19 2 5 46.238 37.317 5.799 62.662 o
-19 2 6 15.615 51.584 15.415 32.889 o
-19 3 1 119.441 114.123 9.309 19.907 o
-19 3 2 1039.330 907.713 22.443 0.885 o
-19 3 3 810.784 786.870 24.431 1.248 o
-19 3 4 314.891 321.207 13.682 5.449 o
-19 3 5 5.471 13.081 4.893 226.982 o
-19 4 1 19.284 20.320 6.831 101.583 o
-19 4 2 540.819 471.571 19.065 2.553 o
-19 4 3 323.651 258.181 13.466 5.840 o
-19 4 4 12.823 7.766 5.800 161.577 o
-19 4 5 26.737 24.467 7.525 78.879 o
-19 5 1 0.327 0.762 5.556 326.655 o
-19 5 2 157.649 136.745 9.984 14.838 o
-19 5 3 6.585 2.865 5.498 233.343 o
-19 5 4 54.828 53.252 7.622 45.369 o
-19 6 1 16.895 11.617 5.928 134.139 o
-19 6 2 718.343 681.157 20.050 1.573 o
-19 6 3 11.350 19.880 4.808 165.506 o
-19 7 1 6.801 12.437 4.115 254.985 o
-19 7 2 84.224 76.974 16.657 18.809 o
-18 0 2 455.736 485.587 16.548 3.057 o
-18 0 4 71.622 87.154 10.551 28.258 o
-18 0 6 65.164 75.443 8.123 35.775 o
-18 1 1 6.533 9.508 3.811 296.078 o
-18 1 2 87.071 73.769 5.486 33.401 o
-18 1 3 795.927 795.083 16.268 1.319 o
-18 1 4 17.197 7.889 4.795 166.589 o
-18 1 5 227.369 253.192 11.115 8.389 o
-18 1 6 1.024 7.305 2.900 618.972 o
-18 2 1 90.690 69.796 5.045 33.412 o
-18 2 2 172.624 158.864 7.319 13.870 o
-18 2 3 1088.060 1013.930 19.281 0.799 o
-18 2 4 68.664 85.259 8.801 32.091 o
-18 2 5 11.305 12.389 4.880 185.153 o
-18 2 6 7.034 13.798 4.477 228.084 o
-18 3 1 120.483 98.957 7.718 21.888 o
-18 3 2 276.132 237.899 11.020 7.273 o
-18 3 3 116.410 111.118 8.186 21.279 o
-18 3 4 32.020 29.916 6.628 76.305 o
-18 3 5 0.014 -1.753 5.221 384.859 o
-18 4 1 64.168 60.000 7.930 39.188 o
-18 4 2 1.234 2.667 5.436 306.781 o
-18 4 3 901.708 819.947 20.680 1.107 o
-18 4 4 108.432 113.291 10.467 20.408 o
-18 4 5 10.796 -0.329 7.338 142.184 o
-18 5 1 150.991 146.881 11.936 14.099 o
-18 5 2 28.963 18.715 5.894 95.567 o
-18 5 3 15.338 12.395 6.328 129.853 o
-18 5 4 16.484 10.375 5.556 145.923 o
-18 6 1 23.934 19.006 6.324 100.083 o
-18 6 2 79.371 77.525 8.515 30.815 o
-18 6 3 49.166 45.358 5.897 56.761 o
-18 7 1 31.955 24.649 5.622 87.906 o
-18 7 2 37.275 42.151 6.586 64.692 o
-17 0 2 0.456 1.923 4.957 386.812 o
-17 0 4 2390.830 2434.730 43.412 0.178 o
-17 0 6 31.902 21.803 6.393 83.644 o
-17 1 1 71.291 84.793 5.387 36.817 o
-17 1 2 12.933 13.780 3.903 199.350 o
-17 1 3 429.997 387.642 11.530 3.784 o
-17 1 4 50.888 45.803 6.232 54.217 o
-17 1 5 467.845 497.410 15.073 2.983 o
-17 1 6 41.349 42.848 4.962 68.334 o
-17 2 1 1.096 -3.249 2.978 967.187 o
-17 2 2 25.702 22.185 3.705 122.597 o
-17 2 3 476.496 454.132 14.354 3.085 o
-17 2 4 1057.110 1071.220 21.166 0.796 o
-17 2 5 0.759 0.638 4.524 468.280 o
-17 2 6 3.799 16.217 7.426 135.911 o
-17 3 1 11.235 11.704 6.843 133.055 o
-17 3 2 77.786 59.123 5.882 38.343 o
-17 3 3 11.596 6.034 4.596 216.816 o
-17 3 4 151.339 128.647 8.905 16.137 o
-17 3 5 16.756 12.674 5.473 142.167 o
-17 4 1 0.065 2.685 6.847 212.396 o
-17 4 2 76.617 71.310 7.190 34.533 o
-17 4 3 364.891 348.993 15.011 4.501 o
-17 4 4 32.543 25.151 6.442 80.068 o
-17 4 5 0.430 0.223 6.153 270.351 o
-17 5 1 63.207 51.306 8.571 39.604 o
-17 5 2 77.376 63.145 7.477 35.071 o
-17 5 3 76.086 53.030 6.920 38.229 o
-17 5 4 21.565 13.747 6.535 107.841 o
-17 6 1 1.067 7.763 6.090 227.579 o
-17 6 2 36.005 31.920 6.820 69.473 o
-17 6 3 10.336 7.411 5.861 173.405 o
-17 7 1 14.723 6.207 4.389 198.892 o
-17 7 2 36.615 36.724 6.016 71.173 o
-16 0 2 8.408 0.608 3.840 340.653 o
-16 0 4 5190.080 5421.050 55.990 0.040 o
-16 0 6 30.775 32.302 6.595 76.608 o
-16 1 1 31.795 35.385 7.994 64.392 o
-16 1 2 27.146 22.272 3.817 117.161 o
-16 1 3 231.133 176.819 8.279 10.056 o
-16 1 4 60.700 50.520 5.601 48.655 o
-16 1 5 27.532 17.964 6.742 89.912 o
-16 1 6 79.898 85.320 6.067 33.102 o
-16 2 1 20.227 21.958 3.765 140.949 o
-16 2 2 25.899 13.859 3.441 139.064 o
-16 2 3 22.749 22.779 4.504 121.165 o
-16 2 4 2272.740 2390.070 29.461 0.195 o
-16 2 5 87.255 84.040 7.259 29.844 o
-16 2 6 13.350 -2.351 3.808 266.629 o
-16 3 1 41.987 31.762 5.054 73.224 o
-16 3 2 21.424 25.145 4.589 120.497 o
-16 3 3 1.895 -2.143 4.079 522.905 o
-16 3 4 199.254 180.878 10.157 11.006 o
-16 3 5 20.412 24.313 5.444 113.203 o
-16 3 6 230.701 206.095 23.480 6.609 o
-16 4 1 29.237 21.938 5.865 92.501 o
-16 4 2 90.192 80.068 7.261 29.616 o
-16 4 3 48.175 44.146 6.853 54.290 o
-16 4 4 109.812 86.283 10.013 22.424 o
-16 4 5 43.534 52.399 8.584 47.967 o
-16 5 1 37.992 35.922 7.699 60.763 o
-16 5 2 18.821 10.182 5.950 129.727 o
-16 5 3 40.978 34.786 5.661 69.524 o
-16 5 4 48.692 55.635 8.406 45.257 o
-16 6 1 30.593 32.303 7.434 70.740 o
-16 6 2 44.821 45.777 6.977 55.509 o
-16 6 3 22.687 24.182 5.220 110.578 o
-16 6 4 42.306 23.268 6.736 68.008 o
-16 7 1 18.186 21.112 5.509 122.630 o
-16 7 2 102.041 91.284 7.265 25.922 o
-15 0 2 27.356 26.357 6.376 87.156 o
-15 0 4 5.764 -6.827 7.414 160.217 o
-15 0 6 36.792 38.205 7.178 63.669 o
-15 1 1 992.905 1104.620 44.599 0.747 o
-15 1 2 7.753 4.826 3.454 341.486 o
-15 1 3 4.670 7.891 3.495 373.550 o
-15 1 4 3.005 -0.091 4.356 429.422 o
-15 1 5 69.065 70.715 6.266 38.773 o
-15 1 6 78.611 73.414 6.220 35.085 o
-15 2 1 11.167 14.011 5.042 176.095 o
-15 2 2 3.697 3.470 2.938 564.963 o
-15 2 3 33.565 32.409 4.588 86.890 o
-15 2 4 10.882 1.056 4.299 264.761 o
-15 2 5 166.743 160.326 9.059 13.704 o
-15 2 6 9.637 4.455 4.308 258.619 o
-15 3 1 290.550 298.826 10.741 6.308 o
-15 3 2 13.735 10.879 3.964 202.404 o
-15 3 3 2.406 -0.229 4.811 381.477 o
-15 3 4 4.087 5.040 5.072 277.319 o
-15 3 5 164.946 159.185 9.937 13.564 o
-15 3 6 267.154 228.370 14.745 7.127 o
-15 4 1 18.118 14.064 5.855 127.581 o
-15 4 2 7.373 8.743 4.610 243.801 o
-15 4 3 0.809 -0.254 4.794 429.479 o
-15 4 4 89.133 82.072 9.886 26.291 o
-15 4 5 66.126 71.290 7.860 36.663 o
-15 5 1 129.978 129.487 11.097 16.848 o
-15 5 2 5.642 -2.961 5.011 296.155 o
-15 5 3 5.132 7.169 4.871 263.717 o
-15 5 4 47.291 44.679 6.961 54.282 o
-15 5 5 204.377 203.815 13.644 9.498 o
-15 6 1 35.756 28.898 7.779 65.113 o
-15 6 2 7.471 -1.494 5.598 232.881 o
-15 6 3 113.228 101.681 8.001 22.540 o
-15 6 4 46.320 53.122 8.728 45.883 o
-15 7 1 68.406 55.106 7.252 40.045 o
-15 7 2 48.772 42.856 5.816 58.285 o
-14 0 2 747.317 777.713 19.807 1.406 o
-14 0 4 29.320 18.069 6.043 93.992 o
-14 0 6 5.769 16.507 8.777 101.755 o
-14 1 1 861.355 1003.070 33.026 0.974 o
-14 1 2 13.402 9.477 3.822 215.381 o
-14 1 3 1.350 2.150 3.221 709.937 o
-14 1 4 37.899 29.801 4.579 82.384 o
-14 1 5 573.006 600.191 14.663 2.207 o
-14 1 6 11.976 7.022 4.236 223.738 o
-14 2 1 124.086 138.275 21.704 10.868 o
-14 2 2 436.628 425.947 9.082 3.622 o
-14 2 3 18.023 10.353 3.349 189.740 o
-14 2 4 23.691 15.120 4.036 136.892 o
-14 2 5 661.836 718.562 18.478 1.682 o
-14 2 6 11.544 11.948 4.880 185.045 o
-14 3 1 358.729 388.331 11.808 4.509 o
-14 3 2 50.185 35.939 4.306 65.600 o
-14 3 3 21.971 22.694 5.090 115.917 o
-14 3 4 97.008 75.429 7.355 28.480 o
-14 3 5 432.565 452.971 13.891 3.415 o
-14 3 6 43.624 37.395 5.320 67.181 o
-14 4 1 94.364 94.369 7.635 26.747 o
-14 4 2 102.096 80.974 7.286 26.896 o
-14 4 3 0.103 2.099 4.885 404.504 o
-14 4 4 26.133 16.471 7.116 89.376 o
-14 4 5 656.975 714.033 21.180 1.672 o
-14 5 1 323.557 307.488 15.464 5.279 o
-14 5 2 44.664 37.265 6.648 60.195 o
-14 5 3 30.240 26.118 5.873 87.344 o
-14 5 4 8.512 6.197 5.069 222.229 o
-14 5 5 257.725 228.322 14.797 7.343 o
-14 6 1 98.545 85.016 9.884 24.389 o
-14 6 2 8.756 6.034 5.246 212.608 o
-14 6 3 90.883 95.240 8.153 26.791 o
-14 6 4 4.609 4.899 6.470 191.457 o
-14 7 1 110.625 94.621 8.600 22.976 o
-14 7 2 10.832 12.080 5.604 166.482 o
-14 7 3 5.349 -9.930 15.898 39.998 o
-13 0 2 628.011 715.687 47.109 1.349 o
-13 0 4 36.393 45.412 7.309 60.323 o
-13 0 6 3.019 7.543 4.067 361.870 o
-13 1 1 487.124 435.884 20.982 2.878 o
-13 1 2 33.108 20.642 12.078 45.285 o
-13 1 3 209.231 209.666 7.393 10.429 o
-13 1 4 0.654 -3.798 4.487 492.662 o
-13 1 5 66.202 41.643 5.529 48.242 o
-13 1 6 0.314 -4.439 4.494 505.676 o
-13 2 1 26.667 31.703 14.807 34.621 o
-13 2 2 535.048 602.061 11.654 2.405 o
-13 2 3 0.035 -4.013 3.344 933.803 o
-13 2 4 0.451 -10.219 4.012 620.843 o
-13 2 5 0.584 2.874 4.285 476.521 o
-13 2 6 75.426 64.399 6.344 37.469 o
-13 3 1 4.124 8.480 3.831 348.806 o
-13 3 2 24.048 23.298 3.804 124.859 o
-13 3 3 20.349 20.008 4.314 136.044 o
-13 3 4 0.102 -3.526 4.894 435.077 o
-13 3 5 2.141 12.660 4.677 280.031 o
-13 3 6 1.407 0.804 3.636 635.906 o
-13 4 1 11.367 21.863 5.115 153.308 o
-13 4 2 170.505 156.419 8.497 13.759 o
-13 4 3 1.793 -5.998 4.122 518.471 o
-13 4 4 122.258 117.617 11.571 17.818 o
-13 4 5 2.114 4.061 5.982 242.208 o
-13 5 1 313.500 279.198 12.204 5.941 o
-13 5 2 6.098 5.971 5.077 246.775 o
-13 5 3 2.573 2.591 4.605 371.369 o
-13 5 4 5.587 6.647 6.082 196.478 o
-13 5 5 52.508 56.109 6.459 49.324 o
-13 6 1 29.242 43.421 8.369 60.895 o
-13 6 2 33.803 33.267 6.483 73.279 o
-13 6 3 14.105 12.890 6.948 120.494 o
-13 6 4 94.339 91.050 11.197 23.089 o
-13 7 1 131.576 104.120 9.059 19.239 o
-13 7 2 8.354 3.406 4.834 250.126 o
-13 7 3 3.891 7.472 6.008 209.454 o
-12 0 2 829.566 881.531 49.571 0.952 o
-12 0 4 5.848 7.184 5.423 224.120 o
-12 0 6 0.460 -4.687 7.291 194.526 o
-12 1 1 4048.840 4102.610 74.896 0.065 o
-12 1 2 20.761 4.932 11.564 59.029 o
-12 1 3 201.457 210.125 7.264 10.790 o
-12 1 4 15.501 13.082 4.030 180.836 o
-12 1 5 344.048 288.551 10.615 5.458 o
-12 1 6 0.208 -1.376 3.915 668.525 o
-12 2 1 3088.440 3023.630 87.911 0.107 o
-12 2 2 472.347 486.446 14.811 2.996 o
-12 2 3 51.248 46.040 4.140 60.651 o
-12 2 4 2.874 -0.738 3.687 557.567 o
-12 2 5 148.957 144.680 8.079 15.995 o
-12 2 6 21.717 23.362 5.043 116.323 o
-12 3 1 51.631 42.914 5.429 57.489 o
-12 3 2 95.007 64.079 4.932 33.102 o
-12 3 3 140.869 140.188 7.764 17.062 o
-12 3 4 42.516 41.420 6.969 58.777 o
-12 3 5 17.616 20.327 5.010 133.886 o
-12 3 6 0.821 11.467 4.512 324.056 o
-12 4 1 1912.050 1779.280 35.918 0.285 o
-12 4 2 89.911 93.269 6.974 28.498 o
-12 4 3 62.563 50.711 6.053 46.472 o
-12 4 4 59.523 59.399 9.543 37.021 o
-12 4 5 168.342 162.625 11.447 12.720 o
-12 5 1 372.068 345.419 13.394 4.527 o
-12 5 2 3.874 5.147 5.129 275.276 o
-12 5 3 29.009 22.177 5.349 97.671 o
-12 5 4 27.767 37.606 7.396 71.188 o
-12 5 5 32.773 11.745 6.103 92.876 o
-12 6 1 882.961 797.307 25.571 1.122 o
-12 6 2 3.047 2.088 5.065 316.964 o
-12 6 3 2.414 1.850 5.249 312.160 o
-12 6 4 41.378 41.600 7.632 56.481 o
-12 7 1 232.142 223.644 13.568 8.288 o
-12 7 2 54.651 42.440 7.271 49.371 o
-12 7 3 13.165 -2.693 4.529 233.170 o
-12 8 1 172.228 163.940 24.314 8.061 o
-11 0 2 1.016 2.023 11.716 74.499 o
-11 0 4 29.990 27.469 6.373 82.515 o
-11 0 6 18.135 12.621 6.723 114.368 o
-11 1 1 1212.280 1097.640 29.388 0.652 o
-11 1 2 119.853 95.447 17.455 14.638 o
-11 1 3 686.930 701.472 12.222 1.690 o
-11 1 4 20.122 17.426 3.922 148.193 o
-11 1 5 171.323 131.730 7.576 14.879 o
-11 1 6 4.693 0.972 4.526 350.352 o
-11 2 1 367.152 334.977 36.017 3.110 o
-11 2 2 9.709 4.159 6.985 148.546 o
-11 2 3 76.371 64.603 4.222 40.293 o
-11 2 4 22.699 17.701 4.220 133.194 o
-11 2 5 10.513 11.964 4.072 220.943 o
-11 2 6 10.899 7.338 3.526 264.809 o
-11 3 1 76.204 87.118 6.392 33.488 o
-11 3 2 382.900 321.178 9.794 4.713 o
-11 3 3 264.729 263.223 9.127 7.438 o
-11 3 4 59.071 59.855 6.159 45.664 o
-11 3 5 128.233 105.461 8.453 19.942 o
-11 3 6 6.915 9.625 6.277 171.621 o
-11 4 1 321.492 321.525 11.623 5.491 o
-11 4 2 27.458 20.628 4.741 108.868 o
-11 4 3 158.404 136.225 8.154 15.528 o
-11 4 4 23.155 16.476 6.415 103.088 o
-11 4 5 0.287 -0.398 5.522 338.654 o
-11 4 6 6.730 -15.718 12.334 63.843 o
-11 5 1 566.028 576.842 16.689 2.252 o
-11 5 2 0.472 1.786 4.861 402.220 o
-11 5 3 23.137 12.780 4.881 130.110 o
-11 5 4 15.141 21.215 5.804 126.650 o
-11 5 5 76.737 53.713 7.011 37.698 o
-11 6 1 585.655 593.078 19.706 2.096 o
-11 6 2 26.287 24.174 5.835 96.075 o
-11 6 3 25.783 21.090 5.343 105.546 o
-11 6 4 20.532 21.209 6.240 105.939 o
-11 7 1 211.024 204.959 12.032 9.593 o
-11 7 2 266.178 243.769 12.777 7.235 o
-11 7 3 7.657 2.889 5.847 205.887 o
-11 8 1 328.503 324.399 17.943 4.892 o
-10 0 2 816.569 665.763 40.133 1.190 o
-10 0 4 0.002 0.730 5.069 398.433 o
-10 0 6 1.228 14.574 6.624 176.226 o
-10 1 1 742.412 649.359 21.227 1.542 o
-10 1 2 1546.950 1478.170 56.566 0.380 o
-10 1 3 208.116 169.197 6.463 11.603 o
-10 1 4 14.506 3.752 3.436 246.908 o
-10 1 5 0.807 7.623 4.293 390.645 o
-10 1 6 156.977 138.472 8.358 15.476 o
-10 2 1 382.670 316.095 44.048 2.589 o
-10 2 2 162.493 113.892 18.334 11.404 o
-10 2 3 153.077 135.565 5.799 16.847 o
-10 2 4 12.554 13.142 3.795 208.050 o
-10 2 5 48.194 46.930 6.123 56.072 o
-10 2 6 0.471 0.923 3.463 767.125 o
-10 3 1 6.348 11.779 6.306 167.966 o
-10 3 2 3094.110 3005.070 47.230 0.113 o
-10 3 3 0.006 -3.456 3.223 1009.920 o
-10 3 4 70.592 67.614 6.373 38.589 o
-10 3 5 0.306 7.809 4.393 389.044 o
-10 3 6 602.897 515.523 18.777 2.192 o
-10 4 1 129.676 113.806 7.612 19.766 o
-10 4 2 3.556 14.114 4.415 268.143 o
-10 4 3 213.949 198.564 9.208 10.160 o
-10 4 4 135.979 110.185 9.079 18.407 o
-10 4 5 41.636 37.386 7.719 57.371 o
-10 4 6 27.569 43.808 9.501 55.441 o
-10 5 1 354.029 350.655 13.083 4.732 o
-10 5 2 859.418 805.144 19.889 1.184 o
-10 5 3 100.116 88.140 7.496 26.371 o
-10 5 4 20.007 23.670 5.791 110.345 o
-10 5 5 4.656 10.119 6.802 163.469 o
-10 6 1 4.316 13.481 6.116 181.331 o
-10 6 2 33.543 34.765 6.303 73.911 o
-10 6 3 94.401 85.324 7.567 27.737 o
-10 6 4 202.581 204.429 12.906 9.725 o
-10 7 1 134.401 131.767 10.142 16.893 o
-10 7 2 17.519 18.617 6.002 120.107 o
-10 7 3 25.662 24.693 5.823 96.885 o
-10 8 1 61.377 64.281 9.748 35.185 o
-9 0 2 631.911 645.356 37.000 1.582 o
-9 0 4 25.869 22.444 5.636 100.668 o
-9 0 6 186.175 167.971 14.992 10.524 o
-9 1 1 2014.030 1870.440 49.613 0.252 o
-9 1 2 835.990 791.110 41.276 1.068 o
-9 1 3 1382.550 1310.790 15.612 0.523 o
-9 1 4 54.290 43.438 4.879 57.078 o
-9 1 5 5.629 2.688 4.350 330.785 o
-9 1 6 0.006 0.203 4.190 591.684 o
-9 2 1 1524.090 1417.630 41.011 0.418 o
-9 2 2 134.733 135.966 21.461 10.634 o
-9 2 3 17.272 9.181 2.787 213.284 o
-9 2 4 2.606 -1.348 3.568 600.874 o
-9 2 5 5.525 -1.692 4.629 332.754 o
-9 2 6 69.595 52.049 4.922 45.069 o
-9 3 1 45.571 20.948 25.643 13.614 o
-9 3 2 1615.780 1588.460 25.614 0.381 o
-9 3 3 0.845 0.090 2.901 1046.510 o
-9 3 4 240.359 234.881 10.187 8.404 o
-9 3 5 29.104 23.105 5.313 96.950 o
-9 3 6 0.964 10.912 5.270 265.405 o
-9 4 1 935.403 916.830 20.291 1.002 o
-9 4 2 23.169 12.803 4.166 141.280 o
-9 4 3 8.114 0.502 3.889 343.670 o
-9 4 4 60.443 44.050 6.695 47.587 o
-9 4 5 7.011 1.137 6.097 205.383 o
-9 4 6 0.618 0.265 7.436 185.371 o
-9 5 1 406.821 400.942 13.848 3.854 o
-9 5 2 276.979 255.475 10.999 7.044 o
-9 5 3 401.215 395.592 14.108 3.920 o
-9 5 4 70.562 68.542 7.440 36.463 o
-9 5 5 104.511 103.773 8.785 23.049 o
-9 6 1 198.660 201.669 11.004 10.374 o
-9 6 2 54.024 41.036 6.284 53.539 o
-9 6 3 4.317 -1.644 5.424 281.433 o
-9 6 4 168.709 147.234 11.852 13.001 o
-9 7 1 283.217 237.637 12.108 6.986 o
-9 7 2 26.672 52.813 8.805 56.873 o
-9 7 3 233.003 222.914 13.956 8.205 o
-9 8 1 2.598 7.118 7.039 172.562 o
-8 0 2 87.911 68.105 13.534 22.732 o
-8 0 4 75.465 67.894 7.583 34.742 o
-8 0 6 35.745 17.649 7.031 76.149 o
-8 1 1 492.165 411.150 14.098 3.130 o
-8 1 2 133.033 127.095 19.540 11.824 o
-8 1 3 814.075 778.016 13.202 1.316 o
-8 1 4 182.284 158.105 7.140 13.295 o
-8 1 5 6.044 20.294 5.514 172.833 o
-8 1 6 22.935 14.663 4.733 129.959 o
-8 2 1 232.765 190.738 14.712 8.542 o
-8 2 2 134.797 122.732 17.607 12.886 o
-8 2 3 118.139 104.189 5.626 23.197 o
-8 2 4 35.181 37.056 4.205 83.205 o
-8 2 5 53.156 47.562 5.487 54.549 o
-8 2 6 10.079 5.134 3.392 299.689 o
-8 3 1 84.903 95.882 29.420 8.939 o
-8 3 2 50.916 66.430 5.454 50.081 o
-8 3 3 7.868 7.251 3.516 311.616 o
-8 3 4 574.830 533.268 14.429 2.342 o
-8 3 5 51.993 40.078 5.788 57.017 o
-8 3 6 90.635 83.577 8.297 27.860 o
-8 4 1 216.484 195.016 9.141 10.141 o
-8 4 2 278.139 227.208 8.948 7.576 o
-8 4 3 26.972 15.718 5.142 111.402 o
-8 4 4 0.001 2.367 6.992 205.738 o
-8 4 5 58.366 41.279 8.559 43.634 o
-8 4 6 0.885 5.923 7.001 187.378 o
-8 5 1 783.674 816.546 20.414 1.297 o
-8 5 2 384.231 388.269 13.132 4.167 o
-8 5 3 468.222 468.404 16.120 3.044 o
-8 5 4 162.467 133.936 9.479 14.788 o
-8 5 5 183.820 183.911 11.295 11.380 o
-8 6 1 20.810 12.410 5.240 132.522 o
-8 6 2 179.263 151.209 10.935 12.595 o
-8 6 3 0.937 1.072 5.240 348.434 o
-8 6 4 22.800 21.080 6.136 102.570 o
-8 7 1 436.598 432.260 17.607 3.336 o
-8 7 2 880.370 884.695 27.956 1.053 o
-8 7 3 249.971 231.332 11.371 8.009 o
-8 8 1 132.608 108.812 14.792 15.141 o
-8 8 2 13.581 15.600 6.455 127.786 o
-7 0 2 3831.020 3917.120 79.156 0.071 o
-7 0 4 44.473 41.521 6.523 59.234 o
-7 0 6 220.974 210.856 14.293 8.681 o
-7 1 1 444.566 348.033 12.562 3.797 o
-7 1 2 2097.490 2052.310 49.449 0.228 o
-7 1 3 2812.640 2785.390 31.188 0.136 o
-7 1 4 240.602 228.985 8.369 8.727 o
-7 1 5 346.724 363.826 12.974 4.747 o
-7 1 6 5.930 8.131 4.445 274.475 o
-7 1 7 26.432 33.955 6.962 78.104 o
-7 2 1 486.909 462.494 21.514 2.787 o
-7 2 2 1483.420 1519.980 71.300 0.366 o
-7 2 3 1.817 5.521 2.770 654.245 o
-7 2 4 9.918 10.676 3.393 262.150 o
-7 2 5 44.186 41.391 5.255 65.010 o
-7 2 6 129.542 127.221 7.550 19.026 o
-7 3 1 88.787 97.784 30.108 8.541 o
-7 3 2 4089.240 4184.680 34.427 0.065 o
-7 3 3 151.108 124.054 6.445 17.380 o
-7 3 4 671.272 667.919 18.057 1.729 o
-7 3 5 1.546 3.606 4.263 432.368 o
-7 3 6 8.977 11.048 6.594 148.799 o
-7 4 1 235.530 236.414 9.608 8.611 o
-7 4 2 50.494 47.632 5.076 57.741 o
-7 4 3 0.546 1.731 4.745 418.786 o
-7 4 4 0.908 -3.931 5.580 320.309 o
-7 4 5 56.164 46.930 8.049 44.935 o
-7 4 6 19.585 16.011 4.428 144.733 o
-7 5 1 396.045 387.336 13.353 4.042 o
-7 5 2 1507.620 1518.430 24.365 0.426 o
-7 5 3 200.668 181.448 10.325 10.888 o
-7 5 4 120.455 112.834 9.166 19.963 o
-7 5 5 146.469 130.585 9.925 15.997 o
-7 6 1 1.886 -0.961 4.821 393.721 o
-7 6 2 39.829 48.032 6.953 58.384 o
-7 6 3 74.924 80.249 8.371 31.825 o
-7 6 4 0.792 -10.409 5.549 325.889 o
-7 7 1 180.103 176.377 12.352 11.435 o
-7 7 2 117.339 166.623 13.463 14.975 o
-7 7 3 221.777 197.338 12.287 9.288 o
-7 8 1 66.813 50.641 13.935 26.645 o
-7 8 2 11.703 14.108 5.805 152.087 o
-6 0 2 946.603 953.268 28.129 0.934 o
-6 0 4 15.409 29.905 7.228 94.742 o
-6 0 6 82.840 79.855 11.757 25.049 o
-6 1 1 40.608 37.319 7.308 60.199 o
-6 1 2 314.787 301.541 24.073 4.636 o
-6 1 3 20.597 37.530 15.874 31.888 o
-6 1 4 173.069 166.217 7.355 13.580 o
-6 1 5 337.313 390.401 13.460 4.672 o
-6 1 6 63.025 50.605 6.293 45.666 o
-6 1 7 62.627 79.657 7.614 36.923 o
-6 2 1 18.545 9.743 6.736 116.770 o
-6 2 2 480.077 510.386 41.350 2.042 o
-6 2 3 866.237 823.247 14.049 1.186 o
-6 2 4 0.248 9.132 3.519 495.455 o
-6 2 5 0.307 2.257 4.164 526.502 o
-6 2 6 44.043 40.102 5.175 66.095 o
-6 3 1 6.140 -21.325 20.020 25.486 o
-6 3 2 928.232 995.631 22.780 0.954 o
-6 3 3 235.675 169.966 7.218 10.169 o
-6 3 4 548.289 559.081 14.433 2.402 o
-6 3 5 1.903 -2.395 3.980 544.036 o
-6 3 6 197.729 173.499 11.155 11.004 o
-6 4 1 37.431 36.741 4.984 76.072 o
-6 4 2 12.930 19.650 4.112 174.570 o
-6 4 3 782.539 757.508 17.343 1.374 o
-6 4 4 8.832 8.102 5.869 179.702 o
-6 4 5 0.170 9.479 5.508 267.049 o
-6 4 6 0.148 32.226 6.647 140.629 o
-6 5 1 17.067 20.531 5.442 127.997 o
-6 5 2 138.623 156.425 9.751 15.658 o
-6 5 3 521.469 468.322 15.067 2.753 o
-6 5 4 91.041 91.838 8.429 26.783 o
-6 5 5 131.320 121.135 9.643 17.990 o
-6 6 1 67.434 67.909 7.361 37.796 o
-6 6 2 8.189 6.075 5.403 209.928 o
-6 6 3 301.556 277.464 14.784 5.934 o
-6 6 4 0.496 2.504 5.024 369.506 o
-6 6 5 0.132 -4.522 6.563 242.437 o
-6 7 1 21.611 27.453 6.607 93.320 o
-6 7 2 50.315 54.514 7.075 49.072 o
-6 7 3 130.271 115.701 8.460 19.095 o
-6 8 1 36.853 40.293 9.159 52.560 o
-6 8 2 4.245 5.264 6.448 193.670 o
-5 0 2 240.743 243.618 14.991 7.542 o
-5 0 4 328.638 317.470 14.411 5.215 o
-5 0 6 8.022 7.525 7.877 125.118 o
-5 1 1 36.889 20.915 11.177 47.860 o
-5 1 2 5.989 6.602 9.428 99.024 o
-5 1 3 1602.800 1756.330 60.822 0.327 o
-5 1 4 172.928 164.334 7.035 13.735 o
-5 1 5 498.391 539.031 15.379 2.680 o
-5 1 6 75.930 65.374 6.808 36.337 o
-5 1 7 163.212 177.801 8.976 13.389 o
-5 2 1 55.862 35.641 18.661 20.885 o
-5 2 2 94.993 99.990 20.147 13.997 o
-5 2 3 134.174 121.836 7.044 19.058 o
-5 2 4 101.375 83.168 5.814 28.210 o
-5 2 5 1.213 -1.275 3.931 594.800 o
-5 2 6 2.373 1.306 4.218 450.505 o
-5 3 1 591.957 576.054 63.217 1.221 o
-5 3 2 25.873 22.741 7.960 77.078 o
-5 3 3 50.123 72.380 5.993 47.461 o
-5 3 4 585.648 609.756 15.438 2.129 o
-5 3 5 14.751 3.621 4.345 210.207 o
-5 3 6 249.964 256.245 12.137 7.567 o
-5 4 1 25.728 28.775 4.921 101.798 o
-5 4 2 23.276 18.627 3.971 133.023 o
-5 4 3 150.311 153.528 8.897 15.198 o
-5 4 4 4.370 4.723 5.446 249.848 o
-5 4 5 0.460 3.625 5.510 304.383 o
-5 4 6 0.790 1.174 9.183 120.950 o
-5 5 1 551.649 580.425 16.062 2.315 o
-5 5 2 23.216 22.657 5.525 107.423 o
-5 5 3 175.950 179.461 10.101 12.244 o
-5 5 4 128.812 126.761 9.431 18.084 o
-5 5 5 89.864 99.246 9.324 25.287 o
-5 6 1 6.953 11.414 5.423 198.235 o
-5 6 2 60.022 55.701 7.252 43.427 o
-5 6 3 14.451 48.541 7.514 79.286 o
-5 6 4 26.021 21.456 7.091 85.994 o
-5 6 5 3.181 6.768 6.889 176.438 o
-5 7 1 192.917 164.774 13.251 10.838 o
-5 7 2 176.499 175.774 10.970 12.057 o
-5 7 3 110.697 128.507 9.105 20.240 o
-5 7 4 12.397 15.040 10.013 76.155 o
-5 8 1 23.916 17.415 5.227 115.951 o
-5 8 2 2.651 -8.314 9.933 101.469 o
-4 0 2 115.405 64.719 11.793 21.359 o
-4 0 4 35.254 148.169 29.829 9.258 o
-4 0 6 12.048 10.247 9.002 92.697 o
-4 1 1 537.043 605.923 82.968 0.942 o
-4 1 2 107.709 98.769 14.907 17.422 o
-4 1 3 5473.900 5651.820 136.983 0.035 o
-4 1 4 134.122 180.274 9.890 15.011 o
-4 1 5 264.012 419.799 17.164 5.183 o
-4 1 6 55.398 47.532 6.629 49.597 o
-4 1 7 156.966 145.965 8.455 15.141 o
-4 2 1 959.540 913.156 60.907 0.747 o
-4 2 2 170.202 204.635 27.819 6.748 o
-4 2 3 206.288 264.144 13.944 8.385 o
-4 2 4 13.706 54.371 5.853 91.436 o
-4 2 5 35.091 39.690 5.094 76.529 o
-4 2 6 10.200 15.695 4.467 194.768 o
-4 3 1 69.291 82.144 28.769 9.769 o
-4 3 2 236.193 259.489 45.310 3.245 o
-4 3 3 829.445 890.420 15.547 1.185 o
-4 3 4 483.960 672.505 16.709 2.398 o
-4 3 5 2.525 1.212 4.362 424.414 o
-4 3 6 190.445 185.397 9.582 11.460 o
-4 4 1 239.258 241.300 10.612 8.281 o
-4 4 2 183.781 193.583 8.690 11.802 o
-4 4 3 114.529 172.475 10.391 16.712 o
-4 4 4 14.326 14.470 5.779 141.387 o
-4 4 5 11.726 7.762 5.754 168.457 o
-4 4 6 4.402 7.463 5.964 207.666 o
-4 5 1 261.626 312.492 10.658 6.778 o
-4 5 2 45.187 34.146 5.954 64.295 o
-4 5 3 0.617 17.911 6.413 178.515 o
-4 5 4 105.345 155.730 10.366 18.429 o
-4 5 5 72.591 84.554 9.168 30.575 o
-4 6 1 0.580 1.487 5.014 381.252 o
-4 6 2 136.665 133.792 9.556 16.906 o
-4 6 3 244.582 288.383 13.843 7.080 o
-4 6 4 41.980 49.964 8.586 49.425 o
-4 6 5 0.857 -4.816 5.151 373.848 o
-4 7 1 97.718 115.205 11.910 20.312 o
-4 7 2 0.150 6.084 4.145 456.467 o
-4 7 3 55.791 64.098 7.152 43.702 o
-4 7 4 10.019 13.291 9.504 86.358 o
-4 8 1 36.380 32.987 10.842 46.835 o
-4 8 2 66.689 54.587 6.979 41.456 o
-3 0 2 590.046 495.712 27.613 2.097 o
-3 0 4 710.476 994.707 55.379 0.961 o
-3 0 6 4.049 -11.840 8.654 127.600 o
-3 1 1 0.448 -0.857 9.605 112.824 o
-3 1 2 275.628 228.906 17.688 6.519 o
-3 1 3 708.661 788.340 56.758 1.056 o
-3 1 4 389.397 351.424 11.820 4.367 o
-3 1 5 661.871 699.428 17.891 1.713 o
-3 1 6 26.937 29.371 6.108 87.909 o
-3 1 7 91.472 77.943 6.809 30.104 o
-3 2 1 65.168 54.142 21.210 16.155 o
-3 2 2 381.697 386.518 46.350 2.347 o
-3 2 3 1086.040 1148.000 22.037 0.739 o
-3 2 4 292.786 439.886 18.513 4.579 o
-3 2 5 52.453 50.752 5.714 53.251 o
-3 2 6 0.691 -2.304 3.617 732.350 o
-3 3 1 35.621 28.615 20.973 19.447 o
-3 3 2 527.262 530.072 63.860 1.320 o
-3 3 3 273.731 281.653 10.078 6.907 o
-3 3 4 937.717 949.576 20.401 0.979 o
-3 3 5 46.970 21.622 5.678 70.051 o
-3 3 6 80.354 101.295 7.472 29.180 o
-3 4 1 58.799 62.715 6.674 43.850 o
-3 4 2 93.621 99.156 6.727 27.319 o
-3 4 3 850.521 815.811 21.068 1.183 o
-3 4 4 7.153 63.844 7.960 74.957 o
-3 4 5 30.213 33.963 6.500 76.977 o
-3 4 6 17.271 37.495 9.630 64.408 o
-3 5 1 0.403 13.148 4.069 357.346 o
-3 5 2 23.291 25.845 5.666 102.143 o
-3 5 3 139.650 132.470 9.687 16.627 o
-3 5 4 356.492 338.991 16.886 4.540 o
-3 5 5 55.633 86.546 8.867 35.495 o
-3 6 1 3.108 7.994 6.485 190.487 o
-3 6 2 35.815 48.843 6.994 60.998 o
-3 6 3 384.253 373.217 16.807 4.065 o
-3 6 4 44.554 62.191 10.458 39.084 o
-3 6 5 2.388 27.306 8.448 103.528 o
-3 7 1 0.040 7.654 7.651 160.090 o
-3 7 2 63.304 77.534 7.963 36.357 o
-3 7 3 19.642 25.970 7.066 92.781 o
-3 7 4 17.269 38.584 13.476 41.498 o
-3 8 1 2.645 10.929 5.307 243.548 o
-3 8 2 35.621 48.267 8.432 54.342 o
-2 0 2 609.440 583.075 29.406 1.858 o
-2 0 4 1093.110 1650.890 39.823 0.542 o
-2 0 6 0.457 -0.878 7.136 202.942 o
-2 1 1 332.769 357.471 38.241 3.083 o
-2 1 2 109.882 114.739 10.485 20.130 o
-2 1 3 1426.890 1556.030 53.391 0.408 o
-2 1 4 5.024 6.147 4.383 307.613 o
-2 1 5 266.678 310.138 13.543 6.408 o
-2 1 6 50.166 47.822 6.724 52.308 o
-2 1 7 25.357 31.782 6.007 89.420 o
-2 2 1 22.254 18.118 18.414 26.279 o
-2 2 2 98.680 113.423 27.617 9.227 o
-2 2 3 106.240 129.894 9.805 20.187 o
-2 2 4 589.491 780.787 19.784 1.781 o
-2 2 5 15.971 12.525 4.361 171.520 o
-2 2 6 11.741 2.974 4.385 239.326 o
-2 3 1 277.530 306.376 47.477 2.796 o
-2 3 2 205.139 242.194 46.798 3.287 o
-2 3 3 265.790 285.878 10.523 6.999 o
-2 3 4 49.097 74.513 9.468 38.175 o
-2 3 5 0.014 -2.073 4.185 598.775 o
-2 3 6 155.775 183.045 11.255 12.926 o
-2 4 1 316.406 376.551 14.278 4.982 o
-2 4 2 18.545 26.166 4.548 128.252 o
-2 4 3 113.954 125.335 8.798 20.247 o
-2 4 4 264.897 266.216 14.079 6.842 o
-2 4 5 12.776 14.797 5.228 160.396 o
-2 4 6 68.208 67.937 8.290 35.667 o
-2 5 1 97.609 100.813 7.110 26.002 o
-2 5 2 7.521 14.122 4.890 205.249 o
-2 5 3 20.571 31.405 6.292 95.097 o
-2 5 4 0.104 26.389 7.814 122.326 o
-2 5 5 129.308 133.516 10.004 17.366 o
-2 6 1 232.157 233.552 12.380 8.344 o
-2 6 2 36.567 38.625 6.271 68.768 o
-2 6 3 18.943 36.771 7.096 85.097 o
-2 6 4 45.242 47.615 6.666 55.836 o
-2 6 5 0.517 -0.384 5.810 302.698 o
-2 7 1 0.199 -1.321 6.973 214.399 o
-2 7 2 20.396 35.288 7.259 82.532 o
-2 7 3 27.259 33.692 5.324 90.669 o
-2 7 4 47.906 48.133 12.698 33.682 o
-2 8 1 80.209 60.106 8.181 33.448 o
-2 8 2 0.590 15.223 9.304 103.276 o
-1 0 2 14.003 20.300 9.103 81.468 o
-1 0 4 1100.300 3129.090 176.211 0.165 o
-1 0 6 28.235 39.855 10.287 51.959 o
-1 1 1 613.457 735.511 38.073 1.507 o
-1 1 2 7.979 2.154 6.452 179.941 o
-1 1 3 995.448 1091.370 70.842 0.616 o
-1 1 4 1.149 4.436 4.437 406.590 o
-1 1 5 198.726 234.349 13.794 9.128 o
-1 1 6 54.069 47.490 6.916 49.451 o
-1 1 7 6.815 6.332 3.582 335.469 o
-1 2 1 49.561 172.431 32.723 7.563 o
-1 2 2 1.294 39.916 18.567 27.277 o
-1 2 3 0.010 20.797 7.530 138.216 o
-1 2 4 493.662 1234.930 52.739 1.095 o
-1 2 5 2.348 5.275 4.338 375.799 o
-1 2 6 1.805 0.553 5.812 279.496 o
-1 3 1 65.318 107.333 32.214 8.027 o
-1 3 2 30.633 3.864 19.778 23.116 o
-1 3 3 74.861 93.734 8.085 30.572 o
-1 3 4 19.193 21.373 5.101 125.564 o
-1 3 5 0.078 16.535 5.052 256.641 o
-1 3 6 156.501 191.836 14.957 11.308 o
-1 4 1 158.303 210.649 21.213 8.768 o
-1 4 2 42.794 35.332 5.093 70.155 o
-1 4 3 0.229 6.362 4.970 339.594 o
-1 4 4 39.484 147.774 13.157 24.510 o
-1 4 5 1.928 1.610 5.662 283.545 o
-1 4 6 23.198 40.821 7.326 74.972 o
-1 5 1 2.249 6.564 4.104 389.148 o
-1 5 2 78.814 76.563 6.587 34.003 o
-1 5 3 40.083 44.711 6.702 60.632 o
-1 5 4 37.196 66.080 9.587 44.061 o
-1 5 5 78.361 98.931 9.516 27.230 o
-1 6 1 89.285 95.333 7.930 27.354 o
-1 6 2 51.447 53.109 8.200 45.222 o
-1 6 3 0.541 9.076 6.501 203.662 o
-1 6 4 0.103 18.784 5.942 198.680 o
-1 6 5 3.298 24.316 15.731 37.992 o
-1 7 1 5.642 2.149 6.038 215.184 o
-1 7 2 113.381 139.705 10.588 18.277 o
-1 7 3 0.228 2.194 4.299 502.791 o
-1 7 4 38.390 92.300 12.179 31.893 o
-1 8 1 24.833 41.862 7.630 70.347 o
-1 8 2 5.186 16.057 11.646 65.531 o
0 0 2 125.613 150.228 16.445 13.281 o
0 0 4 4163.510 4378.350 80.475 0.060 o
0 0 6 6.953 29.986 10.156 72.534 o
0 1 1 2746.720 3183.530 63.815 0.123 o
0 1 2 76.376 70.402 10.270 29.497 o
0 1 3 7.716 7.664 14.543 45.083 o
0 1 4 0.436 54.914 8.359 85.080 o
0 1 5 229.968 296.094 15.258 7.129 o
0 1 6 38.617 29.562 7.480 64.115 o
0 1 7 11.338 19.590 4.206 181.930 o
0 2 0 78868.900 108005.000 536.203 0.000 o
0 2 1 2726.920 3237.100 64.061 0.123 o
[truncated: 572,036 more chars]
